# Supplementary material for: Microbial Community Structure–Function Relationships in Yaquina Bay Estuary Reveal Spatially Distinct Carbon and Nitrogen Cycling Capacities
Source: Front Microbiol. 2018 Jun 14;9:1282. doi: 10.3389/fmicb.2018.01282 (PMC6010575; doi:10.3389/fmicb.2018.01282)
Supplement: Supplementary file 1 [file Table_1.XLSX]

## Sheet: Supplemental_Table_2
Table S1. Metagenome binning statistics and results. Table represents the output of the CheckM program, where bin names are shown in the left column followed by binning statistics. First-, second-, and third-pass quality filtering results (see Experimental Procedures) are shown in the right columns. Bins with bold and italicized type-face passed all quality filtering.
CheckM marker gene set stats												First Pass (raw)		Second Pass (post manual curation)		Third Pass (lineage-specific)
Bin_name	Id	Marker lineage	# genomes	# markers	# marker sets	0	1	2	3	4	5+	Completeness (%)	Contamination (%)	Completeness (%)	Contamination (%)	Completeness (%)	Contamination (%)
Median			2231	147	103	64	47	17	2	0	0	53.12	12.46	93.72	2.345	94.475	2.785
Mean			2837.4	220.021	130.936	93.9703	95.5387	22.8814	5.5453	1.42339	0.662273	49.9436	19.9163	94.2618	3.1915	94.0635	3.37475
UFL.127	k__Bacteria	(UID2566)	525	208	136	2	199	7	0	0	0	99.75	2.31	99.75	2.31	98.13	2.3
UFL.031	k__Bacteria	(UID203)	5449	104	58	1	65	29	9	0	0	98.28	39.84
UFL.121	k__Bacteria	(UID203)	5449	104	58	7	67	24	6	0	0	97.34	16.38
UFL.116	c__Betaproteobacteria	(UID3888)	323	376	229	18	282	68	8	0	0	96.97	22.12	95.44	6.55	95.66	8.32
UFL.079	k__Bacteria	(UID203)	5449	104	58	3	57	39	5	0	0	96.39	33.22
UFL.115	f__Rhodobacteraceae	(UID3340)	84	568	330	23	466	72	6	1	0	95.7	11.28	88.78	5.76	88.78	5.76
UFL.054	f__Rhodobacteraceae	(UID3340)	84	568	330	24	297	211	35	1	0	95.36	55.92	93.27	1.79	94.29	2.22
UFL.102	f__Rhodobacteraceae	(UID3340)	84	568	330	25	523	20	0	0	0	95.34	2.52	95.34	2.52	94.67	3.36
UFL.108	k__Bacteria	(UID2569)	434	278	186	16	258	4	0	0	0	95.32	1.32	95.32	1.32	92.7	1.11
UFL.130	k__Bacteria	(UID203)	5449	104	58	3	64	37	0	0	0	94.83	13.71	94.06	6.77	94.06	6.77
UFL.076	k__Bacteria	(UID2569)	434	278	186	16	245	16	1	0	0	93.8	4.98	93.8	4.98	91.96	6.26
UFL.056	c__Alphaproteobacteria	(UID3305)	564	347	229	33	309	5	0	0	0	93.39	1.79	93.39	1.79	89.99	0.06
UFL.137	c__Gammaproteobacteria	(UID4443)	356	451	270	33	229	162	25	1	1	92.78	51.03
UFL.067	k__Bacteria	(UID203)	5449	104	58	7	49	29	18	1	0	92.63	69.68
UFL.060	f__Rhodobacteraceae	(UID3356)	67	615	329	65	240	251	49	8	2	91.99	64.34
UFL.005	k__Bacteria	(UID2569)	434	278	186	38	240	0	0	0	0	91.96	0	91.96	0	90.26	0.5
UFL.092	p__Proteobacteria	(UID3880)	1495	242	151	15	220	6	0	1	0	91.83	4.18	91.83	4.18	89.12	4.37
UFL.010	k__Archaea	(UID2)	207	149	107	11	101	37	0	0	0	91.52	21.78
UFL.094	c__Gammaproteobacteria	(UID4443)	356	451	270	43	385	23	0	0	0	89.77	4.69
UFL.129	k__Bacteria	(UID203)	5449	104	58	11	30	53	9	0	1	89.34	62.4
UFL.090	c__Gammaproteobacteria	(UID4444)	263	502	230	64	421	17	0	0	0	88.32	2.48
UFL.136	c__Gammaproteobacteria	(UID4443)	356	451	270	61	338	46	6	0	0	88.27	13.33
UFL.003	k__Bacteria	(UID2569)	434	278	186	44	221	13	0	0	0	86.6	0.75
UFL.055	k__Bacteria	(UID203)	5449	104	58	17	49	19	13	4	2	86.49	83.05
UFL.011	k__Bacteria	(UID203)	5449	102	58	10	53	35	4	0	0	86.21	55.67
UFL.008	k__Bacteria	(UID203)	5449	104	58	9	42	34	18	1	0	86.05	48.1
UFL.101	k__Bacteria	(UID203)	5449	104	58	9	51	38	6	0	0	85.34	19.12
UFL.109	f__Rhodobacteraceae	(UID3340)	84	568	330	110	453	5	0	0	0	84.76	0.69
UFL.098	c__Betaproteobacteria	(UID3888)	323	376	229	80	167	97	24	6	2	84.63	51.41
UFL.065	k__Bacteria	(UID203)	5449	104	58	14	42	29	15	3	1	84.15	85.14
UFL.111	o__Burkholderiales	(UID4000)	193	427	214	69	317	37	4	0	0	83.29	13.62
UFL.128	k__Bacteria	(UID203)	5449	104	58	44	46	14	0	0	0	82.76	17.41
UFL.097	c__Gammaproteobacteria	(UID4443)	356	451	270	69	351	27	4	0	0	82.51	8.52
UFL.125	k__Bacteria	(UID203)	5449	104	58	17	42	40	5	0	0	81.27	25.86
UFL.016	s__algicola	(UID2846)	47	571	303	92	475	4	0	0	0	80.67	0.99
UFL.045	k__Archaea	(UID2)	207	149	107	26	52	51	17	3	0	79.44	52.78
UFL.139	k__Bacteria	(UID203)	5449	104	58	22	55	27	0	0	0	78.76	26.25
UFL.062	k__Bacteria	(UID203)	5449	104	58	24	39	30	7	4	0	78.47	59.25
UFL.114	o__Actinomycetales	(UID1572)	580	286	171	51	211	20	3	0	1	78.08	9.31
UFL.124	f__Rhodobacteraceae	(UID3356)	67	617	330	133	449	33	2	0	0	78.02	4.7
UFL.081	k__Bacteria	(UID203)	5449	103	57	14	42	35	10	2	0	77.19	47.86
UFL.019	k__Bacteria	(UID203)	5449	104	58	17	42	35	9	1	0	76.72	37.15
UFL.058	k__Archaea	(UID2)	207	149	107	37	48	37	23	3	1	73.92	57.86
UFL.087	k__Bacteria	(UID2495)	2993	139	83	44	54	26	9	4	2	73.48	60.47
UFL.022	k__Bacteria	(UID203)	5449	99	53	18	34	30	10	6	1	73.07	49.38
UFL.107	c__Betaproteobacteria	(UID3888)	323	376	229	96	267	12	1	0	0	72.18	3.14
UFL.071	o__Rickettsiales	(UID3809)	83	324	211	105	111	44	28	23	13	71.67	79.06
UFL.064	k__Archaea	(UID2)	207	149	107	44	49	27	14	10	5	70.96	82.85
UFL.069	k__Bacteria	(UID203)	5449	104	58	29	42	20	8	5	0	69.55	36.69
UFL.014	k__Bacteria	(UID203)	5449	102	56	20	38	33	10	1	0	69.48	27.48
UFL.052	k__Bacteria	(UID203)	5449	104	58	29	39	26	9	1	0	69.44	45.25
UFL.063	k__Bacteria	(UID203)	5449	104	58	21	46	23	13	1	0	68.97	24.73
UFL.018	k__Bacteria	(UID203)	5449	104	58	22	40	28	12	2	0	68.1	52.18
UFL.043	k__Bacteria	(UID203)	5449	104	58	29	42	28	4	1	0	67.79	39.97
UFL.089	o__Rickettsiales	(UID3809)	83	324	211	114	96	63	30	16	5	67.68	67.34
UFL.091	k__Bacteria	(UID203)	5449	104	58	27	32	24	13	7	1	67.6	44.76
UFL.141	k__Bacteria	(UID203)	5449	104	58	28	37	25	10	4	0	66.95	36.68
UFL.096	k__Bacteria	(UID2569)	434	278	186	86	188	4	0	0	0	66.74	0.93
UFL.084	k__Bacteria	(UID203)	5449	102	58	26	24	28	18	5	1	66.2	50.91
UFL.075	k__Bacteria	(UID2495)	2993	147	91	40	69	22	14	2	0	66.1	35.75
UFL.070	k__Bacteria	(UID2495)	2993	139	83	62	42	23	9	3	0	65.94	47.42
UFL.015	f__Rhodobacteraceae	(UID3356)	67	615	329	213	393	9	0	0	0	64.21	1.47
UFL.051	p__Euryarchaeota	(UID3)	148	188	125	78	65	34	7	4	0	64	36.17
UFL.046	k__Archaea	(UID2)	207	149	107	51	53	27	18	0	0	63.95	40.65
UFL.001	f__Rhodobacteraceae	(UID3356)	67	615	329	191	410	14	0	0	0	63.55	0.47
UFL.126	k__Bacteria	(UID2570)	433	274	183	85	144	24	9	4	8	62.88	24.61
UFL.038	k__Bacteria	(UID2495)	2993	147	91	74	53	15	5	0	0	62.84	23.63
UFL.037	k__Bacteria	(UID203)	5449	104	58	29	39	18	12	5	1	62.56	29.03
UFL.009	p__Bacteroidetes	(UID2605)	350	316	210	140	118	54	4	0	0	61.11	23.07
UFL.040	k__Bacteria	(UID203)	5449	104	58	62	25	17	0	0	0	60.34	23.28
UFL.066	s__algicola	(UID2847)	33	496	263	185	167	104	35	5	0	59.75	40.95
UFL.088	k__Archaea	(UID2)	207	149	107	53	51	34	8	2	1	58.81	31.93
UFL.030	k__Bacteria	(UID203)	5449	104	58	30	35	24	11	4	0	58.59	30.54
UFL.047	o__Rickettsiales	(UID3809)	83	324	211	146	109	44	17	7	1	57.61	37.38
UFL.029	f__Rhodobacteraceae	(UID3340)	84	568	330	225	231	108	4	0	0	57.46	18.57
UFL.104	k__Bacteria	(UID203)	5449	104	58	29	49	18	7	1	0	57.45	21.22
UFL.034	f__Rhodobacteraceae	(UID3356)	67	616	330	264	264	81	7	0	0	56.72	16.54
UFL.118	k__Bacteria	(UID2570)	433	274	183	132	134	8	0	0	0	56.48	2.55
UFL.013	k__Bacteria	(UID203)	5449	99	53	36	31	23	6	1	2	55.56	49.91
UFL.099	k__Bacteria	(UID2495)	2993	139	83	61	48	22	4	3	1	55.41	38.56
UFL.021	k__Bacteria	(UID2566)	525	208	136	88	101	15	3	1	0	55.1	15.44
UFL.123	k__Bacteria	(UID203)	5449	104	58	65	35	4	0	0	0	54.31	4.6
UFL.036	f__Flavobacteriaceae	(UID2845)	53	548	298	234	236	59	15	4	0	54.29	14.52
UFL.049	k__Bacteria	(UID203)	5449	104	58	69	34	1	0	0	0	53.45	1.72
UFL.083	k__Archaea	(UID2)	207	149	107	70	51	19	8	1	0	51.73	26.06
UFL.006	s__algicola	(UID2846)	47	571	303	260	223	77	9	0	2	49.63	13.72
UFL.048	k__Bacteria	(UID203)	5449	104	58	63	24	17	0	0	0	49.53	17.01
UFL.020	f__Flavobacteriaceae	(UID2845)	53	548	298	234	304	10	0	0	0	49.52	2.09
UFL.027	s__algicola	(UID2847)	33	496	263	234	145	74	33	8	2	47.94	36.63
UFL.072	k__Bacteria	(UID2566)	525	208	136	115	66	22	3	0	2	47.41	22.79
UFL.082	k__Bacteria	(UID2495)	2993	139	83	64	55	16	4	0	0	46.92	15.36
UFL.080	k__Bacteria	(UID203)	5449	104	58	68	35	1	0	0	0	44.45	1.72
UFL.017	c__Gammaproteobacteria	(UID4443)	356	451	270	240	142	52	14	3	0	44.21	17.43
UFL.050	k__Bacteria	(UID203)	5449	103	57	38	36	20	8	1	0	43.54	32.93
UFL.073	k__Bacteria	(UID203)	5449	104	58	75	15	12	2	0	0	43.26	25
UFL.110	k__Bacteria	(UID2565)	2921	143	88	67	58	16	2	0	0	43.16	8.29
UFL.100	k__Bacteria	(UID2565)	2921	143	88	78	48	13	4	0	0	42.03	11.5
UFL.007	k__Bacteria	(UID203)	5449	104	58	39	32	25	8	0	0	40.52	15.96
UFL.035	k__Bacteria	(UID203)	5449	104	58	44	27	21	12	0	0	39.18	17.87
UFL.025	p__Proteobacteria	(UID3880)	1495	261	164	162	79	17	2	1	0	38.7	11.79
UFL.135	c__Alphaproteobacteria	(UID3305)	564	349	230	232	113	4	0	0	0	38.28	1.3
UFL.059	k__Bacteria	(UID203)	5449	104	58	75	24	5	0	0	0	37.83	6.9
UFL.041	c__Gammaproteobacteria	(UID4443)	356	451	270	274	135	40	2	0	0	37.78	6.52
UFL.061	c__Gammaproteobacteria	(UID4444)	263	507	232	312	113	55	24	3	0	36.93	23.24
UFL.078	k__Archaea	(UID2)	207	145	103	88	33	13	7	1	3	34.49	20.69
UFL.132	k__Bacteria	(UID203)	5449	104	58	52	31	13	7	1	0	32.34	11.38
UFL.033	c__Gammaproteobacteria	(UID4443)	356	451	270	311	106	23	6	5	0	31.63	9.79
UFL.032	k__Bacteria	(UID203)	5449	102	58	50	29	20	0	2	1	31.43	19.91
UFL.068	k__Bacteria	(UID2569)	434	277	185	172	102	3	0	0	0	30.99	0.61
UFL.142	k__Bacteria	(UID2982)	88	229	147	149	63	13	2	2	0	29.92	3.38
UFL.140	k__Bacteria	(UID203)	5449	99	53	65	20	2	0	1	11	28.97	29.67
UFL.024	k__Bacteria	(UID203)	5449	104	58	49	30	18	6	1	0	28.16	10.42
UFL.057	k__Bacteria	(UID203)	5449	103	57	48	20	15	8	4	8	28.07	27.62
UFL.042	k__Bacteria	(UID203)	5449	104	58	54	21	10	6	5	8	27.66	32.89
UFL.093	k__Bacteria	(UID203)	5449	104	58	69	22	8	5	0	0	26.99	9.7
UFL.053	c__Gammaproteobacteria	(UID4443)	356	451	270	316	92	38	3	1	1	24.96	9.32
UFL.112	k__Bacteria	(UID203)	5449	104	58	65	23	14	2	0	0	24.43	6.22
UFL.095	k__Archaea	(UID2)	207	149	107	110	37	2	0	0	0	23.5	0.62
UFL.086	k__Bacteria	(UID203)	5449	103	58	64	16	16	6	1	0	23.12	7.76
UFL.028	k__Bacteria	(UID203)	5449	102	58	86	15	1	0	0	0	22.57	1.72
UFL.144	k__Bacteria	(UID1453)	901	171	117	113	58	0	0	0	0	16.87	0
UFL.002	s__algicola	(UID2846)	47	571	303	449	98	23	1	0	0	15.79	2.62
UFL.004	k__Bacteria	(UID203)	5449	104	58	92	11	1	0	0	0	15.52	0.86
UFL.012	k__Bacteria	(UID203)	5449	103	57	88	15	0	0	0	0	14.27	0
UFL.133	k__Archaea	(UID2)	207	149	107	128	19	2	0	0	0	10.63	0.93
UFL.077	k__Bacteria	(UID1453)	901	171	117	143	23	5	0	0	0	8.53	2.85
UFL.145	k__Archaea	(UID2)	207	149	107	132	13	4	0	0	0	8.3	1.08
UFL.026	f__Rhodobacteraceae	(UID3340)	84	568	330	483	73	12	0	0	0	7.53	0.92
UFL.117	k__Archaea	(UID2)	207	149	107	127	17	2	2	1	0	7.18	0.65
UFL.039	k__Bacteria	(UID1453)	901	171	117	151	20	0	0	0	0	6.89	0
UFL.138	k__Bacteria	(UID203)	5449	104	58	86	13	3	0	1	1	6.85	1.57
UFL.134	o__Burkholderiales	(UID4001)	108	570	250	510	42	8	1	1	8	6.84	35.55
UFL.044	k__Bacteria	(UID203)	5449	104	58	91	13	0	0	0	0	6.58	0
UFL.113	k__Archaea	(UID2)	207	149	107	133	15	1	0	0	0	5.79	0.07
UFL.085	k__Bacteria	(UID203)	5449	99	53	96	3	0	0	0	0	3.77	0
UFL.105	k__Bacteria	(UID203)	5449	104	58	95	4	0	5	0	0	3.68	1.57
UFL.103	k__Bacteria	(UID203)	5449	104	58	101	2	1	0	0	0	3.61	0.16
UFL.023	k__Bacteria	(UID203)	5449	104	58	97	7	0	0	0	0	2.66	0
UFL.120	k__Archaea	(UID2)	207	149	107	137	2	2	3	5	0	1.73	2.52
UFL.143	k__Bacteria	(UID203)	5449	103	58	98	5	0	0	0	0	1.55	0
UFL.106	k__Archaea	(UID2)	207	149	107	140	9	0	0	0	0	1.44	0
UFL.131	root	(UID1)	5656	56	24	56	0	0	0	0	0	0	0
UFL.122	root	(UID1)	5656	56	24	56	0	0	0	0	0	0	0
UFL.119	root	(UID1)	5656	56	24	56	0	0	0	0	0	0	0
UFL.074	root	(UID1)	5656	56	24	56	0	0	0	0	0	0	0
UPA.089	k__Bacteria	(UID203)	5449	104	58	1	35	43	22	3	0	99.84	88.98	96.42	1.3	96.04	1.96
UPA.061	k__Bacteria	(UID203)	5449	104	58	3	73	27	1	0	0	98.82	12.46
UPA.042	k__Bacteria	(UID2569)	434	278	186	3	268	7	0	0	0	98.66	2.96	98.66	2.96	95.34	3.91
UPA.013	c__Gammaproteobacteria	(UID4443)	356	451	270	6	418	25	2	0	0	98.4	6.52	98.4	6.52	99.72	6.04
UPA.072	f__Rhodobacteraceae	(UID3340)	84	568	330	25	542	1	0	0	0	98.05	0.3	98.05	0.3	98.01	0.31
UPA.054	c__Gammaproteobacteria	(UID4444)	263	502	230	10	484	8	0	0	0	97.63	1.08	97.63	1.08	96.63	0.23
UPA.017	c__Alphaproteobacteria	(UID3305)	564	347	229	7	340	0	0	0	0	97.6	0	97.6	0	97.3	0
UPA.071	k__Bacteria	(UID2569)	434	278	186	14	248	15	0	1	0	96.09	7.25	96.09	7.25	94.16	8.52
UPA.067	f__Rhodobacteraceae	(UID3340)	84	568	330	16	549	2	1	0	0	96.06	0.66	96.06	0.66	96.71	0.97
UPA.040	o__Burkholderiales	(UID4000)	193	427	214	19	389	17	2	0	0	95.4	5.08	95.4	5.08	96.37	6.65
UPA.069	o__Burkholderiales	(UID4000)	193	427	214	31	379	16	0	1	0	95.17	4.82	95.17	4.82	95.75	4.08
UPA.084	k__Bacteria	(UID203)	5449	103	57	4	45	51	3	0	0	94.74	26.12
UPA.088	k__Bacteria	(UID2566)	525	208	136	10	174	23	1	0	0	94.7	15.32
UPA.003	k__Bacteria	(UID203)	5449	104	58	4	44	49	7	0	0	94.67	68.97
UPA.070	p__Proteobacteria	(UID3880)	1495	242	151	16	207	19	0	0	0	93.72	5.87	93.72	5.87	89.35	5.83
UPA.059	c__Gammaproteobacteria	(UID4443)	356	451	270	25	410	14	2	0	0	93.15	4.4	93.15	4.4	94.66	4.21
UPA.039	c__Gammaproteobacteria	(UID4443)	356	451	270	25	412	14	0	0	0	93.13	2.38	93.13	2.38	96.36	4
UPA.074	o__Actinomycetales	(UID1572)	580	286	171	14	267	5	0	0	0	92.84	1.66	92.84	1.66	97.48	1.68
UPA.056	c__Gammaproteobacteria	(UID4443)	356	451	270	37	411	2	1	0	0	92.17	0.96	92.17	0.96	92.95	0.56
UPA.001	k__Bacteria	(UID2569)	434	278	186	22	250	6	0	0	0	91.97	2.1	91.97	2.1	92.23	2.81
UPA.080	c__Betaproteobacteria	(UID3888)	323	376	229	27	340	6	2	1	0	91.78	3.85	91.78	3.85	89.71	2.63
UPA.021	s__algicola	(UID2846)	47	571	303	34	533	4	0	0	0	91.58	1.05	91.58	1.05	96.12	0.5
UPA.032	k__Bacteria	(UID203)	5449	104	58	5	60	33	3	3	0	91.38	46.74
UPA.002	k__Bacteria	(UID203)	5449	104	58	6	66	32	0	0	0	91.38	13.79
UPA.026	k__Bacteria	(UID203)	5449	104	58	10	50	37	5	2	0	88.97	58.39
UPA.005	k__Bacteria	(UID2569)	434	278	186	35	230	13	0	0	0	87.78	4.12
UPA.076	f__Rhodobacteraceae	(UID3340)	84	568	330	75	329	148	15	1	0	85.63	32.58
UPA.092	s__algicola	(UID2847)	33	496	263	68	409	19	0	0	0	84.92	4.33
UPA.004	k__Archaea	(UID2)	207	149	107	21	48	62	16	2	0	84.9	63.12
UPA.083	k__Bacteria	(UID203)	5449	104	58	13	60	24	6	1	0	81.9	21.42
UPA.058	k__Bacteria	(UID2569)	434	277	185	56	207	10	4	0	0	79.74	3.49
UPA.012	k__Bacteria	(UID203)	5449	99	53	17	35	28	10	6	3	79.67	67.08
UPA.029	k__Bacteria	(UID203)	5449	104	58	22	42	31	8	1	0	79.39	48.59
UPA.027	f__Rhodobacteraceae	(UID3356)	67	615	329	138	312	144	20	1	0	78.46	32.72
UPA.034	o__Rickettsiales	(UID3809)	83	324	211	87	110	70	36	16	5	78.28	73.6
UPA.063	k__Bacteria	(UID203)	5449	104	58	22	40	25	12	4	1	76.49	44.48
UPA.045	f__Flavobacteriaceae	(UID2817)	81	511	283	146	274	78	13	0	0	76.39	23.81
UPA.041	k__Bacteria	(UID203)	5449	104	58	18	45	27	12	0	2	75	49.5
UPA.006	f__Rhodobacteraceae	(UID3356)	67	615	329	168	420	27	0	0	0	74.86	5.3
UPA.101	k__Bacteria	(UID203)	5449	104	58	18	33	24	23	4	2	74.14	56.33
UPA.057	k__Bacteria	(UID2566)	525	208	136	57	67	42	29	7	6	74.13	83.23
UPA.018	k__Bacteria	(UID203)	5449	104	58	23	61	20	0	0	0	73.51	11.22
UPA.010	f__Rhodobacteraceae	(UID3360)	56	582	313	130	389	60	2	1	0	72.55	10.24
UPA.090	k__Bacteria	(UID203)	5449	104	58	26	44	29	5	0	0	70.77	32.71
UPA.051	k__Archaea	(UID2)	207	149	107	50	65	27	6	1	0	65.67	25.98
UPA.062	p__Proteobacteria	(UID3214)	2231	190	119	63	88	28	7	4	0	63.42	26.84
UPA.011	c__Gammaproteobacteria	(UID4443)	356	451	270	142	246	55	5	2	1	62.33	17.67
UPA.046	k__Bacteria	(UID2495)	2993	147	91	61	71	13	2	0	0	62.27	17.03
UPA.030	k__Bacteria	(UID203)	5449	99	53	33	29	33	3	1	0	61.6	33.12
UPA.033	k__Bacteria	(UID203)	5449	104	58	32	34	23	14	1	0	61.13	30.02
UPA.014	k__Bacteria	(UID2566)	525	208	136	85	112	9	2	0	0	59.95	8.09
UPA.035	k__Bacteria	(UID203)	5449	104	58	61	38	4	1	0	0	58.28	7.76
UPA.068	k__Bacteria	(UID2495)	2993	139	83	76	37	17	8	1	0	55.06	33.2
UPA.055	k__Bacteria	(UID203)	5449	99	53	36	25	28	8	1	1	55.06	45.15
UPA.052	p__Proteobacteria	(UID3214)	2231	190	119	78	65	31	9	6	1	54.26	35.25
UPA.020	p__Proteobacteria	(UID3880)	1495	242	151	111	118	12	1	0	0	53.9	3.61
UPA.086	k__Bacteria	(UID203)	5449	104	58	37	35	27	4	1	0	52.35	21.71
UPA.044	k__Bacteria	(UID203)	5449	104	58	39	33	16	13	3	0	52.12	35.42
UPA.047	s__algicola	(UID2846)	47	571	303	260	175	84	39	11	2	51.87	37.81
UPA.048	k__Bacteria	(UID203)	5449	104	58	49	32	17	6	0	0	49.1	15.62
UPA.023	f__Flavobacteriaceae	(UID2845)	53	548	298	289	243	16	0	0	0	48.61	2.98
UPA.049	k__Bacteria	(UID203)	5449	104	58	39	32	20	6	5	2	45.89	20.43
UPA.036	p__Proteobacteria	(UID3880)	1495	261	164	148	86	20	6	1	0	45.59	11.13
UPA.016	p__Proteobacteria	(UID3214)	2231	190	119	120	68	2	0	0	0	44.63	1.68
UPA.043	k__Bacteria	(UID203)	5449	104	58	66	31	6	1	0	0	43.58	10.34
UPA.007	k__Bacteria	(UID1453)	901	171	117	83	69	16	2	1	0	43.17	12.86
UPA.008	p__Proteobacteria	(UID3880)	1495	242	151	124	108	10	0	0	0	42.97	3.09
UPA.053	k__Bacteria	(UID1453)	901	171	117	99	62	10	0	0	0	38.66	2.72
UPA.075	k__Bacteria	(UID203)	5449	103	58	54	27	17	5	0	0	38.46	15.92
UPA.024	k__Bacteria	(UID203)	5449	104	58	63	32	7	2	0	0	37.87	8.65
UPA.104	k__Archaea	(UID2)	207	149	107	93	38	14	1	2	1	34.38	12.89
UPA.015	c__Gammaproteobacteria	(UID4443)	356	451	270	278	137	32	4	0	0	31.69	11.7
UPA.025	k__Bacteria	(UID203)	5449	104	58	82	22	0	0	0	0	28.06	0
UPA.031	p__Proteobacteria	(UID3880)	1495	242	151	174	68	0	0	0	0	27.66	0
UPA.050	k__Archaea	(UID2)	207	149	107	106	35	8	0	0	0	25.77	4.98
UPA.022	k__Bacteria	(UID203)	5449	104	58	52	24	10	16	2	0	25.52	20.05
UPA.019	k__Bacteria	(UID203)	5449	104	58	89	11	4	0	0	0	24.14	6.9
UPA.028	k__Bacteria	(UID2569)	434	278	186	186	82	9	1	0	0	22.8	3.1
UPA.100	k__Archaea	(UID2)	207	149	107	112	23	11	3	0	0	18.7	8.06
UPA.037	s__algicola	(UID2847)	33	496	263	364	120	12	0	0	0	16.47	2.01
UPA.102	k__Bacteria	(UID1453)	901	171	117	115	56	0	0	0	0	16.3	0
UPA.093	k__Bacteria	(UID203)	5449	104	58	76	24	1	2	1	0	15.66	2.19
UPA.103	k__Bacteria	(UID1453)	901	171	117	119	38	12	2	0	0	13.73	6.21
UPA.105	k__Bacteria	(UID203)	5449	103	58	78	14	10	1	0	0	12.93	4.37
UPA.095	p__Cyanobacteria	(UID2143)	129	472	368	383	75	11	3	0	0	11.2	1.89
UPA.106	k__Bacteria	(UID1453)	901	171	117	129	30	8	0	3	1	11.08	8.58
UPA.107	k__Bacteria	(UID203)	5449	104	58	87	13	2	2	0	0	10.85	4.64
UPA.096	k__Bacteria	(UID1453)	901	171	117	134	33	4	0	0	0	9.22	0.31
UPA.078	k__Bacteria	(UID203)	5449	104	58	87	12	5	0	0	0	7.21	1.49
UPA.038	k__Bacteria	(UID1453)	901	171	117	150	19	2	0	0	0	7.06	1.03
UPA.009	c__Gammaproteobacteria	(UID4443)	356	451	270	380	62	9	0	0	0	6.48	0.5
UPA.098	root	(UID1)	5656	56	24	45	1	5	0	5	0	6.25	9.84
UPA.085	k__Bacteria	(UID203)	5449	104	58	92	12	0	0	0	0	5.72	0
UPA.087	k__Archaea	(UID2)	207	149	107	136	13	0	0	0	0	4.79	0
UPA.065	p__Cyanobacteria	(UID2192)	79	584	458	557	23	1	0	2	1	3.31	2.18
UPA.073	p__Cyanobacteria	(UID2192)	79	584	458	561	20	1	0	0	2	2.97	2.73
UPA.097	k__Bacteria	(UID203)	5449	103	57	91	2	5	0	0	5	2.11	6.89
UPA.094	k__Archaea	(UID2)	207	149	107	141	5	1	2	0	0	0.58	0.36
UPA.082	k__Archaea	(UID2)	207	149	107	142	7	0	0	0	0	0.5	0
UPA.099	k__Bacteria	(UID203)	5449	104	58	102	2	0	0	0	0	0.5	0
UPA.077	k__Bacteria	(UID203)	5449	99	53	97	2	0	0	0	0	0.34	0
UPA.091	root	(UID1)	5656	56	24	56	0	0	0	0	0	0	0
UPA.081	root	(UID1)	5656	56	24	56	0	0	0	0	0	0	0
UPA.079	root	(UID1)	5656	56	24	56	0	0	0	0	0	0	0
UPA.066	root	(UID1)	5656	56	24	56	0	0	0	0	0	0	0
UPA.064	root	(UID1)	5656	56	24	56	0	0	0	0	0	0	0
UPA.060	root	(UID1)	5656	56	24	56	0	0	0	0	0	0	0
LFL.058	c__Alphaproteobacteria	(UID3305)	564	347	229	12	331	4	0	0	0	99	0.84	99	0.84	97.76	1.3
LFL.032	c__Gammaproteobacteria	(UID4443)	356	451	270	8	399	43	1	0	0	97.98	9.99	97.98	9.99	99.16	12.31
LFL.066	f__Rhodobacteraceae	(UID3340)	84	568	330	16	265	227	59	1	0	96.94	59.36	94.87	0.15	96.01	0.46
LFL.137	k__Bacteria	(UID203)	5449	104	58	5	45	38	15	0	1	96.24	51.19
LFL.086	k__Bacteria	(UID203)	5449	104	58	7	44	44	9	0	0	95.58	80.49
LFL.068	c__Gammaproteobacteria	(UID4443)	356	451	270	17	358	69	7	0	0	94.99	17.6
LFL.041	k__Bacteria	(UID203)	5449	104	58	5	65	31	3	0	0	94.51	19.02	91.07	6.09	88.58	2.76
LFL.002	k__Bacteria	(UID2569)	434	278	186	21	252	4	1	0	0	93.72	1.65	93.72	1.65	91.93	2.84
LFL.141	k__Bacteria	(UID203)	5449	104	58	8	59	29	6	2	0	93.52	36.35
LFL.019	s__algicola	(UID2846)	47	571	303	29	538	4	0	0	0	93.1	1.07	93.1	1.07	97.03	0.25
LFL.163	k__Bacteria	(UID2569)	434	278	186	21	208	48	1	0	0	90.32	16.23	90.71	1.18	89.4	1.65
LFL.102	k__Bacteria	(UID2569)	434	277	185	24	237	15	1	0	0	90	3.68	90	3.68	90.59	3.87
LFL.067	f__Rhodobacteraceae	(UID3356)	67	615	329	78	470	56	9	2	0	89.84	13.9
LFL.190	k__Bacteria	(UID2565)	2921	142	87	12	120	10	0	0	0	89.48	7.17
LFL.107	k__Bacteria	(UID203)	5449	104	58	7	42	39	5	2	9	87.93	76.6
LFL.112	o__Burkholderiales	(UID4000)	193	427	214	44	361	22	0	0	0	87.76	4.66
LFL.171	k__Bacteria	(UID203)	5449	102	56	11	52	26	12	1	0	86.98	42.34
LFL.006	k__Bacteria	(UID2569)	434	278	186	46	223	7	2	0	0	85.65	5.11
LFL.004	k__Bacteria	(UID2569)	434	278	186	45	225	8	0	0	0	85.53	3.49
LFL.150	k__Bacteria	(UID203)	5449	104	58	14	55	23	10	2	0	84.87	38.32
LFL.083	k__Archaea	(UID2)	207	149	107	23	78	41	7	0	0	84.58	40.02
LFL.046	c__Gammaproteobacteria	(UID4443)	356	451	270	68	281	84	18	0	0	84.55	27.82
LFL.116	f__Flavobacteriaceae	(UID2817)	81	511	283	106	180	149	67	8	1	82.21	66.17
LFL.022	f__Rhodobacteraceae	(UID3360)	56	582	313	95	447	38	2	0	0	81.87	6.07
LFL.152	f__Rhodobacteraceae	(UID3361)	46	654	332	133	361	139	20	1	0	81.8	28.33
LFL.007	k__Bacteria	(UID203)	5449	104	58	13	39	45	6	1	0	81.74	50.19
LFL.101	k__Bacteria	(UID2569)	434	278	186	49	225	4	0	0	0	81.13	1.39
LFL.009	p__Euryarchaeota	(UID3)	148	188	125	27	149	12	0	0	0	81.07	4.15
LFL.054	k__Bacteria	(UID203)	5449	103	57	14	41	16	14	7	11	80.54	88.77
LFL.109	k__Bacteria	(UID203)	5449	99	53	23	38	27	6	4	1	80.19	50.33
LFL.091	p__Proteobacteria	(UID3214)	2231	190	119	63	97	26	3	1	0	79.25	22.07
LFL.036	k__Bacteria	(UID203)	5449	104	58	16	40	47	1	0	0	78.84	33.8
LFL.174	k__Bacteria	(UID203)	5449	104	58	21	41	20	8	3	11	76.61	67.4
LFL.181	p__Proteobacteria	(UID3880)	1495	261	164	56	175	29	1	0	0	76.5	7.06
LFL.070	k__Bacteria	(UID2495)	2993	147	91	39	102	5	1	0	0	75.58	6.59
LFL.123	f__Flavobacteriaceae	(UID2845)	53	548	298	157	224	134	28	4	1	75.47	40.46
LFL.140	k__Bacteria	(UID203)	5449	103	57	17	26	32	16	3	9	75.44	78.36
LFL.087	f__Flavobacteriaceae	(UID2817)	81	511	283	118	198	125	48	15	7	74.98	65.83
LFL.162	k__Archaea	(UID2)	207	149	107	33	66	32	13	4	1	74.15	40.74
LFL.098	o__Rickettsiales	(UID3809)	83	324	211	89	93	61	36	27	18	73.19	103.94
LFL.115	k__Bacteria	(UID203)	5449	104	58	31	48	22	3	0	0	72.41	16.6
LFL.204	k__Bacteria	(UID203)	5449	104	58	23	37	14	15	6	9	71.79	65.52
LFL.184	c__Gammaproteobacteria	(UID4444)	263	498	228	124	269	101	4	0	0	71.58	21.42
LFL.200	k__Bacteria	(UID203)	5449	104	58	32	47	18	4	3	0	71.24	30.51
LFL.127	f__Rhodobacteraceae	(UID3340)	84	568	330	188	228	130	20	2	0	70.47	30.6
LFL.018	f__Rhodobacteraceae	(UID3356)	67	615	329	186	420	9	0	0	0	70.09	1.81
LFL.051	p__Euryarchaeota	(UID3)	148	188	125	48	137	3	0	0	0	69.69	2.4
LFL.074	f__Flavobacteriaceae	(UID2845)	53	548	298	184	222	110	25	6	1	68.19	37.25
LFL.139	k__Bacteria	(UID2569)	434	278	186	88	103	53	21	8	5	68.04	54.64
LFL.037	k__Archaea	(UID2)	207	149	107	43	68	30	6	2	0	67.69	34.87
LFL.203	k__Bacteria	(UID2495)	2993	139	83	55	40	22	15	5	2	67.61	68.02
LFL.048	k__Bacteria	(UID203)	5449	102	58	38	34	23	7	0	0	67.5	41.22
LFL.040	k__Bacteria	(UID203)	5449	102	58	20	41	29	12	0	0	67.24	24.06
LFL.031	k__Bacteria	(UID203)	5449	104	58	21	49	29	5	0	0	67.24	18.76
LFL.104	c__Gammaproteobacteria	(UID4443)	356	451	270	139	296	16	0	0	0	65.68	2.92
LFL.133	k__Bacteria	(UID203)	5449	104	58	53	28	8	12	3	0	65.45	59.48
LFL.026	f__Flavobacteriaceae	(UID2845)	53	548	298	176	365	7	0	0	0	65.05	0.68
LFL.045	k__Archaea	(UID2)	207	149	107	46	57	34	12	0	0	64.95	30.28
LFL.108	k__Bacteria	(UID203)	5449	104	58	55	29	12	8	0	0	64.58	43.1
LFL.173	k__Bacteria	(UID2570)	433	274	183	105	82	47	25	11	4	64.34	63.64
LFL.202	p__Cyanobacteria	(UID2143)	129	472	368	166	195	82	27	2	0	63.85	30.13
LFL.131	k__Bacteria	(UID2495)	2993	147	91	62	56	21	6	1	1	63.46	33.59
LFL.025	k__Archaea	(UID2)	207	149	107	50	69	25	5	0	0	63.01	17.16
LFL.183	f__Rhodobacteraceae	(UID3340)	84	568	330	228	265	70	5	0	0	62.62	15.73
LFL.164	o__Rickettsiales	(UID3809)	83	324	211	127	97	62	22	13	3	62.6	51.81
LFL.175	p__Euryarchaeota	(UID3)	148	188	125	61	116	11	0	0	0	62.57	4.13
LFL.119	k__Bacteria	(UID203)	5449	99	53	24	42	17	15	0	1	62.26	36.95
LFL.015	f__Rhodobacteraceae	(UID3356)	67	615	329	212	364	32	4	3	0	62.18	6.88
LFL.136	k__Archaea	(UID2)	207	149	107	49	57	27	11	4	1	62.08	32.37
LFL.182	s__algicola	(UID2846)	47	571	303	205	338	28	0	0	0	62	5.82
LFL.186	k__Bacteria	(UID2495)	2993	139	83	56	38	27	12	5	1	61.7	59.12
LFL.157	p__Euryarchaeota	(UID3)	148	188	125	67	100	19	2	0	0	61.67	13.24
LFL.176	p__Proteobacteria	(UID3214)	2231	190	119	61	92	23	11	3	0	61.63	24.43
LFL.050	k__Archaea	(UID2)	207	149	107	59	59	24	7	0	0	61.41	27.25
LFL.088	k__Bacteria	(UID203)	5449	102	58	46	33	20	3	0	0	60.97	29.23
LFL.093	k__Archaea	(UID2)	207	149	107	59	58	28	3	1	0	60.96	24.92
LFL.130	k__Archaea	(UID2)	207	149	107	56	55	29	7	2	0	60.77	27.81
LFL.188	k__Bacteria	(UID203)	5449	104	58	39	37	20	7	1	0	60.55	31.41
LFL.205	p__Cyanobacteria	(UID2143)	129	472	368	196	168	71	34	3	0	60.55	32.43
LFL.126	s__algicola	(UID2846)	47	571	303	227	193	84	43	14	10	60.42	50.13
LFL.089	k__Bacteria	(UID203)	5449	104	58	43	29	19	3	6	4	60.38	65.2
LFL.165	k__Bacteria	(UID203)	5449	104	58	33	46	15	9	0	1	59.5	11.91
LFL.084	k__Bacteria	(UID203)	5449	104	58	59	29	11	1	3	1	59.08	46.55
LFL.042	k__Bacteria	(UID203)	5449	104	58	45	30	18	8	3	0	58.87	31.19
LFL.169	k__Bacteria	(UID203)	5449	104	58	31	42	19	6	4	2	58.86	51.71
LFL.001	f__Rhodobacteraceae	(UID3356)	67	615	329	223	392	0	0	0	0	58.34	0
LFL.196	k__Bacteria	(UID2982)	88	229	147	82	140	7	0	0	0	57.86	2.35
LFL.122	k__Bacteria	(UID203)	5449	104	58	65	18	11	7	3	0	57.76	47.41
LFL.063	p__Euryarchaeota	(UID3)	148	188	125	95	66	26	1	0	0	57.54	20
LFL.017	p__Euryarchaeota	(UID3)	148	188	125	84	86	17	1	0	0	57.51	11.6
LFL.057	k__Bacteria	(UID2566)	525	208	136	90	74	33	5	5	1	56.25	33.75
LFL.069	p__Euryarchaeota	(UID3)	148	188	125	74	68	41	5	0	0	56.07	28.42
LFL.055	o__Rickettsiales	(UID3809)	83	324	211	157	102	53	12	0	0	55.47	27.16
LFL.145	p__Proteobacteria	(UID3880)	1495	242	151	101	126	15	0	0	0	55.42	5.02
LFL.191	k__Bacteria	(UID203)	5449	104	58	29	47	21	7	0	0	55.17	20.61
LFL.110	k__Bacteria	(UID203)	5449	103	57	62	25	12	4	0	0	54.64	26.95
LFL.064	k__Bacteria	(UID203)	5449	104	58	52	23	21	5	3	0	54.23	50.24
LFL.092	k__Bacteria	(UID203)	5449	103	57	45	30	25	3	0	0	54.05	21.69
LFL.038	k__Bacteria	(UID203)	5449	104	58	67	22	7	5	1	2	53.74	46.55
LFL.023	k__Bacteria	(UID203)	5449	99	53	30	38	19	10	1	1	53.58	24.53
LFL.099	k__Bacteria	(UID2495)	2993	147	91	53	91	2	1	0	0	53.3	4.4
LFL.125	c__Gammaproteobacteria	(UID4443)	356	451	270	194	212	43	2	0	0	53.12	9.51
LFL.124	o__Rickettsiales	(UID3809)	83	324	211	152	78	56	24	12	2	53.11	48.05
LFL.207	k__Bacteria	(UID203)	5449	104	58	38	37	23	6	0	0	52.63	26.79
LFL.170	k__Bacteria	(UID203)	5449	104	58	68	22	12	1	0	1	52.59	31.03
LFL.134	k__Bacteria	(UID203)	5449	99	53	43	26	19	9	2	0	51.72	34.25
LFL.028	k__Bacteria	(UID203)	5449	104	58	39	42	21	2	0	0	51.11	8.46
LFL.156	k__Bacteria	(UID203)	5449	103	57	30	38	24	10	1	0	50.88	29.27
LFL.072	f__Rhodobacteraceae	(UID3356)	67	615	329	297	308	10	0	0	0	50.63	2.21
LFL.198	k__Bacteria	(UID2982)	88	230	148	102	91	32	5	0	0	49.7	14.27
LFL.030	k__Bacteria	(UID203)	5449	103	57	35	34	33	1	0	0	49.12	19.09
LFL.065	k__Archaea	(UID2)	207	149	107	72	43	28	6	0	0	49.07	23.69
LFL.094	k__Bacteria	(UID203)	5449	99	53	47	35	8	7	2	0	48.97	33.22
LFL.111	k__Archaea	(UID2)	207	149	107	86	46	17	0	0	0	48.2	14.95
LFL.056	k__Bacteria	(UID203)	5449	104	58	64	27	13	0	0	0	47.91	18.1
LFL.024	k__Bacteria	(UID2566)	525	208	136	102	86	19	1	0	0	47.77	11.78
LFL.077	k__Bacteria	(UID203)	5449	99	53	52	26	15	5	1	0	47.51	17.07
LFL.158	k__Bacteria	(UID1453)	901	171	117	72	75	21	3	0	0	47.32	9.81
LFL.062	k__Bacteria	(UID203)	5449	104	58	47	21	22	3	3	8	46.39	41.46
LFL.080	k__Bacteria	(UID203)	5449	104	58	74	23	7	0	0	0	45.69	9.48
LFL.153	k__Bacteria	(UID203)	5449	104	58	46	23	18	6	3	8	45.65	36.59
LFL.195	k__Bacteria	(UID203)	5449	104	58	68	15	17	3	1	0	45.63	33.56
LFL.043	f__Flavobacteriaceae	(UID2845)	53	548	298	279	214	46	9	0	0	45	10.48
LFL.142	k__Bacteria	(UID203)	5449	104	58	38	44	14	8	0	0	44.83	9.09
LFL.029	p__Proteobacteria	(UID3880)	1495	261	164	144	85	22	8	1	1	44.71	14.99
LFL.039	o__Rickettsiales	(UID3809)	83	324	211	178	104	37	5	0	0	44.12	13.47
LFL.177	c__Betaproteobacteria	(UID3888)	323	376	229	194	176	5	0	1	0	43.96	2.14
LFL.189	k__Bacteria	(UID203)	5449	104	58	61	19	16	6	2	0	43.93	33.06
LFL.047	c__Gammaproteobacteria	(UID4201)	1164	275	174	152	94	23	6	0	0	43.06	15.16
LFL.060	p__Proteobacteria	(UID3214)	2231	190	119	108	55	26	1	0	0	42.72	14.22
LFL.159	k__Bacteria	(UID203)	5449	99	53	74	13	9	1	1	1	42.45	32.08
LFL.117	k__Archaea	(UID2)	207	145	103	83	58	4	0	0	0	41.91	3.24
LFL.120	k__Bacteria	(UID203)	5449	104	58	42	44	17	1	0	0	41.39	4.96
LFL.021	p__Proteobacteria	(UID3880)	1495	261	164	133	102	21	4	1	0	41.32	9.64
LFL.013	k__Bacteria	(UID1453)	901	171	117	94	59	11	5	1	1	40.65	15.91
LFL.095	k__Bacteria	(UID203)	5449	104	58	52	33	17	1	1	0	40.02	16.69
LFL.014	f__Flavobacteriaceae	(UID2845)	53	548	298	323	154	66	4	1	0	39.47	15.29
LFL.034	k__Bacteria	(UID203)	5449	104	58	51	30	13	10	0	0	39.11	16.77
LFL.020	c__Gammaproteobacteria	(UID4443)	356	451	270	288	125	30	7	0	1	38.73	12.53
LFL.105	k__Bacteria	(UID203)	5449	104	58	44	31	27	2	0	0	38.51	15.56
LFL.211	k__Bacteria	(UID203)	5449	104	58	48	35	9	1	3	8	38.37	14.45
LFL.118	f__Rhodobacteraceae	(UID3356)	67	615	329	380	180	51	4	0	0	37.85	7.73
LFL.194	k__Archaea	(UID2)	207	149	107	84	52	11	2	0	0	37.4	9.33
LFL.172	k__Bacteria	(UID203)	5449	104	58	47	33	24	0	0	0	36.96	7.49
LFL.081	k__Bacteria	(UID203)	5449	104	58	68	17	9	10	0	0	36.52	15.2
LFL.160	c__Betaproteobacteria	(UID3888)	323	376	229	238	112	20	3	2	1	36.45	12.09
LFL.187	c__Alphaproteobacteria	(UID3337)	468	388	250	247	121	16	4	0	0	36.25	5.78
LFL.149	f__Rhodobacteraceae	(UID3356)	67	615	329	395	215	5	0	0	0	35.81	1.01
LFL.135	k__Bacteria	(UID203)	5449	99	53	74	17	7	0	1	0	35.53	15.09
LFL.061	k__Bacteria	(UID203)	5449	104	58	58	25	18	2	1	0	35.34	11.69
LFL.053	k__Bacteria	(UID203)	5449	104	58	44	45	15	0	0	0	35.19	5.17
LFL.151	f__Rhodobacteraceae	(UID3356)	67	615	329	371	242	2	0	0	0	34.19	0.35
LFL.146	o__Rickettsiales	(UID3809)	83	324	211	216	67	20	15	4	2	33.23	24.26
LFL.168	k__Bacteria	(UID203)	5449	104	58	83	21	0	0	0	0	33.1	0
LFL.180	k__Bacteria	(UID203)	5449	99	53	65	16	13	5	0	0	32.86	17.16
LFL.201	k__Bacteria	(UID3060)	138	335	244	201	116	16	2	0	0	32.85	3.77
LFL.078	p__Bacteroidetes	(UID2605)	350	316	210	179	121	16	0	0	0	32.62	0.76
LFL.213	k__Bacteria	(UID2565)	2921	140	85	85	44	8	3	0	0	31.28	4.49
LFL.033	c__Gammaproteobacteria	(UID4266)	1097	270	172	184	76	9	1	0	0	30.31	4.17
LFL.167	k__Bacteria	(UID203)	5449	104	58	82	17	5	0	0	0	30.17	5.17
LFL.016	p__Proteobacteria	(UID3880)	1495	261	164	157	73	30	1	0	0	29.71	6.63
LFL.103	k__Bacteria	(UID203)	5449	104	58	55	28	17	4	0	0	29.39	8.06
LFL.059	p__Euryarchaeota	(UID3)	148	188	125	120	48	20	0	0	0	28.86	7.54
LFL.012	s__algicola	(UID2846)	47	571	303	391	150	26	4	0	0	27.36	5.12
LFL.147	k__Bacteria	(UID203)	5449	104	58	83	16	4	1	0	0	26.9	9.48
LFL.076	k__Bacteria	(UID203)	5449	103	57	83	16	4	0	0	0	26.79	7.02
LFL.003	s__algicola	(UID2846)	47	571	303	414	134	21	1	1	0	25.6	3.8
LFL.143	k__Bacteria	(UID203)	5449	103	57	87	10	5	1	0	0	25.44	10.53
LFL.085	f__Rhodobacteraceae	(UID3356)	67	617	330	426	180	7	4	0	0	25.01	2.31
LFL.212	k__Bacteria	(UID203)	5449	103	58	73	18	2	1	3	6	24.75	13.97
LFL.097	k__Bacteria	(UID203)	5449	104	58	82	21	1	0	0	0	24.61	1.72
LFL.010	c__Gammaproteobacteria	(UID4443)	356	451	270	307	120	22	1	1	0	24.55	5.33
LFL.185	k__Bacteria	(UID203)	5449	99	53	83	15	1	0	0	0	23.02	1.89
LFL.154	k__Bacteria	(UID2495)	2993	139	83	105	29	4	1	0	0	21.99	4.53
LFL.082	k__Bacteria	(UID203)	5449	104	58	80	16	4	1	0	3	21.08	38.79
LFL.008	c__Gammaproteobacteria	(UID4443)	356	451	270	314	118	19	0	0	0	20.89	1.32
LFL.161	k__Bacteria	(UID203)	5449	104	58	89	14	1	0	0	0	20.69	1.72
LFL.144	o__Rickettsiales	(UID3809)	83	324	211	255	56	11	1	1	0	17.84	2.97
LFL.199	k__Bacteria	(UID1453)	901	171	117	119	47	4	1	0	0	16	3.09
LFL.052	k__Archaea	(UID2)	207	148	106	126	18	4	0	0	0	14.62	1.89
LFL.073	k__Bacteria	(UID203)	5449	104	58	62	25	10	7	0	0	13.79	8.83
LFL.049	k__Bacteria	(UID203)	5449	104	58	94	9	1	0	0	0	13.79	1.72
LFL.209	k__Archaea	(UID2)	207	149	107	129	17	3	0	0	0	12.61	1.4
LFL.005	f__Rhodobacteraceae	(UID3356)	67	615	329	517	96	0	2	0	0	12.35	0.41
LFL.132	k__Archaea	(UID2)	207	149	107	127	18	4	0	0	0	12.35	1.87
LFL.113	k__Bacteria	(UID203)	5449	99	53	86	13	0	0	0	0	12.01	0
LFL.106	k__Bacteria	(UID203)	5449	99	53	93	6	0	0	0	0	10.38	0
LFL.075	c__Gammaproteobacteria	(UID4201)	1164	275	174	211	60	4	0	0	0	9.85	0.75
LFL.096	k__Archaea	(UID2)	207	149	107	130	19	0	0	0	0	9.78	0
LFL.138	o__Rickettsiales	(UID3809)	83	324	211	281	20	12	5	2	4	9.72	10.93
LFL.208	k__Bacteria	(UID1453)	901	171	117	139	30	2	0	0	0	9.72	0.51
LFL.129	k__Bacteria	(UID203)	5449	104	58	94	10	0	0	0	0	9.4	0
LFL.044	p__Euryarchaeota	(UID3)	148	188	125	152	28	6	2	0	0	6.93	0.79
LFL.035	k__Bacteria	(UID1453)	901	171	117	147	24	0	0	0	0	4.97	0
LFL.090	root	(UID1)	5656	56	24	55	1	0	0	0	0	4.17	0
LFL.071	k__Bacteria	(UID203)	5449	99	53	88	11	0	0	0	0	4.01	0
LFL.027	k__Bacteria	(UID1453)	901	171	117	153	18	0	0	0	0	3.76	0
LFL.193	k__Bacteria	(UID203)	5449	103	58	101	2	0	0	0	0	3.45	0
LFL.079	p__Cyanobacteria	(UID2192)	79	584	458	561	22	0	0	0	1	2.97	0.87
LFL.128	p__Cyanobacteria	(UID2192)	79	584	458	561	20	2	0	0	1	2.87	0.87
LFL.210	k__Archaea	(UID2)	207	149	107	136	12	0	1	0	0	2.36	0.14
LFL.178	root	(UID1)	5656	56	24	52	0	0	4	0	0	1.85	3.7
LFL.206	k__Archaea	(UID2)	207	149	107	143	6	0	0	0	0	1.29	0
LFL.192	k__Bacteria	(UID203)	5449	104	58	103	1	0	0	0	0	0.86	0
LFL.197	root	(UID1)	5656	56	24	56	0	0	0	0	0	0	0
LFL.179	root	(UID1)	5656	56	24	56	0	0	0	0	0	0	0
LFL.166	root	(UID1)	5656	56	24	56	0	0	0	0	0	0	0
LFL.155	root	(UID1)	5656	56	24	56	0	0	0	0	0	0	0
LFL.148	root	(UID1)	5656	56	24	56	0	0	0	0	0	0	0
LFL.121	root	(UID1)	5656	56	24	56	0	0	0	0	0	0	0
LFL.114	root	(UID1)	5656	56	24	56	0	0	0	0	0	0	0
LFL.100	root	(UID1)	5656	56	24	56	0	0	0	0	0	0	0
LFL.011	root	(UID1)	5656	56	24	56	0	0	0	0	0	0	0
LPA.137	k__Bacteria	(UID203)	5449	104	58	4	56	39	5	0	0	95.11	49.61
LPA.002	k__Bacteria	(UID2569)	434	278	186	22	246	10	0	0	0	93.41	4.07	93.41	4.07	93.42	4.65
LPA.108	k__Bacteria	(UID203)	5449	103	57	5	28	32	22	12	4	92.98	90.38
LPA.054	k__Bacteria	(UID203)	5449	104	58	7	46	43	7	1	0	91.93	43.71
LPA.005	k__Bacteria	(UID203)	5449	104	58	8	51	29	16	0	0	91.67	28.52	92.97	1.39	92.04	1.73
LPA.011	f__Rhodobacteraceae	(UID3356)	67	615	329	59	510	45	1	0	0	90.88	7.34	90.88	7.34	92.11	7.25
LPA.028	k__Bacteria	(UID203)	5449	104	58	7	50	32	8	6	1	87.93	89.26
LPA.007	k__Bacteria	(UID203)	5449	104	58	12	59	31	2	0	0	87.04	21.34
LPA.016	s__algicola	(UID2846)	47	571	303	66	496	9	0	0	0	86.37	2.06
LPA.035	k__Bacteria	(UID203)	5449	104	58	13	43	27	14	4	3	85.74	65.87
LPA.128	k__Bacteria	(UID203)	5449	102	56	18	48	25	9	2	0	85.65	45.32
LPA.014	k__Archaea	(UID2)	207	149	107	20	77	40	7	5	0	84.66	39.93
LPA.106	k__Bacteria	(UID2569)	434	278	186	43	224	11	0	0	0	84.42	3.08
LPA.053	k__Archaea	(UID2)	207	149	107	20	46	54	16	6	7	82.24	75.01
LPA.034	k__Bacteria	(UID203)	5449	104	58	14	39	31	11	7	2	81.74	80.96
LPA.010	k__Bacteria	(UID203)	5449	104	58	26	41	29	7	1	0	81.35	52.14
LPA.087	k__Bacteria	(UID203)	5449	99	53	30	30	25	9	2	3	81.07	80.62
LPA.052	k__Bacteria	(UID2566)	525	208	136	57	71	48	19	10	3	77.7	74.9
LPA.077	k__Bacteria	(UID203)	5449	104	58	31	37	24	7	4	1	77.27	44.22
LPA.001	f__Rhodobacteraceae	(UID3356)	67	615	329	115	495	5	0	0	0	77.01	0.76
LPA.079	k__Bacteria	(UID2569)	434	277	185	57	202	16	2	0	0	76.91	6.09
LPA.078	k__Bacteria	(UID203)	5449	99	53	16	52	19	10	1	1	76.42	43.76
LPA.017	k__Bacteria	(UID203)	5449	104	58	18	54	20	6	5	1	75.86	49.74
LPA.062	k__Archaea	(UID2)	207	149	107	37	55	41	11	5	0	74.86	54.5
LPA.049	k__Bacteria	(UID203)	5449	99	53	20	30	21	17	8	3	73.84	87.48
LPA.116	k__Bacteria	(UID203)	5449	104	58	21	45	33	4	1	0	73.84	31.45
LPA.039	k__Bacteria	(UID203)	5449	104	58	27	39	30	4	4	0	72.88	43.26
LPA.100	s__algicola	(UID2846)	47	571	303	171	171	122	56	40	11	71.96	71.71
LPA.067	f__Rhodobacteraceae	(UID3356)	67	615	329	167	366	75	2	1	4	71.93	14.07
LPA.026	k__Bacteria	(UID203)	5449	104	58	23	51	20	9	0	1	71.7	24.22
LPA.097	k__Bacteria	(UID203)	5449	104	58	24	40	29	9	2	0	71.25	30.99
LPA.013	k__Bacteria	(UID203)	5449	99	53	25	42	18	6	8	0	70.72	34.31
LPA.033	f__Rhodobacteraceae	(UID3340)	84	568	330	190	229	143	6	0	0	70.56	28.66
LPA.069	k__Bacteria	(UID203)	5449	99	53	19	30	32	17	1	0	70.41	62.26
LPA.012	f__Rhodobacteraceae	(UID3356)	67	615	329	175	411	29	0	0	0	69.79	5.12
LPA.008	s__algicola	(UID2846)	47	571	303	193	236	120	21	1	0	69.4	27.91
LPA.015	k__Bacteria	(UID203)	5449	104	58	22	47	27	3	4	1	68.97	30.44
LPA.040	k__Archaea	(UID2)	207	149	107	39	59	35	12	3	1	68.38	39.14
LPA.083	k__Bacteria	(UID203)	5449	99	53	49	30	12	7	1	0	67.84	42.57
LPA.080	k__Bacteria	(UID203)	5449	104	58	58	21	20	4	1	0	65.8	46.55
LPA.061	p__Proteobacteria	(UID3214)	2231	190	119	66	63	40	13	6	2	64.88	57.86
LPA.029	o__Rickettsiales	(UID3809)	83	324	211	124	110	54	23	9	4	64.67	48.34
LPA.018	k__Bacteria	(UID203)	5449	103	57	26	48	22	7	0	0	63.88	20.69
LPA.020	c__Alphaproteobacteria	(UID3305)	564	347	229	128	154	54	11	0	0	63.73	22
LPA.041	p__Euryarchaeota	(UID3)	148	188	125	89	82	15	1	1	0	63.33	12.96
LPA.101	k__Bacteria	(UID203)	5449	104	58	45	32	17	8	1	1	61.01	44.2
LPA.056	k__Bacteria	(UID203)	5449	104	58	30	44	22	6	2	0	60.71	28.01
LPA.109	k__Bacteria	(UID203)	5449	99	53	34	39	17	5	3	1	60.69	30.87
LPA.086	k__Bacteria	(UID203)	5449	99	53	41	28	21	8	1	0	60.22	42.95
LPA.021	k__Bacteria	(UID203)	5449	103	57	25	34	23	20	1	0	59.65	28.02
LPA.043	p__Euryarchaeota	(UID3)	148	188	125	77	70	40	1	0	0	59.64	20.01
LPA.085	s__algicola	(UID2846)	47	571	303	218	180	102	45	21	5	59.58	49.63
LPA.036	k__Bacteria	(UID2566)	525	208	136	94	83	28	3	0	0	58.95	16.82
LPA.059	k__Archaea	(UID2)	207	149	107	61	39	30	17	2	0	57.71	49.96
LPA.124	k__Bacteria	(UID203)	5449	104	58	60	30	11	3	0	0	57.38	26.72
LPA.104	k__Bacteria	(UID203)	5449	99	53	37	28	17	9	6	2	57.29	84.16
LPA.042	p__Euryarchaeota	(UID3)	148	188	125	84	81	22	1	0	0	56.79	16.06
LPA.051	k__Bacteria	(UID2495)	2993	147	91	58	87	2	0	0	0	56.56	1.2
LPA.090	k__Bacteria	(UID203)	5449	104	58	39	35	28	2	0	0	56.45	21.07
LPA.105	k__Bacteria	(UID203)	5449	104	58	33	33	25	6	2	5	55.72	34.27
LPA.084	k__Bacteria	(UID203)	5449	102	58	51	33	9	8	0	1	55.33	27.8
LPA.038	c__Gammaproteobacteria	(UID4201)	1164	275	174	113	123	36	3	0	0	53.91	15.16
LPA.070	p__Euryarchaeota	(UID3)	148	188	125	89	60	33	6	0	0	52.97	23.14
LPA.022	k__Bacteria	(UID203)	5449	102	58	42	30	26	4	0	0	52.9	25.65
LPA.071	s__algicola	(UID2846)	47	571	303	264	222	69	15	1	0	52.26	15.92
LPA.044	c__Gammaproteobacteria	(UID4443)	356	451	270	196	198	53	4	0	0	52.25	11.13
LPA.073	k__Bacteria	(UID203)	5449	104	58	70	18	9	6	1	0	51.02	41.38
LPA.045	k__Bacteria	(UID203)	5449	104	58	41	35	16	11	1	0	49.61	20.5
LPA.110	k__Bacteria	(UID203)	5449	104	58	66	22	7	5	2	2	49.26	54.31
LPA.068	o__Rickettsiales	(UID3809)	83	324	211	178	101	30	9	5	1	48.63	27.01
LPA.093	k__Bacteria	(UID203)	5449	104	58	50	38	10	4	1	1	48.31	16.25
LPA.096	k__Bacteria	(UID203)	5449	104	58	69	24	5	4	1	1	48.28	32.76
LPA.057	k__Bacteria	(UID203)	5449	104	58	36	33	24	10	1	0	48.12	18.58
LPA.064	k__Bacteria	(UID2570)	433	274	183	144	88	25	11	4	2	47.85	25.77
LPA.004	k__Bacteria	(UID203)	5449	104	58	40	50	14	0	0	0	47.34	4.47
LPA.094	k__Bacteria	(UID203)	5449	104	58	71	18	7	7	1	0	46.71	34.48
LPA.055	k__Bacteria	(UID203)	5449	104	58	72	25	5	2	0	0	45.17	11.21
LPA.047	p__Proteobacteria	(UID3214)	2231	190	119	108	51	23	7	1	0	45.04	25.98
LPA.098	k__Bacteria	(UID203)	5449	104	58	60	35	8	1	0	0	45.01	8.39
LPA.025	f__Rhodobacteraceae	(UID3340)	84	568	330	288	264	16	0	0	0	43.79	1.84
LPA.003	k__Bacteria	(UID203)	5449	104	58	41	28	27	6	2	0	42.93	26.23
LPA.120	k__Bacteria	(UID203)	5449	104	58	62	27	6	4	2	3	42.73	16.14
LPA.115	k__Bacteria	(UID2495)	2993	139	83	88	27	11	3	7	3	42.45	58.5
LPA.048	k__Bacteria	(UID203)	5449	104	58	48	36	20	0	0	0	42.12	12.07
LPA.066	k__Bacteria	(UID203)	5449	104	58	77	20	7	0	0	0	41.38	10.34
LPA.050	k__Bacteria	(UID203)	5449	99	53	66	24	6	2	1	0	40.36	18.87
LPA.027	s__algicola	(UID2846)	47	571	303	314	237	19	1	0	0	39.52	2.8
LPA.102	k__Archaea	(UID2)	207	149	107	83	49	12	4	0	1	39.5	11.35
LPA.023	p__Proteobacteria	(UID3880)	1495	261	164	156	78	19	8	0	0	39.48	13.31
LPA.095	k__Bacteria	(UID2495)	2993	139	83	73	40	15	7	4	0	39.36	15.28
LPA.118	k__Bacteria	(UID2569)	434	278	186	156	103	19	0	0	0	39.17	6.39
LPA.063	k__Bacteria	(UID203)	5449	104	58	48	31	23	2	0	0	39.04	8.78
LPA.081	p__Euryarchaeota	(UID3)	148	188	125	113	55	18	2	0	0	37.9	11.85
LPA.030	s__algicola	(UID2847)	33	496	263	301	116	58	13	8	0	34.39	19.72
LPA.103	k__Bacteria	(UID203)	5449	99	53	80	13	5	1	0	0	33.96	13.21
LPA.019	k__Bacteria	(UID203)	5449	104	58	56	26	17	4	1	0	33.24	13.56
LPA.032	p__Euryarchaeota	(UID3)	148	188	125	111	57	19	1	0	0	32.85	6.21
LPA.024	f__Rhodobacteraceae	(UID3340)	84	568	330	352	206	9	1	0	0	31.97	2.12
LPA.130	k__Bacteria	(UID203)	5449	104	58	52	26	12	6	4	4	30.3	18.95
LPA.065	k__Bacteria	(UID203)	5449	104	58	49	31	21	3	0	0	30.19	10.34
LPA.136	k__Bacteria	(UID1453)	901	171	117	118	46	7	0	0	0	29.07	3.28
LPA.006	k__Bacteria	(UID203)	5449	104	58	48	42	14	0	0	0	27.59	7.84
LPA.009	p__Proteobacteria	(UID3887)	1487	261	164	164	85	8	4	0	0	27.41	5.52
LPA.076	k__Bacteria	(UID203)	5449	104	58	80	18	6	0	0	0	26.1	4.08
LPA.113	k__Archaea	(UID2)	207	149	107	102	39	8	0	0	0	24.81	3.57
LPA.123	k__Bacteria	(UID203)	5449	104	58	80	18	6	0	0	0	23.12	7.92
LPA.088	k__Archaea	(UID2)	207	145	103	118	27	0	0	0	0	22.24	0
LPA.046	c__Betaproteobacteria	(UID3888)	323	376	229	289	65	10	4	6	2	21.63	10.57
LPA.141	k__Bacteria	(UID203)	5449	103	58	61	23	13	6	0	0	20.02	11.72
LPA.107	k__Bacteria	(UID1453)	901	171	117	117	47	4	2	0	1	19.04	10.6
LPA.060	p__Proteobacteria	(UID3880)	1495	261	164	196	48	12	5	0	0	18.67	5
LPA.112	k__Bacteria	(UID1453)	901	171	117	118	48	3	1	0	1	17.28	14.96
LPA.138	k__Bacteria	(UID1453)	901	171	117	115	54	2	0	0	0	16.3	1.28
LPA.131	k__Bacteria	(UID1453)	901	171	117	115	56	0	0	0	0	16.3	0
LPA.135	k__Bacteria	(UID203)	5449	104	58	86	18	0	0	0	0	16.11	0
LPA.058	k__Bacteria	(UID2565)	2921	152	93	122	25	5	0	0	0	14.89	2.31
LPA.037	k__Bacteria	(UID203)	5449	104	58	60	28	9	1	4	2	14.66	5.56
LPA.140	k__Bacteria	(UID1453)	901	171	117	118	53	0	0	0	0	14.59	0
LPA.134	k__Bacteria	(UID1453)	901	171	117	124	44	3	0	0	0	13.4	0.36
LPA.139	k__Bacteria	(UID1453)	901	171	117	133	32	0	2	2	2	11.76	10.68
LPA.127	p__Cyanobacteria	(UID2143)	129	472	368	400	59	10	1	1	1	11.08	3.33
LPA.121	k__Bacteria	(UID1453)	901	171	117	140	27	3	0	0	1	10.91	5.65
LPA.031	k__Bacteria	(UID1453)	901	171	117	143	27	1	0	0	0	6.23	0.09
LPA.074	k__Bacteria	(UID1453)	901	171	117	157	14	0	0	0	0	4.46	0
LPA.142	p__Cyanobacteria	(UID2182)	89	544	424	496	25	13	5	4	1	3.46	3.5
LPA.091	k__Bacteria	(UID203)	5449	102	56	95	7	0	0	0	0	2.6	0
LPA.111	root	(UID1)	5656	56	24	52	0	3	1	0	0	1.85	2.31
LPA.119	k__Bacteria	(UID203)	5449	104	58	97	6	1	0	0	0	1.1	0.16
LPA.126	k__Bacteria	(UID203)	5449	102	56	100	2	0	0	0	0	1.06	0
LPA.133	root	(UID1)	5656	56	24	56	0	0	0	0	0	0	0
LPA.132	root	(UID1)	5656	56	24	56	0	0	0	0	0	0	0
LPA.129	root	(UID1)	5656	56	24	56	0	0	0	0	0	0	0
LPA.125	root	(UID1)	5656	56	24	56	0	0	0	0	0	0	0
LPA.122	root	(UID1)	5656	56	24	56	0	0	0	0	0	0	0
LPA.117	root	(UID1)	5656	56	24	56	0	0	0	0	0	0	0
LPA.114	root	(UID1)	5656	56	24	56	0	0	0	0	0	0	0
LPA.099	root	(UID1)	5656	56	24	56	0	0	0	0	0	0	0
LPA.092	root	(UID1)	5656	56	24	56	0	0	0	0	0	0	0
LPA.089	root	(UID1)	5656	56	24	56	0	0	0	0	0	0	0
LPA.082	root	(UID1)	5656	56	24	56	0	0	0	0	0	0	0
LPA.075	root	(UID1)	5656	56	24	56	0	0	0	0	0	0	0
LPA.072	root	(UID1)	5656	56	24	56	0	0	0	0	0	0	0

## Sheet: Supplemental_Table_3
Table S2. Metaproteomics data summary. Results from LC-MS/MS and Sipros10 shotgun metaproteomic data analysis. Larger and bold typeface is the final number of proteins recovered from each habitat community.
Metaproteomics data summary
Sample	Upper_FL_A	Upper_FL_B	Upper_FL_C	Upper_PA_A	Upper_PA_B	Upper_PA_C	Lower_FL_A	Lower_FL_B	Lower_FL_C	Lower_PA_A	Lower_PA_B	Lower_PA_C
Peptides_Before
Decoy	36617	32032	61841	70413	62334	57161	30583	31648	29735	42716	46628	42820
Target	52186	37871	90575	86222	78925	73466	67267	69827	58073	51801	53759	48790
Total	88803	69903	152416	156635	141259	130627	97850	101475	87808	94517	100387	91610
Decoy/Total	0.4123	0.4582	0.4057	0.4495	0.4413	0.4376	0.3125	0.3119	0.3386	0.4519	0.4645	0.4674
Peptides_After
Decoy	80	24	126	28	33	58	186	195	123	26	11	20
Target	8014	2498	12685	2827	3390	5770	18568	19515	12397	2679	1234	2076
Total	8094	2522	12811	2855	3423	5828	18754	19710	12520	2705	1245	2096
Proteins_Before
Decoy	80	24	126	28	33	57	189	198	123	26	11	20
Target	6288	2143	9932	2615	2994	4823	16160	16417	10834	2488	1194	2003
Total	6368	2167	10058	2643	3027	4880	16349	16615	10957	2514	1205	2023
Proteins_After
Decoy	0	0	0	0	0	0	0	1	0	0	0	0
Target	1336	402	2107	483	552	905	2832	3106	1803	425	164	291
Total	1336	402	2107	483	552	905	2832	3107	1803	425	164	291
Peptide_score_cutoff
Z: +1	NA	NA	NA	NA	NA	NA	32.6797	33.6181	34.0986	NA	NA	NA
Z: +2	42.598	37.1892	42.0185	46.7878	44.2796	49.3476	41.6898	42.4786	44.5298	49.1878	50.4592	49.3079
Z: +3	48.9098	34.739	46.4998	59.75	50.5391	63.808	44.6275	46.8175	49.6474	64.7789	66.9979	62.539
Peptide_FDR
Z: +1	NA	NA	NA	NA	NA	NA	0.00857633	0.00977995	0.00847458	NA	NA	NA
Z: +2	0.0098698	0.00935454	0.00981203	0.00989654	0.00949796	0.00997187	0.00995105	0.0099393	0.00978692	0.00967937	0.00904393	0.00981079
Z: +3	0.00990396	0.00963524	0.00988051	0.00949367	0.00990099	0.00991132	0.00998249	0.00980232	0.00993072	0.0095057	0.00849257	0.00896861

## Sheet: Supplemental_Table_4
Table S3. Metabolic marker genes and their relative metagenome (RPKG) and metaproteome (NBSC) abundances. Elemental cycling potential is based on ratios of these marker genes as defined in Lauro et al. 2011 and Llorens-Marès et al. 2015.
Metagenomics (RPKG)
Process	kegg	Upper_FL_A	Upper_FL_B	Upper_FL_C	Upper_PA_A	Upper_PA_B	Upper_PA_C	Lower_FL_A	Lower_FL_B	Lower_FL_C	Lower_PA_A	Lower_PA_B	Lower_PA_C
Aerobic C Fixation	K00855	0.400677	0.412625	0.350961	0.636861	0.490477	0.552868	0.425215	0.404828	0.395356	0.611519	0.852807	0.70992
Aerobic C Fixation	K01602	0.34466	0.421312	0.352011	1.31201	1.17997	0.955742	0.358181	0.472653	0.466584	1.01356	0.73341	0.727115
Aerobic Respiration	K02256	0.700461	1.03803	0.974005	1.96394	1.64285	1.64161	0.552117	0.763231	0.867952	0.900776	1.25988	1.22133
Aerobic Respiration	K02262	0.356068	0.513449	0.402845	0.728281	0.482754	0.754673	0.270595	0.485063	0.362971	0.534932	0.730636	0.695733
Aerobic Respiration	K02274	9.93683	10.1987	10.2471	6.71287	6.55118	6.85519	9.36297	11.6835	10.4648	8.30614	12.0389	9.31042
Aerobic Respiration	K02276	8.54251	8.48834	8.6929	7.50319	6.89857	7.56652	6.8997	7.93365	7.9681	5.91198	7.66788	7.38125
Ammonification	K03385	0	0	0	0.009177	0	0.0380054	0	0	0	0.0915386	0.0971962	0.0848703
Ammonification	K05904	0	0	0	0	0	0	0	0	0	0	0	0
Anaerobic C Fixation	K00174	1.30424	1.48253	1.58674	1.09088	0.969757	1.15152	1.9055	2.30998	1.98546	2.23965	2.45172	2.24986
Anaerobic C Fixation	K00175	1.19844	1.36629	1.45113	0.804995	0.644423	0.779778	1.50905	1.83228	1.59978	1.61627	2.31246	1.59746
Anaerobic C Fixation	K00194	0	0	0	0.0036386	0.0147692	0.0200918	0	0	0	0.0344514	0.0144395	0.0194892
Anaerobic C Fixation	K00197	0	0	0	0	0	0	0	0	0	0.0555675	0.103092	0.0204257
Anaerobic C Fixation	K00244	0.265166	0.252348	0.245334	0.148598	0.0985743	0.138843	0.355037	0.395519	0.396737	0.615644	0.624647	0.591513
Anaerobic C Fixation	K01648	0.00766104	0.0232944	0.0273558	0.0796275	0.0953079	0.109722	0.043913	0.0420659	0.0345585	0.337541	0.277335	0.215805
Anammox	K10535	0	0	0	0	0	0	0	0	0	0	0	0
CO Oxidation	K03518	3.40943	2.2878	2.5163	2.5841	2.5397	2.63406	2.2819	2.34451	2.4486	1.09967	1.71567	1.35512
CO Oxidation	K03519	3.68705	2.28621	3.14816	2.89641	2.39322	2.93715	2.00611	2.02849	2.06312	0.813747	1.54102	1.13068
CO Oxidation	K03520	8.18455	5.50082	6.643	6.15322	5.16026	5.71114	3.32144	3.36336	3.76067	1.31911	2.70093	2.19449
Denitrification	K00376	0	0	0	0	0.00412668	0.0524955	0	0	0	0.128622	0.0892923	0.107406
Denitrification	K02305	0	0	0	0	0	0	0.0096748	0.00869569	0.0344089	0.104876	0.142602	0.052354
Denitrification	K04561	0.0158754	0.0296867	0.0308382	0.0195661	0.00330913	0.0150056	0.0553746	0.0453449	0.0705893	0.200449	0.151905	0.0708967
Fermentation	K00016	0.0579661	0.026848	0.0338661	0.129715	0.0505877	0.0690132	0.158516	0.212239	0.117376	0.212128	0.168706	0.137448
Fermentation	K00169	0	0	0	0	0	0	0.0656256	0.0469564	0.061897	0.30562	0.283442	0.261725
Fermentation	K00170	0	0	0	0	0	0	0.0241366	0.0390592	0.0912612	0.262702	0.218141	0.221037
Methanogenesis	K00400	0	0	0	0	0	0	0	0	0	0	0	0
Methanogenesis	K00401	0	0	0	0	0	0	0	0	0	0	0	0
Mineralization	K00260	0.10484	0.085676	0.085703	0.688942	0.564188	0.728311	0.365672	0.422994	0.423367	0.27437	0.176788	0.22965
Mineralization	K00261	2.94679	2.02736	2.4815	1.6418	1.40648	1.7637	3.23517	3.48467	3.36368	2.01545	2.50804	2.36619
Mineralization	K00262	2.8938	3.77802	3.57744	3.00228	2.63241	2.74081	3.41819	3.64214	3.85879	3.45725	3.59892	3.14757
N Assimilation	K00265	12.3472	10.4508	11.5577	8.46523	7.51627	8.83102	11.4378	14.2659	13.9868	10.115	16.4924	13.4983
N Assimilation	K00284	0.237046	0.16581	0.175372	0.11072	0.124951	0.0956333	0.200146	0.212787	0.326408	0.118915	0.145935	0.125049
N Assimilation	K00360	0	0	0	0	0	0	0	0	0	0	0	0
N Assimilation	K00367	0.0755789	0.0626659	0.0363032	0.0524771	0.0273474	0.0264524	0.0678949	0.030679	0.122026	0.0388409	0.0696312	0.0861101
N Assimilation	K01915	21.052	18.991	20.9777	16.746	14.2602	16.2598	17.2051	20.0774	18.7804	12.7083	19.8099	16.7539
N Fixation	K00531	0	0	0	0	0	0	0	0	0	0	0	0
N Fixation	K02586	0	0	0	0.00803877	0	0.0221944	0.00880417	0.00227572	0.0109594	0.09521	0.0664232	0.0784115
N Fixation	K02588	1.22894	0.604891	0.907276	0.816917	0.745283	0.956566	0.394115	0.310493	0.38591	0.0901274	0.224763	0.201966
N Fixation	K02591	0	0	0	0	0	0	0	0	0	0	0	0
Nitrification	K10944	0	0	0	0	0	0	0	0	0	0	0	0
Nitrification	K10945	0	0	0	0	0	0	0	0	0	0	0	0
Nitrification	K10946	0	0	0	0	0	0	0	0	0	0	0	0
Metaproteomics (NBSC)
Process	kegg	Upper_FL_A	Upper_FL_B	Upper_FL_C	Upper_PA_A	Upper_PA_B	Upper_PA_C	Lower_FL_A	Lower_FL_B	Lower_FL_C	Lower_PA_A	Lower_PA_B	Lower_PA_C
Aerobic C Fixation	K00855	0.00169606	0.000825853	0.00114042	0.00216899	0.00255105	0.00192944	0.00153307	0.00133578	0.00154452	0.00155241	0.00205038	0.0022538
Aerobic C Fixation	K01602	0.00230443	0.00412926	0.0038667	0.0170665	0.0237523	0.0151808	0.00251338	0.00338606	0.00339905	0.0258962	0.0280372	0.0306664
Aerobic Respiration	K02256	0	0	0.000122209	0	0	0	0	0	0	0	0	0
Aerobic Respiration	K02274	0	0	0	0	0.000211486	0	0	0.000170856	0.000192041	0	0	0
Aerobic Respiration	K02276	0	0	0	0	0	0	7.17e-05	6.21e-05	7.44e-05	0	0	0
Ammonification	K03385	0	0	0	0	0	0	0	0	0	0	0.000190733	0
Anaerobic C Fixation	K00174	0	0	0	0	0	0	0.000299152	9.32e-05	5.58e-05	0	0	0
Anaerobic C Fixation	K00175	0	0	6.11e-05	0	0	0	0	0	0	0	0	0
Anaerobic C Fixation	K00197	0	0	0	0	0	0	0	0	0	0	9.54e-05	0
Anaerobic C Fixation	K01648	0.00026885	0	0.000325892	0.000326983	0.000290794	0.000404779	0.000179348	0	0	0.00208606	0.00176428	0.0011759
CO Oxidation	K03518	5.76e-05	0	0.000417549	0.000239787	0.000237922	0.00031033	7.17e-05	0.000175827	0	0	0	0
CO Oxidation	K03519	0.00172832	0.00155994	0.00192806	0.00123512	0.00158615	0.000998454	0.000107609	0.000264051	0.000372173	0	0	0
CO Oxidation	K03520	0.00284213	0.00064233	0.00306542	0.00272464	0.00208869	0.00241518	0.00127911	0.000849311	0.000781563	0	0.000190733	0
Denitrification	K00376	0	0	0	0.000130793	0	5.4e-05	0	0	0	0.000727694	0.00100135	0.00068594
Fermentation	K00169	0	0	0	0	0	0.000134926	0.000430435	0	0.000223304	0.00504583	0.00553173	0.0034052
Fermentation	K00170	0	0	0	0	0	0	0	0	0	0.000436617	0	0
Mineralization	K00261	0	0	0.000122209	6.54e-05	0	0	0.000107609	9.32e-05	0	0	0	0
Mineralization	K00262	0.000640247	0	0.000896202	0.00137638	0.000978124	0.000702696	0.000860511	0.00141003	0.0014083	0.00229127	0.00294491	0.000697209
N Assimilation	K00265	0.000269234	0	0.000716147	0.000696691	0.000978124	0.00119626	0.000269022	6.21e-05	0.00040939	0.000727694	0.000715248	0.000440961
N Assimilation	K00284	0.000192036	0	0	0.000290579	0.000211486	0.000211295	0.000107609	0	0.000247867	0.000291078	0.000286099	0.00034297
N Assimilation	K01915	0.0038315	0.00399162	0.00446757	0.0041577	0.00373881	0.00373503	0.00541092	0.00397318	0.00477572	0.00282151	0.00302741	0.00305831
N Fixation	K02588	0	0	0	0	0	8.1e-05	0	6.21e-05	0	0	0	0

## Sheet: Supplemental_Table_5
Table S4. (A) MiSeq (16S amplicon) and (B) HiSeq (shotgun metagenomes) DNA sequencing summary. Replicate-combined metagenome assembly was performed with IDBA. For 16S rRNA gene amplicons, final sequence count is number of 16S rRNA reads after all processing steps - libraries were rarefied to 9,337 reads for analyses.
A. IDBA Assembly Statistics
Library	Total read length (bp)	# Contigs	Total assembly length (bp)	N50 (bp)	# CDS
Upper FL	19444142120	261086	482930618	2492	664321
Upper PA	11517740000	159905	300289974	2491	397160
Lower FL	20436494780	274852	515108127	2591	692749
Lower PA	10626256940	398388	484082171	1381	771842
	62024633840				2526072
B. 16S OTU summary
Library	Final sequence count		# OTUs
Upper FL A	14654		814
Upper FL B	13602		801
Upper FL C	13412		782
Upper PA A	12834		1248
Upper PA B	15408		1274
Upper PA C	13748		1258
Lower FL A	11881		813
Lower FL B	10617		796
Lower FL C	9337		778
Lower PA A	9647		1268
Lower PA B	11535		1139
Lower PA C	10051		1147
Total sequences	146726		-
16S amplicon length (bp)	291		-
Total nucleotide bases (Mbp)	42.6973		-
Total OTUs	-		12118
Total unique OTUs (97% identity)	-		6792

## Sheet: Supplemental_Table_6
Table S5. 16S amplicon relative abundance LEfSe analysis summary. OTUs not shown (6,635) do not have significant habitat preference.
16S amplicon relative abundance LEfSe analysis summary
OTU	Domain	Phylum	Class	Order	Family	Genus	Habitat Preference	LDA
Otu00082	Bacteria	Bacteroidetes	Flavobacteriia	Flavobacteriales	Flavobacteriaceae	Tenacibaculum	Lower_Free-living	3.16475
Otu00254	Bacteria	Bacteroidetes	Sphingobacteriia	Sphingobacteriales	Chitinophagaceae	Gracilimonas	Lower_Free-living	3.06447
Otu00016	Bacteria	Bacteroidetes	Flavobacteriia	Flavobacteriales	Flavobacteriaceae	Flavobacteriaceae_unclassified	Lower_Free-living	3.80754
Otu00012	Bacteria	Bacteroidetes	Flavobacteriia	Flavobacteriales	Flavobacteriaceae	Flavobacteriaceae_unclassified	Lower_Free-living	4.04903
Otu00007	Bacteria	Proteobacteria	Gammaproteobacteria	Gammaproteobacteria_unclassified	Gammaproteobacteria_unclassified	Gammaproteobacteria_unclassified	Lower_Free-living	4.38229
Otu00005	Bacteria	Proteobacteria	Alphaproteobacteria	Rhodobacterales	Rhodobacteraceae	Rhodobacteraceae_unclassified	Lower_Free-living	4.01234
Otu00095	Bacteria	Bacteroidetes	Flavobacteriia	Flavobacteriales	Flavobacteriaceae	Formosa	Lower_Free-living	2.95051
Otu00066	Bacteria	Bacteroidetes	Flavobacteriia	Flavobacteriales	Flavobacteriaceae	Flavobacteriaceae_unclassified	Lower_Free-living	3.10585
Otu00001	Bacteria	Proteobacteria	Alphaproteobacteria	SAR11	Candidatus_Pelagibacter	Candidatus_Pelagibacter_unclassified	Lower_Free-living	4.90119
Otu00027	Bacteria	Proteobacteria	Alphaproteobacteria	Rhodobacterales	Rhodobacteraceae	Rhodobacteraceae_unclassified	Lower_Free-living	3.40015
Otu00071	Bacteria	Marinimicrobia	Marinimicrobia_unclassified	Marinimicrobia_unclassified	Marinimicrobia_unclassified	Marinimicrobia_unclassified	Lower_Free-living	3.11989
Otu00014	Bacteria	Proteobacteria	Alphaproteobacteria	SAR11	Candidatus_Pelagibacter	Candidatus_Pelagibacter_unclassified	Lower_Free-living	3.92284
Otu00043	Bacteria	Proteobacteria	Betaproteobacteria	Betaproteobacteria_unclassified	Betaproteobacteria_unclassified	Betaproteobacteria_unclassified	Lower_Free-living	3.16618
Otu00065	Bacteria	Proteobacteria	Proteobacteria_unclassified	Proteobacteria_unclassified	Proteobacteria_unclassified	Proteobacteria_unclassified	Lower_Free-living	3.09249
Otu00122	Bacteria	Bacteroidetes	Flavobacteriia	Flavobacteriales	Flavobacteriaceae	Polaribacter	Lower_Free-living	3.03318
Otu00055	Bacteria	Proteobacteria	Alphaproteobacteria	SAR11	Candidatus_Pelagibacter	Candidatus_Pelagibacter_unclassified	Lower_Free-living	3.20593
Otu00052	Bacteria	Bacteroidetes	Bacteroidetes_unclassified	Bacteroidetes_unclassified	Bacteroidetes_unclassified	Bacteroidetes_unclassified	Lower_Free-living	3.17946
Otu00040	Bacteria	Proteobacteria	Alphaproteobacteria	Alphaproteobacteria_unclassified	Alphaproteobacteria_unclassified	Alphaproteobacteria_unclassified	Lower_Free-living	3.47263
Otu00042	Archaea	Euryarchaeota	Euryarchaeota_unclassified	Euryarchaeota_unclassified	Euryarchaeota_unclassified	Euryarchaeota_unclassified	Lower_Free-living	3.46467
Otu00208	Bacteria	Marinimicrobia	Marinimicrobia_unclassified	Marinimicrobia_unclassified	Marinimicrobia_unclassified	Marinimicrobia_unclassified	Lower_Free-living	2.95966
Otu00039	Bacteria	Proteobacteria	Gammaproteobacteria	Gammaproteobacteria_unclassified	Gammaproteobacteria_unclassified	Gammaproteobacteria_unclassified	Lower_Free-living	3.55354
Otu00129	Bacteria	Proteobacteria	Alphaproteobacteria	Rhodospirillales	Rhodospirillaceae	Rhodospirillaceae_unclassified	Lower_Free-living	2.90162
Otu00020	Bacteria	Bacteroidetes	Flavobacteriia	Flavobacteriales	Flavobacteriaceae	Flavobacteriaceae_unclassified	Lower_Free-living	3.884
Otu00013	Bacteria	Proteobacteria	Gammaproteobacteria	Gammaproteobacteria_unclassified	Gammaproteobacteria_unclassified	Gammaproteobacteria_unclassified	Lower_Free-living	4.04248
Otu00086	Bacteria	Bacteria_unclassified	Bacteria_unclassified	Bacteria_unclassified	Bacteria_unclassified	Bacteria_unclassified	Lower_Free-living	3.18211
Otu00047	Bacteria	Bacteroidetes	Flavobacteriia	Flavobacteriales	Flavobacteriales_unclassified	Flavobacteriales_unclassified	Lower_Free-living	3.4078
Otu00074	Bacteria	Proteobacteria	Proteobacteria_unclassified	Proteobacteria_unclassified	Proteobacteria_unclassified	Proteobacteria_unclassified	Lower_Free-living	2.97163
Otu00030	Archaea	Thaumarchaeota	Nitrosopumilales	Nitrosopumilaceae	Nitrosopumilus	Nitrosopumilus_unclassified	Lower_Free-living	3.63989
Otu00009	Bacteria	Bacteria_unclassified	Bacteria_unclassified	Bacteria_unclassified	Bacteria_unclassified	Bacteria_unclassified	Lower_Free-living	4.01852
Otu00260	Bacteria	Bacteria_unclassified	Bacteria_unclassified	Bacteria_unclassified	Bacteria_unclassified	Bacteria_unclassified	Lower_Free-living	2.80536
Otu00170	Bacteria	Proteobacteria	Alphaproteobacteria	Caulobacterales	Hyphomonadaceae	Hellea	Lower_Free-living	2.89734
Otu00335	Bacteria	Proteobacteria	Gammaproteobacteria	Vibrionales	Vibrionaceae	Vibrio	Lower_Free-living	2.89362
Otu00140	Bacteria	Bacteroidetes	Flavobacteriia	Flavobacteriales	Flavobacteriaceae	Flavobacteriaceae_unclassified	Lower_Free-living	2.92692
Otu00123	Bacteria	Bacteroidetes	Flavobacteriia	Flavobacteriales	Flavobacteriaceae	Flavobacteriaceae_unclassified	Lower_Free-living	2.93092
Otu00078	Archaea	Euryarchaeota	Euryarchaeota_unclassified	Euryarchaeota_unclassified	Euryarchaeota_unclassified	Euryarchaeota_unclassified	Lower_Particle-attached	3.06729
Otu00160	Bacteria	Proteobacteria	Gammaproteobacteria	Vibrionales	Vibrionaceae	Aliivibrio	Lower_Particle-attached	2.89286
Otu00118	Bacteria	Bacteria_unclassified	Bacteria_unclassified	Bacteria_unclassified	Bacteria_unclassified	Bacteria_unclassified	Lower_Particle-attached	2.8288
Otu00176	Bacteria	Bacteroidetes	Sphingobacteriia	Sphingobacteriales	Saprospiraceae	Saprospiraceae_unclassified	Lower_Particle-attached	2.83084
Otu00303	Bacteria	Verrucomicrobia	Verrucomicrobiae	Verrucomicrobiales	Verrucomicrobiaceae	Haloferula	Lower_Particle-attached	2.80996
Otu00275	Bacteria	Proteobacteria	Gammaproteobacteria	Alteromonadales	Pseudoalteromonadaceae	Pseudoalteromonas	Lower_Particle-attached	2.79382
Otu00130	Bacteria	Bacteroidetes	Bacteroidetes_unclassified	Bacteroidetes_unclassified	Bacteroidetes_unclassified	Bacteroidetes_unclassified	Lower_Particle-attached	3.03861
Otu00205	Bacteria	Proteobacteria	Deltaproteobacteria	Desulfobacterales	Desulfobulbaceae	Desulfobulbaceae_unclassified	Lower_Particle-attached	2.69835
Otu00199	Bacteria	Proteobacteria	Deltaproteobacteria	Desulfobacterales	Desulfobacteraceae	Desulfobacula	Lower_Particle-attached	2.87235
Otu00305	Bacteria	Actinobacteria	Actinobacteria	Acidimicrobiales	Acidimicrobiaceae	Ilumatobacter	Lower_Particle-attached	2.8292
Otu00060	Bacteria	Proteobacteria	Gammaproteobacteria	Alteromonadales	Alteromonadaceae	Haliea	Lower_Particle-attached	3.44621
Otu00084	Bacteria	Proteobacteria	Epsilonproteobacteria	Campylobacterales	Helicobacteraceae	Sulfurimonas	Lower_Particle-attached	2.89565
Otu00235	Bacteria	Proteobacteria	Gammaproteobacteria	Gammaproteobacteria_unclassified	Gammaproteobacteria_unclassified	Gammaproteobacteria_unclassified	Lower_Particle-attached	2.9523
Otu00037	Bacteria	Cyanobacteria_Chloroplast	Chloroplast	Chloroplast	Bacillariophyta	Bacillariophyta_unclassified	Lower_Particle-attached	3.83333
Otu00203	Bacteria	Cyanobacteria_Chloroplast	Chloroplast	Chloroplast	Bacillariophyta	Bacillariophyta_unclassified	Lower_Particle-attached	2.89413
Otu00038	Bacteria	Bacteria_unclassified	Bacteria_unclassified	Bacteria_unclassified	Bacteria_unclassified	Bacteria_unclassified	Lower_Particle-attached	3.60421
Otu00306	Bacteria	Proteobacteria	Alphaproteobacteria	Rhodobacterales	Rhodobacteraceae	Rhodobacteraceae_unclassified	Lower_Particle-attached	2.92282
Otu00256	Archaea	Euryarchaeota	Euryarchaeota_unclassified	Euryarchaeota_unclassified	Euryarchaeota_unclassified	Euryarchaeota_unclassified	Lower_Particle-attached	2.82318
Otu00290	Bacteria	Proteobacteria	Gammaproteobacteria	Gammaproteobacteria_unclassified	Gammaproteobacteria_unclassified	Gammaproteobacteria_unclassified	Lower_Particle-attached	2.63109
Otu00193	Bacteria	Bacteroidetes	Bacteroidetes_unclassified	Bacteroidetes_unclassified	Bacteroidetes_unclassified	Bacteroidetes_unclassified	Lower_Particle-attached	2.91426
Otu00079	Bacteria	Bacteria_unclassified	Bacteria_unclassified	Bacteria_unclassified	Bacteria_unclassified	Bacteria_unclassified	Lower_Particle-attached	3.25862
Otu00059	Bacteria	Cyanobacteria_Chloroplast	Chloroplast	Chloroplast	Chloroplast_unclassified	Chloroplast_unclassified	Lower_Particle-attached	3.53574
Otu00291	Bacteria	Bacteria_unclassified	Bacteria_unclassified	Bacteria_unclassified	Bacteria_unclassified	Bacteria_unclassified	Lower_Particle-attached	3.01583
Otu00057	Bacteria	Proteobacteria	Gammaproteobacteria	Gammaproteobacteria_unclassified	Gammaproteobacteria_unclassified	Gammaproteobacteria_unclassified	Lower_Particle-attached	3.16587
Otu00058	Bacteria	Cyanobacteria_Chloroplast	Chloroplast	Chloroplast	Bacillariophyta	Bacillariophyta_unclassified	Lower_Particle-attached	3.61379
Otu00126	Bacteria	Proteobacteria	Gammaproteobacteria	Gammaproteobacteria_unclassified	Gammaproteobacteria_unclassified	Gammaproteobacteria_unclassified	Lower_Particle-attached	2.98597
Otu00006	Archaea	Euryarchaeota	Euryarchaeota_unclassified	Euryarchaeota_unclassified	Euryarchaeota_unclassified	Euryarchaeota_unclassified	Lower_Particle-attached	4.40886
Otu00224	Bacteria	Actinobacteria	Actinobacteria	Acidimicrobiales	Acidimicrobiaceae	Ilumatobacter	Lower_Particle-attached	2.80502
Otu00287	Bacteria	Verrucomicrobia	Verrucomicrobiae	Verrucomicrobiales	Verrucomicrobiaceae	Verrucomicrobiaceae_unclassified	Lower_Particle-attached	2.8815
Otu00142	Bacteria	Proteobacteria	Gammaproteobacteria	Gammaproteobacteria_unclassified	Gammaproteobacteria_unclassified	Gammaproteobacteria_unclassified	Lower_Particle-attached	2.9516
Otu00360	Bacteria	Bacteroidetes	Bacteroidetes_unclassified	Bacteroidetes_unclassified	Bacteroidetes_unclassified	Bacteroidetes_unclassified	Lower_Particle-attached	2.93974
Otu00185	Bacteria	Bacteria_unclassified	Bacteria_unclassified	Bacteria_unclassified	Bacteria_unclassified	Bacteria_unclassified	Lower_Particle-attached	2.91028
Otu00061	Bacteria	Proteobacteria	Epsilonproteobacteria	Campylobacterales	Helicobacteraceae	Sulfurovum	Lower_Particle-attached	3.43128
Otu00136	Bacteria	Verrucomicrobia	Subdivision3	Subdivision3_unclassified	Subdivision3_unclassified	Subdivision3_unclassified	Lower_Particle-attached	2.90313
Otu00125	Bacteria	Bacteria_unclassified	Bacteria_unclassified	Bacteria_unclassified	Bacteria_unclassified	Bacteria_unclassified	Lower_Particle-attached	2.93032
Otu00048	Bacteria	Bacteroidetes	Flavobacteriia	Flavobacteriales	Flavobacteriaceae	Flavobacteriaceae_unclassified	Lower_Particle-attached	3.39327
Otu00103	Bacteria	Bacteroidetes	Bacteroidetes_unclassified	Bacteroidetes_unclassified	Bacteroidetes_unclassified	Bacteroidetes_unclassified	Lower_Particle-attached	2.96011
Otu00161	Archaea	Euryarchaeota	Euryarchaeota_unclassified	Euryarchaeota_unclassified	Euryarchaeota_unclassified	Euryarchaeota_unclassified	Lower_Particle-attached	2.91699
Otu00124	Bacteria	Cyanobacteria_Chloroplast	Chloroplast	Chloroplast	Bacillariophyta	Bacillariophyta_unclassified	Lower_Particle-attached	3.05413
Otu00168	Bacteria	Proteobacteria	Gammaproteobacteria	Gammaproteobacteria_unclassified	Gammaproteobacteria_unclassified	Gammaproteobacteria_unclassified	Lower_Particle-attached	2.7984
Otu00090	Bacteria	Verrucomicrobia	Verrucomicrobiae	Verrucomicrobiales	Verrucomicrobiaceae	Verrucomicrobiaceae_unclassified	Lower_Particle-attached	3.00684
Otu00221	Bacteria	Bacteria_unclassified	Bacteria_unclassified	Bacteria_unclassified	Bacteria_unclassified	Bacteria_unclassified	Lower_Particle-attached	2.85301
Otu00268	Bacteria	Proteobacteria	Gammaproteobacteria	Gammaproteobacteria_unclassified	Gammaproteobacteria_unclassified	Gammaproteobacteria_unclassified	Lower_Particle-attached	2.91145
Otu00024	Bacteria	Cyanobacteria_Chloroplast	Chloroplast	Chloroplast	Bacillariophyta	Bacillariophyta_unclassified	Lower_Particle-attached	3.93579
Otu00026	Bacteria	Cyanobacteria_Chloroplast	Chloroplast	Chloroplast	Bacillariophyta	Bacillariophyta_unclassified	Lower_Particle-attached	3.9006
Otu00049	Bacteria	Proteobacteria	Epsilonproteobacteria	Campylobacterales	Helicobacteraceae	Sulfurovum	Lower_Particle-attached	3.69407
Otu00177	Bacteria	Proteobacteria	Gammaproteobacteria	Gammaproteobacteria_incertae_sedis	Gammaproteobacteria_incertae_sedis_unclassified	Gammaproteobacteria_incertae_sedis_unclassified	Lower_Particle-attached	2.76383
Otu00227	Bacteria	Fusobacteria	Fusobacteriia	Fusobacteriales	Fusobacteriaceae	Psychrilyobacter	Lower_Particle-attached	2.73285
Otu00264	Bacteria	Bacteria_unclassified	Bacteria_unclassified	Bacteria_unclassified	Bacteria_unclassified	Bacteria_unclassified	Lower_Particle-attached	2.83611
Otu00112	Bacteria	Proteobacteria	Gammaproteobacteria	Gammaproteobacteria_unclassified	Gammaproteobacteria_unclassified	Gammaproteobacteria_unclassified	Lower_Particle-attached	2.91318
Otu00191	Bacteria	Proteobacteria	Gammaproteobacteria	Alteromonadales	Alteromonadaceae	Haliea	Lower_Particle-attached	2.64949
Otu00141	Bacteria	Bacteroidetes	Flavobacteriia	Flavobacteriales	Flavobacteriaceae	Flavobacteriaceae_unclassified	Lower_Particle-attached	2.87675
Otu00133	Bacteria	Proteobacteria	Gammaproteobacteria	Gammaproteobacteria_unclassified	Gammaproteobacteria_unclassified	Gammaproteobacteria_unclassified	Lower_Particle-attached	2.9809
Otu00131	Bacteria	Proteobacteria	Gammaproteobacteria	Gammaproteobacteria_unclassified	Gammaproteobacteria_unclassified	Gammaproteobacteria_unclassified	Lower_Particle-attached	2.90976
Otu00041	Bacteria	Cyanobacteria_Chloroplast	Chloroplast	Chloroplast	Bacillariophyta	Bacillariophyta_unclassified	Lower_Particle-attached	3.62449
Otu00046	Bacteria	Bacteria_unclassified	Bacteria_unclassified	Bacteria_unclassified	Bacteria_unclassified	Bacteria_unclassified	Lower_Particle-attached	3.53129
Otu00077	Bacteria	Bacteroidetes	Flavobacteriia	Flavobacteriales	Flavobacteriaceae	Lutimonas	Lower_Particle-attached	3.18575
Otu00247	Bacteria	Bacteroidetes	Flavobacteriia	Flavobacteriales	Flavobacteriaceae	Lutimonas	Lower_Particle-attached	2.65553
Otu00195	Bacteria	Proteobacteria	Deltaproteobacteria	Desulfobacterales	Desulfobulbaceae	Desulfobulbaceae_unclassified	Lower_Particle-attached	2.73179
Otu00154	Bacteria	Proteobacteria	Alphaproteobacteria	Rhodobacterales	Rhodobacteraceae	Rhodobacteraceae_unclassified	Lower_Particle-attached	2.77926
Otu00363	Bacteria	Bacteria_unclassified	Bacteria_unclassified	Bacteria_unclassified	Bacteria_unclassified	Bacteria_unclassified	Lower_Particle-attached	2.97215
Otu00035	Archaea	Euryarchaeota	Euryarchaeota_unclassified	Euryarchaeota_unclassified	Euryarchaeota_unclassified	Euryarchaeota_unclassified	Lower_Particle-attached	3.52259
Otu00147	Bacteria	Bacteria_unclassified	Bacteria_unclassified	Bacteria_unclassified	Bacteria_unclassified	Bacteria_unclassified	Lower_Particle-attached	2.90192
Otu00022	Bacteria	Proteobacteria	Gammaproteobacteria	Gammaproteobacteria_unclassified	Gammaproteobacteria_unclassified	Gammaproteobacteria_unclassified	Upper_Free-living	3.88442
Otu00033	Bacteria	Bacteroidetes	Flavobacteriia	Flavobacteriales	Flavobacteriaceae	Flavobacteriaceae_unclassified	Upper_Free-living	3.35259
Otu00119	Bacteria	Proteobacteria	Betaproteobacteria	Burkholderiales	Burkholderiaceae	Polynucleobacter	Upper_Free-living	2.97198
Otu00054	Bacteria	Bacteroidetes	Flavobacteriia	Flavobacteriales	Flavobacteriaceae	Flavobacteriaceae_unclassified	Upper_Free-living	3.45894
Otu00135	Bacteria	Bacteroidetes	Bacteroidetes_unclassified	Bacteroidetes_unclassified	Bacteroidetes_unclassified	Bacteroidetes_unclassified	Upper_Free-living	2.80783
Otu00216	Bacteria	Bacteroidetes	Flavobacteriia	Flavobacteriales	Flavobacteriaceae	Flavobacteriaceae_unclassified	Upper_Free-living	3.23641
Otu00233	Bacteria	Proteobacteria	Gammaproteobacteria	Gammaproteobacteria_unclassified	Gammaproteobacteria_unclassified	Gammaproteobacteria_unclassified	Upper_Free-living	2.80401
Otu00053	Bacteria	Proteobacteria	Betaproteobacteria	Betaproteobacteria_unclassified	Betaproteobacteria_unclassified	Betaproteobacteria_unclassified	Upper_Free-living	3.42579
Otu00044	Bacteria	Proteobacteria	Alphaproteobacteria	Rhodobacterales	Rhodobacteraceae	Rhodobacteraceae_unclassified	Upper_Free-living	3.46959
Otu00257	Bacteria	Proteobacteria	Gammaproteobacteria	Gammaproteobacteria_unclassified	Gammaproteobacteria_unclassified	Gammaproteobacteria_unclassified	Upper_Free-living	2.93263
Otu00087	Bacteria	Proteobacteria	Gammaproteobacteria	Gammaproteobacteria_unclassified	Gammaproteobacteria_unclassified	Gammaproteobacteria_unclassified	Upper_Free-living	3.13748
Otu00139	Bacteria	Bacteroidetes	Cytophagia	Cytophagales	Cytophagaceae	Cytophagaceae_unclassified	Upper_Free-living	3.17231
Otu00107	Bacteria	Proteobacteria	Gammaproteobacteria	Gammaproteobacteria_unclassified	Gammaproteobacteria_unclassified	Gammaproteobacteria_unclassified	Upper_Free-living	2.97363
Otu00093	Bacteria	Bacteroidetes	Bacteroidetes_unclassified	Bacteroidetes_unclassified	Bacteroidetes_unclassified	Bacteroidetes_unclassified	Upper_Free-living	3.05616
Otu00056	Bacteria	Proteobacteria	Gammaproteobacteria	Gammaproteobacteria_unclassified	Gammaproteobacteria_unclassified	Gammaproteobacteria_unclassified	Upper_Free-living	3.23602
Otu00002	Bacteria	Bacteroidetes	Flavobacteriia	Flavobacteriales	Flavobacteriaceae	Flavobacteriaceae_unclassified	Upper_Free-living	4.75248
Otu00127	Bacteria	Bacteroidetes	Bacteroidetes_unclassified	Bacteroidetes_unclassified	Bacteroidetes_unclassified	Bacteroidetes_unclassified	Upper_Free-living	2.9046
Otu00019	Bacteria	Proteobacteria	Gammaproteobacteria	Gammaproteobacteria_unclassified	Gammaproteobacteria_unclassified	Gammaproteobacteria_unclassified	Upper_Free-living	3.93398
Otu00068	Bacteria	Proteobacteria	Betaproteobacteria	Betaproteobacteria_unclassified	Betaproteobacteria_unclassified	Betaproteobacteria_unclassified	Upper_Free-living	3.25657
Otu00008	Bacteria	Proteobacteria	Betaproteobacteria	Burkholderiales	Burkholderiales_unclassified	Burkholderiales_unclassified	Upper_Free-living	4.19944
Otu00089	Bacteria	Bacteroidetes	Flavobacteriia	Flavobacteriales	Flavobacteriaceae	Flavobacteriaceae_unclassified	Upper_Free-living	3.17565
Otu00029	Bacteria	Proteobacteria	Betaproteobacteria	Betaproteobacteria_unclassified	Betaproteobacteria_unclassified	Betaproteobacteria_unclassified	Upper_Free-living	3.72431
Otu00261	Bacteria	Proteobacteria	Gammaproteobacteria	Gammaproteobacteria_unclassified	Gammaproteobacteria_unclassified	Gammaproteobacteria_unclassified	Upper_Free-living	3.20132
Otu00266	Bacteria	Bacteria_unclassified	Bacteria_unclassified	Bacteria_unclassified	Bacteria_unclassified	Bacteria_unclassified	Upper_Free-living	2.72208
Otu00163	Bacteria	Bacteroidetes	Sphingobacteriia	Sphingobacteriales	Cyclobacteriaceae	Algoriphagus	Upper_Free-living	2.9652
Otu00064	Bacteria	Actinobacteria	Actinobacteria	Actinomycetales	Microbacteriaceae	Microbacteriaceae_unclassified	Upper_Free-living	3.29299
Otu00003	Bacteria	Bacteroidetes	Bacteroidetes_unclassified	Bacteroidetes_unclassified	Bacteroidetes_unclassified	Bacteroidetes_unclassified	Upper_Free-living	4.45139
Otu00158	Bacteria	Proteobacteria	Gammaproteobacteria	Gammaproteobacteria_unclassified	Gammaproteobacteria_unclassified	Gammaproteobacteria_unclassified	Upper_Free-living	2.90378
Otu00028	Bacteria	Bacteroidetes	Bacteroidetes_unclassified	Bacteroidetes_unclassified	Bacteroidetes_unclassified	Bacteroidetes_unclassified	Upper_Free-living	3.60972
Otu00010	Bacteria	Proteobacteria	Alphaproteobacteria	Rhodospirillales	Rhodospirillaceae	Rhodospirillaceae_unclassified	Upper_Free-living	4.11246
Otu00213	Bacteria	Proteobacteria	Deltaproteobacteria	Desulfuromonadales	Desulfuromonadaceae	Pelobacter	Upper_Particle-attached	2.80165
Otu00023	Bacteria	Proteobacteria	Alphaproteobacteria	Rhodobacterales	Rhodobacteraceae	Rhodobacteraceae_unclassified	Upper_Particle-attached	3.9798
Otu00116	Bacteria	Bacteroidetes	Bacteroidetes_unclassified	Bacteroidetes_unclassified	Bacteroidetes_unclassified	Bacteroidetes_unclassified	Upper_Particle-attached	2.93
Otu00236	Bacteria	Bacteria_unclassified	Bacteria_unclassified	Bacteria_unclassified	Bacteria_unclassified	Bacteria_unclassified	Upper_Particle-attached	3.00969
Otu00242	Bacteria	Proteobacteria	Deltaproteobacteria	Desulfobacterales	Desulfobulbaceae	Desulfobulbaceae_unclassified	Upper_Particle-attached	2.73987
Otu00015	Bacteria	Proteobacteria	Alphaproteobacteria	Rhodobacterales	Rhodobacteraceae	Litoreibacter	Upper_Particle-attached	3.97835
Otu00017	Bacteria	Cyanobacteria_Chloroplast	Chloroplast	Chloroplast	Bacillariophyta	Bacillariophyta_unclassified	Upper_Particle-attached	4.2188
Otu00159	Bacteria	Bacteroidetes	Flavobacteriia	Flavobacteriales	Flavobacteriaceae	Flavobacteriaceae_unclassified	Upper_Particle-attached	3.0184
Otu00011	Bacteria	Cyanobacteria_Chloroplast	Chloroplast	Chloroplast	Cryptomonadaceae	Cryptomonadaceae_unclassified	Upper_Particle-attached	4.1285
Otu00117	Bacteria	Proteobacteria	Deltaproteobacteria	Desulfobacterales	Desulfobulbaceae	Desulfopila	Upper_Particle-attached	2.85839
Otu00076	Bacteria	Cyanobacteria_Chloroplast	Chloroplast	Chloroplast	Cryptomonadaceae	Cryptomonadaceae_unclassified	Upper_Particle-attached	3.23979
Otu00004	Bacteria	Proteobacteria	Alphaproteobacteria	Rhodobacterales	Rhodobacteraceae	Thalassobius	Upper_Particle-attached	4.4951
Otu00134	Bacteria	Proteobacteria	Gammaproteobacteria	Alteromonadales	Alteromonadaceae	Haliea	Upper_Particle-attached	2.82656
Otu00248	Bacteria	Proteobacteria	Deltaproteobacteria	Deltaproteobacteria_unclassified	Deltaproteobacteria_unclassified	Deltaproteobacteria_unclassified	Upper_Particle-attached	3.10704
Otu00146	Bacteria	Bacteroidetes	Flavobacteriia	Flavobacteriales	Cryomorphaceae	Cryomorphaceae_unclassified	Upper_Particle-attached	2.96842
Otu00099	Bacteria	Proteobacteria	Alphaproteobacteria	Rhodobacterales	Rhodobacteraceae	Rhodobacteraceae_unclassified	Upper_Particle-attached	3.07563
Otu00101	Bacteria	Cyanobacteria_Chloroplast	Chloroplast	Chloroplast	Bacillariophyta	Bacillariophyta_unclassified	Upper_Particle-attached	2.97074
Otu00032	Bacteria	Proteobacteria	Gammaproteobacteria	Gammaproteobacteria_unclassified	Gammaproteobacteria_unclassified	Gammaproteobacteria_unclassified	Upper_Particle-attached	3.59473
Otu00115	Bacteria	Bacteroidetes	Flavobacteriia	Flavobacteriales	Flavobacteriaceae	Flavobacteriaceae_unclassified	Upper_Particle-attached	3.06105
Otu00036	Bacteria	Proteobacteria	Alphaproteobacteria	Rhodobacterales	Rhodobacteraceae	Rhodobacteraceae_unclassified	Upper_Particle-attached	3.62001
Otu00148	Bacteria	Bacteroidetes	Bacteroidetes_unclassified	Bacteroidetes_unclassified	Bacteroidetes_unclassified	Bacteroidetes_unclassified	Upper_Particle-attached	2.83482
Otu00075	Bacteria	Proteobacteria	Alphaproteobacteria	Rhodobacterales	Rhodobacteraceae	Rhodobacteraceae_unclassified	Upper_Particle-attached	3.16413
Otu00354	Bacteria	Proteobacteria	Gammaproteobacteria	Alteromonadales	Alteromonadaceae	Haliea	Upper_Particle-attached	2.92325
Otu00091	Bacteria	Verrucomicrobia	Verrucomicrobiae	Verrucomicrobiales	Verrucomicrobiales_unclassified	Verrucomicrobiales_unclassified	Upper_Particle-attached	3.15409
Otu00162	Bacteria	Proteobacteria	Betaproteobacteria	Burkholderiales	Burkholderiales_unclassified	Burkholderiales_unclassified	Upper_Particle-attached	2.84762
Otu00088	Bacteria	Proteobacteria	Betaproteobacteria	Burkholderiales	Comamonadaceae	Comamonadaceae_unclassified	Upper_Particle-attached	3.13413
Otu00283	Bacteria	Bacteria_unclassified	Bacteria_unclassified	Bacteria_unclassified	Bacteria_unclassified	Bacteria_unclassified	Upper_Particle-attached	2.71772
Otu00110	Bacteria	Planctomycetes	Planctomycetia	Planctomycetales	Planctomycetaceae	Planctomycetaceae_unclassified	Upper_Particle-attached	2.91117
Otu00304	Bacteria	Cyanobacteria_Chloroplast	Cyanobacteria_Chloroplast_unclassified	Cyanobacteria_Chloroplast_unclassified	Cyanobacteria_Chloroplast_unclassified	Cyanobacteria_Chloroplast_unclassified	Upper_Particle-attached	2.73765
Otu00212	Bacteria	Actinobacteria	Actinobacteria	Actinomycetales	Microbacteriaceae	Microbacteriaceae_unclassified	Upper_Particle-attached	2.79926

## Sheet: Supplemental_Table_7
Table S6. Metagenome CDS (KEGG annotated) abundance LEfSe analysis summary. KO number protein families not shown do not have significant overrepresentation in any habitats.
Metagenome CDS (KEGG annotated) abundance LEfSe analysis summary
KEGG number	Description	Habitat Preference	LDA
K03644	lipA; lipoyl synthase [EC:2.8.1.8]	Lower_Free-living	2.01137
K02470	#N/A	Lower_Free-living	2.50501
K02313	dnaA; chromosomal replication initiator protein	Lower_Free-living	2.03283
K01493	comEB; dCMP deaminase [EC:3.5.4.12]	Lower_Free-living	2.24932
K01687	ilvD; dihydroxy-acid dehydratase [EC:4.2.1.9]	Lower_Free-living	2.2575
K03932	#N/A	Lower_Free-living	2.35937
K03686	#N/A	Lower_Free-living	2.23566
K07304	#N/A	Lower_Free-living	2.23904
K00873	PK, pyk; pyruvate kinase [EC:2.7.1.40]	Lower_Free-living	2.13703
K07119	#N/A	Lower_Free-living	2.04825
K02355	#N/A	Lower_Free-living	2.43416
K06180	#N/A	Lower_Free-living	2.02446
K03043	rpoB; DNA-directed RNA polymerase subunit beta [EC:2.7.7.6]	Lower_Free-living	2.70071
K00344	#N/A	Lower_Free-living	2.16585
K03294	#N/A	Lower_Free-living	2.11004
K01895	ACSS, acs; acetyl-CoA synthetase [EC:6.2.1.1]	Lower_Free-living	2.34491
K10595	HERC2; E3 ubiquitin-protein ligase HERC2 [EC:2.3.2.26]	Lower_Free-living	2.0002
K01903	sucC; succinyl-CoA synthetase beta subunit [EC:6.2.1.5]	Lower_Free-living	2.22851
K01902	sucD; succinyl-CoA synthetase alpha subunit [EC:6.2.1.5]	Lower_Free-living	2.09179
K00239	sdhA, frdA; succinate dehydrogenase / fumarate reductase, flavoprotein subunit [EC:1.3.5.1 1.3.5.4]	Lower_Free-living	2.29538
K02274	coxA; cytochrome c oxidase subunit I [EC:1.9.3.1]	Lower_Free-living	2.4661
K02275	coxB; cytochrome c oxidase subunit II [EC:1.9.3.1]	Lower_Free-living	2.04491
K06168	#N/A	Lower_Free-living	2.11132
K00259	ald; alanine dehydrogenase [EC:1.4.1.1]	Lower_Free-living	2.19456
K00257	E1.3.99.-; [EC:1.3.99.-]	Lower_Free-living	2.39064
K03782	katG; catalase-peroxidase [EC:1.11.1.21]	Lower_Free-living	2.16514
K02959	RP-S16, MRPS16, rpsP; small subunit ribosomal protein S16	Lower_Free-living	2.135
K00059	fabG; 3-oxoacyl-[acyl-carrier protein] reductase [EC:1.1.1.100]	Lower_Free-living	2.96032
K00948	PRPS, prsA; ribose-phosphate pyrophosphokinase [EC:2.7.6.1]	Lower_Free-living	2.24087
K03495	#N/A	Lower_Free-living	2.49588
K01179	E3.2.1.4; endoglucanase [EC:3.2.1.4]	Lower_Free-living	2.07654
K01610	E4.1.1.49, pckA; phosphoenolpyruvate carboxykinase (ATP) [EC:4.1.1.49]	Lower_Free-living	2.04765
K00764	purF, PPAT; amidophosphoribosyltransferase [EC:2.4.2.14]	Lower_Free-living	2.01582
K01637	E4.1.3.1, aceA; isocitrate lyase [EC:4.1.3.1]	Lower_Free-living	2.21736
K01136	IDS; iduronate 2-sulfatase [EC:3.1.6.13]	Lower_Free-living	2.25384
K01132	GALNS; N-acetylgalactosamine-6-sulfatase [EC:3.1.6.4]	Lower_Free-living	2.18024
K02301	cyoE; protoheme IX farnesyltransferase [EC:2.5.1.-]	Lower_Free-living	2.23395
K06978	#N/A	Lower_Free-living	2.2008
K00356	E1.6.99.3; NADH dehydrogenase [EC:1.6.99.3]	Lower_Free-living	2.11193
K00681	ggt; gamma-glutamyltranspeptidase / glutathione hydrolase [EC:2.3.2.2 3.4.19.13]	Lower_Free-living	2.19633
K07149	#N/A	Lower_Free-living	2.14199
K05366	mrcA; penicillin-binding protein 1A [EC:2.4.1.- 3.4.-.-]	Lower_Free-living	2.17027
K01698	hemB, ALAD; porphobilinogen synthase [EC:4.2.1.24]	Lower_Free-living	2.0703
K01692	paaF, echA; enoyl-CoA hydratase [EC:4.2.1.17]	Lower_Free-living	2.14242
K03596	lepA; GTP-binding protein LepA	Lower_Free-living	2.09303
K00101	E1.1.2.3, lldD; L-lactate dehydrogenase (cytochrome) [EC:1.1.2.3]	Lower_Free-living	2.25962
K01714	dapA; 4-hydroxy-tetrahydrodipicolinate synthase [EC:4.3.3.7]	Lower_Free-living	2.03766
K00128	E1.2.1.3; aldehyde dehydrogenase (NAD+) [EC:1.2.1.3]	Lower_Free-living	2.44428
K00432	E1.11.1.9; glutathione peroxidase [EC:1.11.1.9]	Lower_Free-living	2.1148
K00121	frmA, ADH5, adhC; S-(hydroxymethyl)glutathione dehydrogenase / alcohol dehydrogenase [EC:1.1.1.284 1.1.1.1]	Lower_Free-living	2.10743
K00600	glyA, SHMT; glycine hydroxymethyltransferase [EC:2.1.2.1]	Lower_Free-living	2.08655
K00412	CYTB, petB; ubiquinol-cytochrome c reductase cytochrome b subunit	Lower_Free-living	2.02476
K02014	#N/A	Lower_Free-living	2.53806
K02012	afuA, fbpA; iron(III) transport system substrate-binding protein	Lower_Free-living	2.04789
K00626	E2.3.1.9, atoB; acetyl-CoA C-acetyltransferase [EC:2.3.1.9]	Lower_Free-living	2.41117
K01758	CTH; cystathionine gamma-lyase [EC:4.4.1.1]	Lower_Free-living	2.01572
K03531	ftsZ; cell division protein FtsZ	Lower_Free-living	2.1766
K15987	hppA; K(+)-stimulated pyrophosphate-energized sodium pump [EC:3.6.1.1]	Lower_Free-living	2.34634
K01563	dhaA; haloalkane dehalogenase [EC:3.8.1.5]	Lower_Free-living	2.0041
K02033	#N/A	Lower_Free-living	2.12397
K01915	glnA, GLUL; glutamine synthetase [EC:6.3.1.2]	Lower_Free-living	2.37369
K00208	fabI; enoyl-[acyl-carrier protein] reductase I [EC:1.3.1.9 1.3.1.10]	Lower_Free-living	2.10433
K01939	purA, ADSS; adenylosuccinate synthase [EC:6.3.4.4]	Lower_Free-living	2.02478
K03305	#N/A	Lower_Free-living	2.17417
K03306	#N/A	Lower_Free-living	2.13767
K00790	murA; UDP-N-acetylglucosamine 1-carboxyvinyltransferase [EC:2.5.1.7]	Lower_Free-living	2.06986
K17938	#N/A	Lower_Free-living	2.086
K00249	ACADM, acd; acyl-CoA dehydrogenase [EC:1.3.8.7]	Lower_Free-living	2.43174
K00459	ncd2, npd; nitronate monooxygenase [EC:1.13.12.16]	Lower_Free-living	2.14796
K03320	#N/A	Lower_Free-living	2.26897
K00261	GLUD1_2, gdhA; glutamate dehydrogenase (NAD(P)+) [EC:1.4.1.3]	Lower_Free-living	2.11171
K01886	QARS, glnS; glutaminyl-tRNA synthetase [EC:6.1.1.18]	Lower_Free-living	2.16406
K03628	rho; transcription termination factor Rho	Lower_Free-living	2.06805
K02601	#N/A	Lower_Free-living	2.26185
K06901	#N/A	Lower_Free-living	2.28424
K05844	#N/A	Lower_Particle-attached	2.09407
K03465	thyX, thy1; thymidylate synthase (FAD) [EC:2.1.1.148]	Lower_Particle-attached	2.34685
K03466	#N/A	Lower_Particle-attached	2.06503
K01649	leuA; 2-isopropylmalate synthase [EC:2.3.3.13]	Lower_Particle-attached	2.36978
K00341	nuoL; NADH-quinone oxidoreductase subunit L [EC:1.6.5.3]	Lower_Particle-attached	2.10702
K00525	E1.17.4.1A, nrdA, nrdE; ribonucleoside-diphosphate reductase alpha chain [EC:1.17.4.1]	Lower_Particle-attached	2.97771
K00526	E1.17.4.1B, nrdB, nrdF; ribonucleoside-diphosphate reductase beta chain [EC:1.17.4.1]	Lower_Particle-attached	2.72894
K02690	psaB; photosystem I P700 chlorophyll a apoprotein A2	Lower_Particle-attached	2.10018
K02314	dnaB; replicative DNA helicase [EC:3.6.4.12]	Lower_Particle-attached	2.2074
K00324	pntA; NAD(P) transhydrogenase subunit alpha [EC:1.6.1.2]	Lower_Particle-attached	2.08341
K10805	tesB; acyl-CoA thioesterase II [EC:3.1.2.-]	Lower_Particle-attached	2.01113
K00812	aspB; aspartate aminotransferase [EC:2.6.1.1]	Lower_Particle-attached	2.21502
K01491	folD; methylenetetrahydrofolate dehydrogenase (NADP+) / methenyltetrahydrofolate cyclohydrolase [EC:1.5.1.5 3.5.4.9]	Lower_Particle-attached	2.07097
K01868	TARS, thrS; threonyl-tRNA synthetase [EC:6.1.1.3]	Lower_Particle-attached	2.21182
K01869	LARS, leuS; leucyl-tRNA synthetase [EC:6.1.1.4]	Lower_Particle-attached	2.48234
K01689	ENO, eno; enolase [EC:4.2.1.11]	Lower_Particle-attached	2.31197
K01682	acnB; aconitate hydratase 2 / 2-methylisocitrate dehydratase [EC:4.2.1.3 4.2.1.99]	Lower_Particle-attached	2.32533
K01681	ACO, acnA; aconitate hydratase [EC:4.2.1.3]	Lower_Particle-attached	2.32004
K02337	DPO3A1, dnaE; DNA polymerase III subunit alpha [EC:2.7.7.7]	Lower_Particle-attached	2.14071
K02335	DPO1, polA; DNA polymerase I [EC:2.7.7.7]	Lower_Particle-attached	2.81989
K03688	#N/A	Lower_Particle-attached	2.00156
K02434	gatB, PET112; aspartyl-tRNA(Asn)/glutamyl-tRNA(Gln) amidotransferase subunit B [EC:6.3.5.6 6.3.5.7]	Lower_Particle-attached	2.05119
K00857	tdk, TK; thymidine kinase [EC:2.7.1.21]	Lower_Particle-attached	2.12962
K01720	prpD; 2-methylcitrate dehydratase [EC:4.2.1.79]	Lower_Particle-attached	2.01512
K13985	NAPEPLD; N-acyl-phosphatidylethanolamine-hydrolysing phospholipase D [EC:3.1.4.54]	Lower_Particle-attached	2.03451
K00612	#N/A	Lower_Particle-attached	2.36935
K03568	#N/A	Lower_Particle-attached	2.07341
K03701	uvrA; excinuclease ABC subunit A	Lower_Particle-attached	2.63304
K03703	uvrC; excinuclease ABC subunit C	Lower_Particle-attached	2.27853
K03702	uvrB; excinuclease ABC subunit B	Lower_Particle-attached	2.39687
K03046	rpoC; DNA-directed RNA polymerase subunit beta' [EC:2.7.7.6]	Lower_Particle-attached	2.82732
K01945	purD; phosphoribosylamine--glycine ligase [EC:6.3.4.13]	Lower_Particle-attached	2.09836
K03546	#N/A	Lower_Particle-attached	2.32761
K02004	#N/A	Lower_Particle-attached	2.14747
K02000	proV; glycine betaine/proline transport system ATP-binding protein [EC:3.6.3.32]	Lower_Particle-attached	2.20871
K02003	#N/A	Lower_Particle-attached	2.24349
K01961	accC; acetyl-CoA carboxylase, biotin carboxylase subunit [EC:6.4.1.2 6.3.4.14]	Lower_Particle-attached	2.19357
K04517	tyrA2; prephenate dehydrogenase [EC:1.3.1.12]	Lower_Particle-attached	2.03212
K03292	#N/A	Lower_Particle-attached	2.10419
K00175	korB, oorB, oforB; 2-oxoglutarate/2-oxoacid ferredoxin oxidoreductase subunit beta [EC:1.2.7.3 1.2.7.11]	Lower_Particle-attached	2.00717
K00174	korA, oorA, oforA; 2-oxoglutarate/2-oxoacid ferredoxin oxidoreductase subunit alpha [EC:1.2.7.3 1.2.7.11]	Lower_Particle-attached	2.0247
K04077	groEL, HSPD1; chaperonin GroEL	Lower_Particle-attached	2.60332
K03086	#N/A	Lower_Particle-attached	2.2423
K01907	AACS, acsA; acetoacetyl-CoA synthetase [EC:6.2.1.16]	Lower_Particle-attached	2.02282
K06207	#N/A	Lower_Particle-attached	2.43587
K02902	RP-L28, MRPL28, rpmB; large subunit ribosomal protein L28	Lower_Particle-attached	2.01916
K03502	#N/A	Lower_Particle-attached	2.16077
K10908	#N/A	Lower_Particle-attached	2.00626
K01465	URA4, pyrC; dihydroorotase [EC:3.5.2.3]	Lower_Particle-attached	2.18371
K01768	E4.6.1.1; adenylate cyclase [EC:4.6.1.1]	Lower_Particle-attached	2.14306
K00031	IDH1, IDH2, icd; isocitrate dehydrogenase [EC:1.1.1.42]	Lower_Particle-attached	2.09727
K16052	#N/A	Lower_Particle-attached	2.12363
K00254	DHODH, pyrD; dihydroorotate dehydrogenase [EC:1.3.5.2]	Lower_Particle-attached	2.06991
K01784	galE, GALE; UDP-glucose 4-epimerase [EC:5.1.3.2]	Lower_Particle-attached	2.27113
K17734	#N/A	Lower_Particle-attached	2.29202
K00342	nuoM; NADH-quinone oxidoreductase subunit M [EC:1.6.5.3]	Lower_Particle-attached	2.09341
K03124	TFIIB, GTF2B, SUA7, tfb; transcription initiation factor TFIIB	Lower_Particle-attached	2.06299
K00012	UGDH, ugd; UDPglucose 6-dehydrogenase [EC:1.1.1.22]	Lower_Particle-attached	2.12909
K06888	#N/A	Lower_Particle-attached	2.07878
K00927	PGK, pgk; phosphoglycerate kinase [EC:2.7.2.3]	Lower_Particle-attached	2.06665
K03168	#N/A	Lower_Particle-attached	2.44274
K07003	#N/A	Lower_Particle-attached	2.33605
K01409	#N/A	Lower_Particle-attached	2.1167
K10808	RRM2; ribonucleoside-diphosphate reductase subunit M2 [EC:1.17.4.1]	Lower_Particle-attached	2.16029
K00058	serA, PHGDH; D-3-phosphoglycerate dehydrogenase [EC:1.1.1.95]	Lower_Particle-attached	2.21831
K00721	DPM1; dolichol-phosphate mannosyltransferase [EC:2.4.1.83]	Lower_Particle-attached	2.02294
K01892	HARS, hisS; histidyl-tRNA synthetase [EC:6.1.1.21]	Lower_Particle-attached	2.17821
K01890	FARSB, pheT; phenylalanyl-tRNA synthetase beta chain [EC:6.1.1.20]	Lower_Particle-attached	2.40201
K03498	#N/A	Lower_Particle-attached	2.15168
K02703	psbA; photosystem II P680 reaction center D1 protein	Lower_Particle-attached	2.58898
K02706	psbD; photosystem II P680 reaction center D2 protein	Lower_Particle-attached	2.2922
K02709	psbH; photosystem II PsbH protein	Lower_Particle-attached	2.05192
K08884	#N/A	Lower_Particle-attached	2.19974
K00571	#N/A	Lower_Particle-attached	2.13349
K01414	#N/A	Lower_Particle-attached	2.00509
K01354	ptrB; oligopeptidase B [EC:3.4.21.83]	Lower_Particle-attached	2.25619
K01130	E3.1.6.1, aslA; arylsulfatase [EC:3.1.6.1]	Lower_Particle-attached	2.57496
K02111	ATPF1A, atpA; F-type H+-transporting ATPase subunit alpha [EC:3.6.3.14]	Lower_Particle-attached	2.19092
K06214	#N/A	Lower_Particle-attached	2.08457
K06217	#N/A	Lower_Particle-attached	2.12179
K01834	PGAM, gpmA; 2,3-bisphosphoglycerate-dependent phosphoglycerate mutase [EC:5.4.2.11]	Lower_Particle-attached	2.08872
K01657	trpE; anthranilate synthase component I [EC:4.1.3.27]	Lower_Particle-attached	2.0922
K03657	uvrD, pcrA; DNA helicase II / ATP-dependent DNA helicase PcrA [EC:3.6.4.12]	Lower_Particle-attached	2.54329
K01338	lon; ATP-dependent Lon protease [EC:3.4.21.53]	Lower_Particle-attached	2.09387
K02689	psaA; photosystem I P700 chlorophyll a apoprotein A1	Lower_Particle-attached	2.10038
K01679	E4.2.1.2B, fumC; fumarate hydratase, class II [EC:4.2.1.2]	Lower_Particle-attached	2.35894
K02322	DPB1, polD2; DNA polymerase II large subunit [EC:2.7.7.7]	Lower_Particle-attached	2.042
K02327	POLD1; DNA polymerase delta subunit 1 [EC:2.7.7.7]	Lower_Particle-attached	2.2926
K01870	IARS, ileS; isoleucyl-tRNA synthetase [EC:6.1.1.5]	Lower_Particle-attached	2.63673
K01873	VARS, valS; valyl-tRNA synthetase [EC:6.1.1.9]	Lower_Particle-attached	2.4303
K01872	AARS, alaS; alanyl-tRNA synthetase [EC:6.1.1.7]	Lower_Particle-attached	2.51898
K01875	SARS, serS; seryl-tRNA synthetase [EC:6.1.1.11]	Lower_Particle-attached	2.20698
K01874	MARS, metG; methionyl-tRNA synthetase [EC:6.1.1.10]	Lower_Particle-attached	2.14804
K01876	DARS, aspS; aspartyl-tRNA synthetase [EC:6.1.1.12]	Lower_Particle-attached	2.29721
K01697	E4.2.1.22, CBS; cystathionine beta-synthase [EC:4.2.1.22]	Lower_Particle-attached	2.01968
K03696	#N/A	Lower_Particle-attached	2.27733
K07332	#N/A	Lower_Particle-attached	2.00561
K00641	metX; homoserine O-acetyltransferase [EC:2.3.1.31]	Lower_Particle-attached	2.15648
K01990	#N/A	Lower_Particle-attached	2.3561
K01736	aroC; chorismate synthase [EC:4.2.3.5]	Lower_Particle-attached	2.16892
K01733	thrC; threonine synthase [EC:4.2.3.1]	Lower_Particle-attached	2.21758
K05349	bglX; beta-glucosidase [EC:3.2.1.21]	Lower_Particle-attached	2.49521
K11717	sufS; cysteine desulfurase / selenocysteine lyase [EC:2.8.1.7 4.4.1.16]	Lower_Particle-attached	2.23974
K15738	#N/A	Lower_Particle-attached	2.1017
K02469	#N/A	Lower_Particle-attached	2.42909
K03386	PRDX2_4, ahpC; peroxiredoxin (alkyl hydroperoxide reductase subunit C) [EC:1.11.1.15]	Lower_Particle-attached	2.22314
K03431	glmM; phosphoglucosamine mutase [EC:5.4.2.10]	Lower_Particle-attached	2.07122
K00602	purH; phosphoribosylaminoimidazolecarboxamide formyltransferase / IMP cyclohydrolase [EC:2.1.2.3 3.5.4.10]	Lower_Particle-attached	2.02115
K00605	gcvT, AMT; aminomethyltransferase [EC:2.1.2.10]	Lower_Particle-attached	2.48629
K00609	pyrB, PYR2; aspartate carbamoyltransferase catalytic subunit [EC:2.1.3.2]	Lower_Particle-attached	2.03634
K03741	#N/A	Lower_Particle-attached	2.08788
K01955	carB, CPA2; carbamoyl-phosphate synthase large subunit [EC:6.3.5.5]	Lower_Particle-attached	2.5898
K01952	purL, PFAS; phosphoribosylformylglycinamidine synthase [EC:6.3.5.3]	Lower_Particle-attached	2.31899
K01953	asnB, ASNS; asparagine synthase (glutamine-hydrolysing) [EC:6.3.5.4]	Lower_Particle-attached	2.34658
K01951	guaA, GMPS; GMP synthase (glutamine-hydrolysing) [EC:6.3.5.2]	Lower_Particle-attached	2.23454
K03553	recA; recombination protein RecA	Lower_Particle-attached	2.2675
K01772	hemH, FECH; ferrochelatase [EC:4.99.1.1]	Lower_Particle-attached	2.1539
K00343	nuoN; NADH-quinone oxidoreductase subunit N [EC:1.6.5.3]	Lower_Particle-attached	2.04633
K02011	afuB, fbpB; iron(III) transport system permease protein	Lower_Particle-attached	2.21665
K00088	guaB; IMP dehydrogenase [EC:1.1.1.205]	Lower_Particle-attached	2.0301
K01972	E6.5.1.2, ligA, ligB; DNA ligase (NAD+) [EC:6.5.1.2]	Lower_Particle-attached	2.28202
K15778	pmm-pgm; phosphomannomutase / phosphoglucomutase [EC:5.4.2.8 5.4.2.2]	Lower_Particle-attached	2.0485
K00053	ilvC; ketol-acid reductoisomerase [EC:1.1.1.86]	Lower_Particle-attached	2.0412
K01756	purB, ADSL; adenylosuccinate lyase [EC:4.3.2.2]	Lower_Particle-attached	2.24431
K02483	#N/A	Lower_Particle-attached	2.00294
K11085	msbA; ATP-binding cassette, subfamily B, bacterial MsbA [EC:3.6.3.-]	Lower_Particle-attached	2.02946
K00163	aceE; pyruvate dehydrogenase E1 component [EC:1.2.4.1]	Lower_Particle-attached	2.46711
K04080	#N/A	Lower_Particle-attached	2.40467
K18138	acrB, mexB, adeJ, smeE, mtrD, cmeB; multidrug efflux pump	Lower_Particle-attached	2.04257
K03072	secD; preprotein translocase subunit SecD	Lower_Particle-attached	2.11398
K03070	secA; preprotein translocase subunit SecA	Lower_Particle-attached	2.45511
K03076	secY; preprotein translocase subunit SecY	Lower_Particle-attached	2.26691
K03074	secF; preprotein translocase subunit SecF	Lower_Particle-attached	2.01325
K01006	ppdK; pyruvate, orthophosphate dikinase [EC:2.7.9.1]	Lower_Particle-attached	2.05482
K03517	nadA; quinolinate synthase [EC:2.5.1.72]	Lower_Particle-attached	2.01414
K01938	fhs; formate--tetrahydrofolate ligase [EC:6.3.4.3]	Lower_Particle-attached	2.20098
K01937	pyrG, CTPS; CTP synthase [EC:6.3.4.2]	Lower_Particle-attached	2.26531
K03798	#N/A	Lower_Particle-attached	2.4003
K04043	dnaK; molecular chaperone DnaK	Lower_Particle-attached	2.50465
K02967	RP-S2, MRPS2, rpsB; small subunit ribosomal protein S2	Lower_Particle-attached	2.20826
K09013	#N/A	Lower_Particle-attached	2.22503
K01262	#N/A	Lower_Particle-attached	2.03905
K02112	ATPF1B, atpD; F-type H+-transporting ATPase subunit beta [EC:3.6.3.14]	Lower_Particle-attached	2.2893
K00499	CMO; choline monooxygenase [EC:1.14.15.7]	Lower_Particle-attached	2.09194
K05515	mrdA; penicillin-binding protein 2	Lower_Particle-attached	2.11192
K06153	bacA; undecaprenyl-diphosphatase [EC:3.6.1.27]	Lower_Particle-attached	2.05809
K04801	rfcS; replication factor C small subunit	Lower_Particle-attached	2.0123
K01507	ppa; inorganic pyrophosphatase [EC:3.6.1.1]	Lower_Particle-attached	2.12012
K00265	gltB; glutamate synthase (NADPH/NADH) large chain [EC:1.4.1.13 1.4.1.14]	Lower_Particle-attached	2.63242
K02519	#N/A	Lower_Particle-attached	2.17259
K00281	GLDC, gcvP; glycine dehydrogenase [EC:1.4.4.2]	Lower_Particle-attached	2.33835
K01880	GARS, glyS1; glycyl-tRNA synthetase [EC:6.1.1.14]	Lower_Particle-attached	2.32437
K01887	RARS, argS; arginyl-tRNA synthetase [EC:6.1.1.19]	Lower_Particle-attached	2.05748
K01601	rbcL; ribulose-bisphosphate carboxylase large chain [EC:4.1.1.39]	Lower_Particle-attached	2.13561
K00384	trxB; thioredoxin reductase (NADPH) [EC:1.8.1.9]	Lower_Particle-attached	2.2966
K04659	THBS2S; thrombospondin 2/3/4/5	Lower_Particle-attached	2.51639
K01623	ALDO; fructose-bisphosphate aldolase, class I [EC:4.1.2.13]	Lower_Particle-attached	2.21758
K01627	kdsA; 2-dehydro-3-deoxyphosphooctonate aldolase (KDO 8-P synthase) [EC:2.5.1.55]	Lower_Particle-attached	2.10418
K01711	gmd, GMDS; GDPmannose 4,6-dehydratase [EC:4.2.1.47]	Lower_Particle-attached	2.12192
K02100	#N/A	Upper_Free-living	2.0317
K07175	#N/A	Upper_Free-living	2.0068
K01640	E4.1.3.4, HMGCL, hmgL; hydroxymethylglutaryl-CoA lyase [EC:4.1.3.4]	Upper_Free-living	2.16075
K03640	#N/A	Upper_Free-living	2.13654
K03641	#N/A	Upper_Free-living	2.0955
K02477	#N/A	Upper_Free-living	2.07544
K02478	#N/A	Upper_Free-living	2.07746
K01669	#N/A	Upper_Free-living	2.14105
K19713	#N/A	Upper_Free-living	2.04543
K04562	flhG, fleN; flagellar biosynthesis protein FlhG	Upper_Free-living	2.00115
K04761	#N/A	Upper_Free-living	2.31026
K07303	#N/A	Upper_Free-living	2.03446
K07302	#N/A	Upper_Free-living	2.01646
K04485	#N/A	Upper_Free-living	2.01125
K02433	gatA, QRSL1; aspartyl-tRNA(Asn)/glutamyl-tRNA(Gln) amidotransferase subunit A [EC:6.3.5.6 6.3.5.7]	Upper_Free-living	2.24804
K03215	#N/A	Upper_Free-living	2.03677
K01847	MUT; methylmalonyl-CoA mutase [EC:5.4.99.2]	Upper_Free-living	2.36005
K03760	eptA; lipid A ethanolaminephosphotransferase [EC:2.7.8.-]	Upper_Free-living	2.16301
K00114	exaA; alcohol dehydrogenase (cytochrome c) [EC:1.1.2.8]	Upper_Free-living	2.13467
K00117	gcd; quinoprotein glucose dehydrogenase [EC:1.1.5.2]	Upper_Free-living	2.07001
K14162	#N/A	Upper_Free-living	2.3883
K00134	GAPDH, gapA; glyceraldehyde 3-phosphate dehydrogenase [EC:1.2.1.12]	Upper_Free-living	2.16735
K02390	flgE; flagellar hook protein FlgE	Upper_Free-living	2.00347
K02392	flgG; flagellar basal-body rod protein FlgG	Upper_Free-living	2.20715
K02970	RP-S21, MRPS21, rpsU; small subunit ribosomal protein S21	Upper_Free-living	2.12468
K03722	#N/A	Upper_Free-living	2.01715
K04096	#N/A	Upper_Free-living	2.42148
K04090	#N/A	Upper_Free-living	2.10342
K10943	flrC, fleR; two-component system, response regulator FlrC	Upper_Free-living	2.04829
K07568	#N/A	Upper_Free-living	2.0601
K10716	#N/A	Upper_Free-living	2.21791
K01259	pip; proline iminopeptidase [EC:3.4.11.5]	Upper_Free-living	2.02536
K01256	pepN; aminopeptidase N [EC:3.4.11.2]	Upper_Free-living	2.04204
K00252	GCDH, gcdH; glutaryl-CoA dehydrogenase [EC:1.3.8.6]	Upper_Free-living	2.06978
K17736	#N/A	Upper_Free-living	2.00837
K09788	#N/A	Upper_Free-living	2.04584
K15866	paaG; 2-(1,2-epoxy-1,2-dihydrophenyl)acetyl-CoA isomerase [EC:5.3.3.18]	Upper_Free-living	2.08838
K00052	leuB; 3-isopropylmalate dehydrogenase [EC:1.1.1.85]	Upper_Free-living	2.06467
K01091	gph; phosphoglycolate phosphatase [EC:3.1.3.18]	Upper_Free-living	2.20967
K18893	#N/A	Upper_Free-living	2.1001
K17224	soxB; sulfur-oxidizing protein SoxB	Upper_Free-living	2.03683
K00390	cysH; phosphoadenosine phosphosulfate reductase [EC:1.8.4.8 1.8.4.10]	Upper_Free-living	2.04212
K00982	#N/A	Upper_Free-living	2.14686
K03185	ubiH; 2-octaprenyl-6-methoxyphenol hydroxylase [EC:1.14.13.-]	Upper_Free-living	2.23887
K06911	#N/A	Upper_Free-living	2.28229
K03474	pdxJ; pyridoxine 5-phosphate synthase [EC:2.6.99.2]	Upper_Free-living	2.00893
K00684	#N/A	Upper_Free-living	2.03205
K01480	speB; agmatinase [EC:3.5.3.11]	Upper_Free-living	2.2765
K02406	fliC; flagellin	Upper_Free-living	2.47318
K01673	cynT, can; carbonic anhydrase [EC:4.2.1.1]	Upper_Free-living	2.4842
K00334	nuoE; NADH-quinone oxidoreductase subunit E [EC:1.6.5.3]	Upper_Free-living	2.04752
K06958	#N/A	Upper_Free-living	2.11321
K02400	flhA; flagellar biosynthesis protein FlhA	Upper_Free-living	2.0956
K07126	#N/A	Upper_Free-living	2.05134
K02346	#N/A	Upper_Free-living	2.10947
K00643	E2.3.1.37, ALAS; 5-aminolevulinate synthase [EC:2.3.1.37]	Upper_Free-living	2.16725
K01999	livK; branched-chain amino acid transport system substrate-binding protein	Upper_Free-living	2.07481
K04755	#N/A	Upper_Free-living	2.29827
K00666	#N/A	Upper_Free-living	2.09451
K00847	E2.7.1.4, scrK; fructokinase [EC:2.7.1.4]	Upper_Free-living	2.16901
K00248	ACADS, bcd; butyryl-CoA dehydrogenase [EC:1.3.8.1]	Upper_Free-living	2.07013
K07478	#N/A	Upper_Free-living	2.01474
K02387	flgB; flagellar basal-body rod protein FlgB	Upper_Free-living	2.01783
K07734	#N/A	Upper_Free-living	2.05244
K14155	patB, malY; cystathione beta-lyase [EC:4.4.1.8]	Upper_Free-living	2.0083
K02956	RP-S15, MRPS15, rpsO; small subunit ribosomal protein S15	Upper_Free-living	2.02952
K03284	#N/A	Upper_Free-living	2.06779
K04083	#N/A	Upper_Free-living	2.11702
K02037	pstC; phosphate transport system permease protein	Upper_Free-living	2.11936
K14441	#N/A	Upper_Free-living	2.07444
K01246	tag; DNA-3-methyladenine glycosylase I [EC:3.2.2.20]	Upper_Free-living	2.23123
K02919	RP-L36, MRPL36, rpmJ; large subunit ribosomal protein L36	Upper_Free-living	2.00889
K01061	E3.1.1.45; carboxymethylenebutenolidase [EC:3.1.1.45]	Upper_Free-living	2.12412
K09796	#N/A	Upper_Free-living	2.08639
K02078	#N/A	Upper_Free-living	2.06062
K02536	lpxD; UDP-3-O-[3-hydroxymyristoyl] glucosamine N-acyltransferase [EC:2.3.1.191]	Upper_Free-living	2.07258
K03111	ssb; single-strand DNA-binding protein	Upper_Free-living	2.01705
K03119	tauD; taurine dioxygenase [EC:1.14.11.17]	Upper_Free-living	2.16286
K01451	hipO; hippurate hydrolase [EC:3.5.1.32]	Upper_Free-living	2.20182
K03321	#N/A	Upper_Free-living	2.16688
K02168	#N/A	Upper_Free-living	2.08185
K07263	#N/A	Upper_Free-living	2.32292
K00285	dadA; D-amino-acid dehydrogenase [EC:1.4.5.1]	Upper_Free-living	2.11344
K00937	ppk; polyphosphate kinase [EC:2.7.4.1]	Upper_Free-living	2.26971
K17680	#N/A	Upper_Free-living	2.3362
K01593	DDC; aromatic-L-amino-acid decarboxylase [EC:4.1.1.28]	Upper_Free-living	2.09745
K01591	pyrF; orotidine-5'-phosphate decarboxylase [EC:4.1.1.23]	Upper_Free-living	2.19195
K03442	#N/A	Upper_Free-living	2.13041
K07552	#N/A	Upper_Particle-attached	2.17358
K07170	#N/A	Upper_Particle-attached	2.18556
K06966	#N/A	Upper_Particle-attached	2.13816
K09117	#N/A	Upper_Particle-attached	2.05464
K02691	psaC; photosystem I subunit VII	Upper_Particle-attached	2.20267
K00830	AGXT; alanine-glyoxylate transaminase / serine-glyoxylate transaminase / serine-pyruvate transaminase [EC:2.6.1.44 2.6.1.45 2.6.1.51]	Upper_Particle-attached	2.10926
K07402	#N/A	Upper_Particle-attached	2.20562
K07090	#N/A	Upper_Particle-attached	2.33329
K00329	E1.6.5.3; NADH dehydrogenase [EC:1.6.5.3]	Upper_Particle-attached	2.16308
K05800	#N/A	Upper_Particle-attached	2.23201
K05801	#N/A	Upper_Particle-attached	2.01749
K02419	fliP; flagellar biosynthetic protein FliP	Upper_Particle-attached	2.00935
K04762	#N/A	Upper_Particle-attached	2.19233
K08316	#N/A	Upper_Particle-attached	2.01414
K02884	RP-L19, MRPL19, rplS; large subunit ribosomal protein L19	Upper_Particle-attached	2.1711
K02887	RP-L20, MRPL20, rplT; large subunit ribosomal protein L20	Upper_Particle-attached	2.03648
K16899	#N/A	Upper_Particle-attached	2.01045
K03684	#N/A	Upper_Particle-attached	2.00716
K02961	RP-S17, MRPS17, rpsQ; small subunit ribosomal protein S17	Upper_Particle-attached	2.02848
K03218	#N/A	Upper_Particle-attached	2.05239
K11709	troD, mntD, znuB; manganese/zinc/iron transport system permease protein	Upper_Particle-attached	2.08844
K02357	#N/A	Upper_Particle-attached	2.0613
K07112	#N/A	Upper_Particle-attached	2.20764
K01187	malZ; alpha-glucosidase [EC:3.2.1.20]	Upper_Particle-attached	2.00888
K02618	paaZ; oxepin-CoA hydrolase / 3-oxo-5,6-dehydrosuberyl-CoA semialdehyde dehydrogenase [EC:3.3.2.12 1.2.1.91]	Upper_Particle-attached	2.11127
K02968	RP-S20, rpsT; small subunit ribosomal protein S20	Upper_Particle-attached	2.13956
K02611	paaC; ring-1,2-phenylacetyl-CoA epoxidase subunit PaaC [EC:1.14.13.149]	Upper_Particle-attached	2.00709
K03705	#N/A	Upper_Particle-attached	2.04766
K03704	#N/A	Upper_Particle-attached	2.50298
K00428	#N/A	Upper_Particle-attached	2.28938
K01556	KYNU, kynU; kynureninase [EC:3.7.1.3]	Upper_Particle-attached	2.00832
K11688	dctP; C4-dicarboxylate-binding protein DctP	Upper_Particle-attached	2.08812
K00691	E2.4.1.8, mapA; maltose phosphorylase [EC:2.4.1.8]	Upper_Particle-attached	2.17928
K02948	RP-S11, MRPS11, rpsK; small subunit ribosomal protein S11	Upper_Particle-attached	2.07018
K02238	#N/A	Upper_Particle-attached	2.06634
K01965	PCCA, pccA; propionyl-CoA carboxylase alpha chain [EC:6.4.1.3]	Upper_Particle-attached	2.00092
K03520	coxL, cutL; carbon-monoxide dehydrogenase large subunit [EC:1.2.7.4]	Upper_Particle-attached	2.42608
K03088	#N/A	Upper_Particle-attached	2.6097
K02909	RP-L31, rpmE; large subunit ribosomal protein L31	Upper_Particle-attached	2.257
K03501	#N/A	Upper_Particle-attached	2.0275
K03500	#N/A	Upper_Particle-attached	2.41059
K09812	ftsE; cell division transport system ATP-binding protein	Upper_Particle-attached	2.00487
K02040	pstS; phosphate transport system substrate-binding protein	Upper_Particle-attached	2.2432
K02495	hemN, hemZ; oxygen-independent coproporphyrinogen III oxidase [EC:1.3.99.22]	Upper_Particle-attached	2.09727
K00783	#N/A	Upper_Particle-attached	2.06779
K01079	serB, PSPH; phosphoserine phosphatase [EC:3.1.3.3]	Upper_Particle-attached	2.03177
K01782	fadJ; 3-hydroxyacyl-CoA dehydrogenase / enoyl-CoA hydratase / 3-hydroxybutyryl-CoA epimerase [EC:1.1.1.35 4.2.1.17 5.1.2.3]	Upper_Particle-attached	2.08906
K02529	#N/A	Upper_Particle-attached	2.31935
K15461	#N/A	Upper_Particle-attached	2.01758
K01055	pcaD; 3-oxoadipate enol-lactonase [EC:3.1.1.24]	Upper_Particle-attached	2.08935
K00297	metF, MTHFR; methylenetetrahydrofolate reductase (NADPH) [EC:1.5.1.20]	Upper_Particle-attached	2.32141
K07007	#N/A	Upper_Particle-attached	2.08287
K01028	E2.8.3.5A, scoA; 3-oxoacid CoA-transferase subunit A [EC:2.8.3.5]	Upper_Particle-attached	2.01415
K07497	#N/A	Upper_Particle-attached	2.75064
K07498	#N/A	Upper_Particle-attached	2.03702
K03630	#N/A	Upper_Particle-attached	2.2665
K07391	#N/A	Upper_Particle-attached	2.31946
K00969	nadD; nicotinate-nucleotide adenylyltransferase [EC:2.7.7.18]	Upper_Particle-attached	2.04401
K11072	potA; spermidine/putrescine transport system ATP-binding protein [EC:3.6.3.31]	Upper_Particle-attached	2.0814
K00573	#N/A	Upper_Particle-attached	2.13237
K01119	cpdB; 2',3'-cyclic-nucleotide 2'-phosphodiesterase / 3'-nucleotidase [EC:3.1.4.16 3.1.3.6]	Upper_Particle-attached	2.09873
K02110	ATPF0C, atpE; F-type H+-transporting ATPase subunit c	Upper_Particle-attached	2.07011
K02878	RP-L16, MRPL16, rplP; large subunit ribosomal protein L16	Upper_Particle-attached	2.05858
K02879	RP-L17, MRPL17, rplQ; large subunit ribosomal protein L17	Upper_Particle-attached	2.00047
K03654	recQ; ATP-dependent DNA helicase RecQ [EC:3.6.4.12]	Upper_Particle-attached	2.09165
K02687	#N/A	Upper_Particle-attached	2.05306
K02405	fliA; RNA polymerase sigma factor for flagellar operon FliA	Upper_Particle-attached	2.03476
K01816	hyi, gip; hydroxypyruvate isomerase [EC:5.3.1.22]	Upper_Particle-attached	2.15015
K08307	#N/A	Upper_Particle-attached	2.10427
K08301	#N/A	Upper_Particle-attached	2.0072
K02899	RP-L27, MRPL27, rpmA; large subunit ribosomal protein L27	Upper_Particle-attached	2.09701
K03439	#N/A	Upper_Particle-attached	2.11735
K02342	DPO3E, dnaQ; DNA polymerase III subunit epsilon [EC:2.7.7.7]	Upper_Particle-attached	2.04876
K03695	clpB; ATP-dependent Clp protease ATP-binding subunit ClpB	Upper_Particle-attached	2.20119
K01996	livF; branched-chain amino acid transport system ATP-binding protein	Upper_Particle-attached	2.40417
K01997	livH; branched-chain amino acid transport system permease protein	Upper_Particle-attached	2.1723
K01995	livG; branched-chain amino acid transport system ATP-binding protein	Upper_Particle-attached	2.37639
K03771	#N/A	Upper_Particle-attached	2.03459
K01505	E3.5.99.7; 1-aminocyclopropane-1-carboxylate deaminase [EC:3.5.99.7]	Upper_Particle-attached	2.02998
K04751	glnB; nitrogen regulatory protein P-II 1	Upper_Particle-attached	2.23922
K06193	#N/A	Upper_Particle-attached	2.01245
K06999	#N/A	Upper_Particle-attached	2.03732
K07399	#N/A	Upper_Particle-attached	2.08563
K03719	#N/A	Upper_Particle-attached	2.31477
K08738	CYC; cytochrome c	Upper_Particle-attached	2.37833
K01524	ppx-gppA; exopolyphosphatase / guanosine-5'-triphosphate,3'-diphosphate pyrophosphatase [EC:3.6.1.11 3.6.1.40]	Upper_Particle-attached	2.11419
K03437	#N/A	Upper_Particle-attached	2.0803
K07735	#N/A	Upper_Particle-attached	2.00346
K13444	SUMF1, FGE; sulfatase modifying factor 1	Upper_Particle-attached	2.07195
K02954	RP-S14, MRPS14, rpsN; small subunit ribosomal protein S14	Upper_Particle-attached	2.17001
K03530	#N/A	Upper_Particle-attached	2.16918
K03281	#N/A	Upper_Particle-attached	2.07778
K01561	dehH; haloacetate dehalogenase [EC:3.8.1.3]	Upper_Particle-attached	2.08309
K02039	#N/A	Upper_Particle-attached	2.07185
K02035	#N/A	Upper_Particle-attached	2.45587
K03071	secB; preprotein translocase subunit SecB	Upper_Particle-attached	2.05412
K02935	RP-L7, MRPL12, rplL; large subunit ribosomal protein L7/L12	Upper_Particle-attached	2.17491
K03519	coxM, cutM; carbon-monoxide dehydrogenase medium subunit [EC:1.2.7.4]	Upper_Particle-attached	2.02766
K10764	metZ; O-succinylhomoserine sulfhydrylase [EC:2.5.1.-]	Upper_Particle-attached	2.08228
K07793	tctA; putative tricarboxylic transport membrane protein	Upper_Particle-attached	2.21148
K02913	RP-L33, MRPL33, rpmG; large subunit ribosomal protein L33	Upper_Particle-attached	2.16322
K00799	GST, gst; glutathione S-transferase [EC:2.5.1.18]	Upper_Particle-attached	2.3889
K04564	SOD2; superoxide dismutase, Fe-Mn family [EC:1.15.1.1]	Upper_Particle-attached	2.07255
K17218	sqr; sulfide:quinone oxidoreductase [EC:1.8.5.-]	Upper_Particle-attached	2.08487
K00548	metH, MTR; 5-methyltetrahydrofolate--homocysteine methyltransferase [EC:2.1.1.13]	Upper_Particle-attached	2.14281
K02557	motB; chemotaxis protein MotB	Upper_Particle-attached	2.37529
K03606	#N/A	Upper_Particle-attached	2.02094
K07657	phoB; two-component system, OmpR family, phosphate regulon response regulator PhoB	Upper_Particle-attached	2.02314
K12256	spuC; putrescine aminotransferase [EC:2.6.1.-]	Upper_Particle-attached	2.05384
K07636	phoR; two-component system, OmpR family, phosphate regulon sensor histidine kinase PhoR [EC:2.7.13.3]	Upper_Particle-attached	2.162

## Sheet: Supplemental_Table_8
Table S7. Rhodobacterales (Rb) and Flavobacterales (Fb) population genomes summary. Taxonomic classification of population is based on lowest-common-ancestor consensus after confidence-filtered (80%) diamond blast of binned CDS. Completeness and contamination statistics are from CheckM analysis. Habitat preference is based on abundance (RPKG) of binned CDS in metagenome.
Rhodobacterales (Rb) and Flavobacterales (Fb) population summary
Lineage	Bin	Taxon	Completeness (%)	Contamination (%)	# CDS binned
Fb	UFL_005	Owenweeksia	90.26	0.5	1787
	LFL_002	Owenweeksia	91.93	2.84	1918
	LFL_041	Lacinutrix	88.58	2.76	2331
	UFL_108	Fluviicola	92.7	1.11	1725
	UPA_042	Fluviicola	95.34	3.91	2066
	UPA_089	Fluviicola	96.04	1.96	2348
	LFL_163	Fluviicola	89.4	1.65	2284
	UFL_127	sp. MS024-2A	98.13	2.3	2242
	UFL_130	sp. MS024-2A	94.06	6.77	1992
	LFL_019	sp. MS024-3C	97.03	0.25	1849
	Average	-	93.347	2.405	2054.2
Rb	UFL_115	Rhodobacteraceae	88.78	5.76	3433
	UPA_067	sp. HIMB11	96.71	0.97	3316
	UPA_072	Pseudorhodobacter	98.01	0.31	3112
	LFL_066	sp. SB2	96.01	0.46	2691
	LPA_011	Planktomarina	92.11	7.25	2838
	Average	-	94.324	2.95	3078

## Sheet: Supplemental_Table_9
Table S8. Evolutionary model-testing results for 73 Flavobacteriales OGs. Table shows p-values from LRT between the indicated models, omega values from model testing, and FDR-corrected q-values. OGs with significant evidence (q < 0.05) of positive selection are shown in bolded red typeface.
Flavobacterales OG	M7~M8	M1~M2	M0~M3	M8~M8a	M7_omega	M1_omega	M0_omega	M3_omega	M2_omega	M8_omega	M8a_omega	M7~M8_fdr	M1~M2_fdr	M0~M3_fdr	M8~M8a_fdr
cluster10	0.559558	1	0	1	0.034	0.087	0.028	0.033	0.087	0.036	0.036	1	1	0	1
cluster105	0.000371	1	0	0.24377	0.051	0.212	0.035	0.048	0.212	0.132	0.073	0.00902767	1	0	1
cluster107	0.771288	1	0	1	0.022	0.072	0.018	0.022	0.072	0.022	0.022	1	1	0	1
cluster108	0.419906	1	0	1	0.034	0.172	0.023	0.033	0.172	0.045	0.045	0.875804	1	0	1
cluster110	0.51451	1	0	1	0.026	0.123	0.019	0.025	0.123	0.044	0.044	1	1	0	1
cluster113	0.073313	1	0	0.562556	0.008	0.048	0.007	0.008	0.048	0.042	0.01	0.25485	1	0	1
cluster117	0.026216	1	0	0.234521	0.07	0.112	0.059	0.083	0.112	0.084	0.066	0.127585	1	0	1
cluster121	2e-06	1	0	1	0.026	0.09	0.022	0.029	0.09	0.041	0.041	0.000146	1	0	1
cluster122	0.005776	0.999999	0	0.309684	0.031	0.117	0.025	0.457	0.117	0.097	0.038	0.0582814	1	0	1
cluster123	0.00069	1	0	1	0.028	0.08	0.027	0.027	0.08	0.034	0.034	0.0125925	1	0	1
cluster124	0.014668	1	0	0.490673	0.05	0.149	0.039	0.053	0.149	0.738	0.058	0.0892303	1	0	1
cluster125	1	1	0	1	0.021	0.079	0.01	0.017	0.079	0.059	0.032	1	1	0	1
cluster127	1	1	0	1	0.041	0.157	0.034	0.041	0.157	0.041	0.041	1	1	0	1
cluster138	0.310283	1	0	0.561289	0.022	0.113	0.018	0.022	0.113	0.558	0.026	0.730666	1	0	1
cluster141	0.597687	0.999999	0	1	0.016	0.097	0.014	0.017	0.097	0.024	0.024	1	1	0	1
cluster142	0.006387	0.999996	0	0.344577	0.035	0.113	0.02	0.743	0.113	0.352	0.048	0.0582814	1	0	1
cluster143	0.134178	1	0	0.698388	0.035	0.125	0.028	0.036	0.125	0.235	0.041	0.408125	1	0	1
cluster144	0.002141	1	0	1	0.013	0.026	0.011	0.013	0.026	0.021	0.021	0.0260488	1	0	1
cluster147	0	1	0	0.861829	0.036	0.156	0.029	0.035	0.156	0.123	0.039	0	1	0	1
cluster156	0.743167	1	0	1	0.045	0.137	0.038	0.044	0.137	0.308	0.055	1	1	0	1
cluster168	0.019918	1	0	0.408744	0.016	0.13	0.011	0.015	0.13	0.116	0.025	0.103858	1	0	1
cluster169	1	1	0	1	0.02	0.092	0.017	0.019	0.092	0.02	0.02	1	1	0	1
cluster177	0.382708	1	0	1	0.03	0.131	0.023	0.028	0.131	1.451	0.043	0.821697	1	0	1
cluster179	1	1	0	1	0.009	0.132	0.003	0.011	0.132	0.009	0.009	1	1	0	1
cluster18	1	1	0	1	0.085	0.575	0.061	0.081	0.575	0.086	0.085	1	1	0	1
cluster180	0.362827	1	0	0.345508	0.056	0.163	0.043	0.053	0.163	0.23	0.062	0.821697	1	0	1
cluster183	1	1	0	1	0.013	0.06	0.019	0.014	0.06	0.013	0.013	1	1	0	1
cluster192	1	0.999999	0	1	0.018	0.06	0.015	0.018	0.06	0.018	0.018	1	1	0	1
cluster193	0.109528	1	0	1	0.037	0.122	0.03	0.035	0.122	0.056	0.056	0.347632	1	0	1
cluster2	1	1	0	0.977691	0.059	0.16	0.046	0.097	0.16	0.059	0.059	1	1	0	1
cluster200	1	1	0	1	0.025	0.061	0.021	0.025	0.061	0.025	0.025	1	1	0	1
cluster201	0.669473	1	0	1	0.064	0.211	0.044	0.065	0.211	0.071	0.071	1	1	0	1
cluster203	1	1	0	1	0.025	0.076	0.022	0.025	0.076	0.025	0.025	1	1	0	1
cluster204	1	1	0	1	0.041	0.112	0.033	0.043	0.112	0.042	0.042	1	1	0	1
cluster208	1	1	0	0.989536	0.083	0.161	0.07	0.081	0.161	0.083	0.083	1	1	0	1
cluster24	1	1	0	1	0.055	0.193	0.049	0.056	0.193	0.055	0.055	1	1	0	1
cluster25	0.072839	1	0	1	0.022	0.081	0.018	0.021	0.081	0.035	0.035	0.25485	1	0	1
cluster27	1	1	0	1	0.03	0.081	0.022	0.03	0.081	0.029	0.03	1	1	0	1
cluster28	1	1	0	1	0.049	0.295	0.039	0.048	0.295	0.049	0.049	1	1	0	1
cluster30	0.307103	1	0	1	0.086	0.19	0.073	0.086	0.19	0.096	0.096	0.730666	1	0	1
cluster34	0.060161	1	0	1	0.026	0.14	0.022	0.025	0.14	0.039	0.039	0.231145	1	0	1
cluster35	0.162412	1	0	1	0.034	0.104	0.025	0.034	0.104	0.044	0.044	0.452776	1	0	1
cluster36	0.012504	1	0	0.206428	0.038	0.118	0.025	0.037	0.118	0.373	0.046	0.0829811	1	0	1
cluster38	0.685625	1	0	1	0.035	0.159	0.029	0.034	0.159	0.04	0.04	1	1	0	1
cluster39	1	1	0	0.988945	0.046	0.134	0.033	0.042	0.134	0.046	0.046	1	1	0	1
cluster4	1	1	0	1	0.009	0.154	0.009	0.01	0.154	0.009	0.009	1	1	0	1
cluster42	0.007195	1	0	0.143491	0.041	0.119	0.035	0.041	0.119	0.354	0.043	0.0583594	1	0	1
cluster43	1	1	0	1	0.029	0.085	0.024	0.394	0.085	0.03	0.029	1	1	0	1
cluster46	1	1	0	1	0.049	0.373	0.036	0.044	0.373	0.049	0.049	1	1	0	1
cluster48	1	1	0	1	0.011	0.097	0.009	0.011	0.097	0.011	0.011	1	1	0	1
cluster49	1	1	0	1	0.029	0.059	0.024	0.029	0.059	0.029	0.029	1	1	0	1
cluster5	0.029664	1	0	1	0.034	0.128	0.025	0.034	0.128	0.043	0.043	0.135342	1	0	1
cluster53	1	1	0	1	0.024	0.05	0.021	0.024	0.05	0.024	0.024	1	1	0	1
cluster54	0.277409	1	0	1	0.043	0.107	0.031	0.04	0.107	0.055	0.055	0.698305	1	0	1
cluster55	0.145777	1	0	1	0.02	0.094	0.017	0.02	0.094	0.022	0.022	0.425669	1	0	1
cluster56	6.9e-05	1	0	1	0.032	0.18	0.022	1.287	0.18	1.946	0.042	0.0025185	1	0	1
cluster59	0.766466	1	0	1	0.029	0.165	0.022	0.029	0.165	0.045	0.045	1	1	0	1
cluster6	0.009709	1	0	1	0.023	0.092	0.015	0.023	0.092	0.037	0.037	0.0708757	1	0	1
cluster60	0.102925	0.999937	0	0.429794	0.01	0.082	0.007	0.009	0.082	0.649	0.014	0.341524	1	0	1
cluster61	1	1	0	1	0.023	0.076	0.017	0.022	0.076	0.023	0.023	1	1	0	1
cluster63	1	0.999999	0	1	0.01	0.021	0.008	0.006	0.021	0.23	0.012	1	1	0	1
cluster65	0.019476	1	0	0.837776	0.015	0.188	0.006	0.015	0.188	0.065	0.049	0.103858	1	0	1
cluster68	1	1	0	1	0.032	0.107	0.018	0.03	0.107	0.032	0.032	1	1	0	1
cluster69	0.826528	1	0	1	0.026	0.107	0.024	0.027	0.107	0.386	0.033	1	1	0	1
cluster7	0.252546	1	0	0.998872	0.016	0.022	0.007	0.015	0.022	0.017	0.017	0.658424	1	0	1
cluster80	1	0.999898	0	1	0.026	0.022	0.022	0.025	0.022	0.026	0.026	1	1	0	1
cluster81	0.001068	1	0	1	0.049	0.115	0.038	0.071	0.115	1.195	0.084	0.0155928	1	0	1
cluster82	0.044287	1	0	0.290461	0.073	0.18	0.05	0.073	0.18	0.103	0.082	0.190174	1	0	1
cluster85	0.372658	1	0	1	0.021	0.068	0.014	0.019	0.068	0.036	0.036	0.821697	1	0	1
cluster86	0.167465	1	0	1	0.027	0.136	0.018	0.026	0.136	1.652	0.046	0.452776	1	0	1
cluster88	1	0.999998	0	1	0.009	0.052	0.008	0.009	0.052	0.011	0.009	1	1	0	1
cluster93	1	1	0	1	0.019	0.062	0.016	0.019	0.062	0.02	0.019	1	1	0	1
cluster95	0.04894	1	0	0.693939	0.018	0.037	0.017	0.019	0.037	0.021	0.019	0.198479	1	0	1

## Sheet: Supplemental_Table_10
Table S9. Evolutionary model-testing results for 138 Rhodobacterales OGs. Table shows p-values from LRT between the indicated models, omega values from model testing, and FDR-corrected q-values. OGs with significant evidence (q < 0.05) of positive selection are shown in bolded red typeface.
Rhodobacterales OG	M7~M8	M1~M2	M0~M3	M8~M8a	M7_omega	M1_omega	M0_omega	M3_omega	M2_omega	M8_omega	M8a_omega	M7~M8_fdr	M1~M2_fdr	M0~M3_fdr	M8~M8a_fdr
cluster101	0.976825	1	0	0.828505	0.109	0.261	0.044	0.107	0.261	0.12	0.109	1	1	0	1
cluster1025	0.807284	1	0	1	0.133	0.181	0.098	0.14	0.181	0.145	0.145	1	1	0	1
cluster1026	0.574824	1	0	0.789947	0.098	0.208	0.058	0.104	0.208	0.112	0.105	1	1	0	1
cluster1028	1	0.999288	0.004594	1	0.018	0.017	0.017	0.019	0.017	0.018	0.018	1	1	0.004594	1
cluster1045	0.718862	1	0	1	0.008	0.242	0.004	0.027	0.274	0.071	0.071	1	1	0	1
cluster1066	0.052797	1	0	0.021129	0.178	0.277	0.111	15.145	0.277	16.479	0.184	0.308069	1	0	1
cluster1077	0.032436	1	0	1	0.128	0.197	0.083	0.153	0.197	0.161	0.161	0.214695	1	0	1
cluster1104	0.289574	1	0	1	0.069	0.145	0.057	0.076	0.145	0.092	0.092	0.821445	1	0	1
cluster113	0.001151	1	0	0.034105	0.137	0.255	0.086	0.313	0.255	0.308	0.161	0.0159989	1	0	1
cluster119	1	1	0	1	0.065	0.191	0.039	0.064	0.191	0.065	0.065	1	1	0	1
cluster120	0.007592	1	0	0.048879	0.114	0.196	0.068	8.586	0.196	2.681	0.138	0.0753777	1	0	1
cluster122	0.148331	1	0	0.992953	0.146	0.3	0.066	0.183	0.3	0.208	0.208	0.606412	1	0	1
cluster140	1	1	0	0.998872	0.163	0.423	0.076	0.138	0.423	0.163	0.163	1	1	0	1
cluster143	0.070176	1	0	0.20838	0.097	0.202	0.054	0.213	0.202	0.193	0.115	0.348374	1	0	1
cluster144	1	1	0	1	0.137	0.28	0.072	0.131	0.28	0.137	0.137	1	1	0	1
cluster145	0.53046	1	0	0.283955	0.085	0.201	0.056	0.085	0.201	1.25	0.088	1	1	0	1
cluster147	0.014826	1	0	0.50471	0.078	0.151	0.049	0.121	0.151	0.166	0.106	0.128801	1	0	1
cluster172	0.272194	1	0	1	0.092	0.271	0.004	0.102	0.271	0.146	0.146	0.821445	1	0	1
cluster173	1	1	0	0.998404	0.127	0.317	0.051	0.124	0.317	0.127	0.127	1	1	0	1
cluster191	1	1	0	1	0.011	0.483	0.007	0.129	0.483	0.011	0.011	1	1	0	1
cluster192	0.004855	1	0	0.601829	0.099	0.163	0.057	0.118	0.163	1.058	0.134	0.0519112	1	0	1
cluster196	0.286602	1	0	0.19186	0.187	0.36	0.1	0.406	0.36	0.353	0.202	0.821445	1	0	1
cluster197	0.356636	1	0	0.898297	0.059	0.137	0.035	0.077	0.137	0.086	0.078	0.901316	1	0	1
cluster199	1	1	0	1	0.059	0.12	0.044	0.058	0.12	0.059	0.059	1	1	0	1
cluster203	0.278388	1	0	1	0.059	0.097	0.041	0.065	0.097	0.068	0.068	0.821445	1	0	1
cluster205	0.569126	1	0	0.324991	0.093	0.209	0.053	1.849	0.209	1.396	0.097	1	1	0	1
cluster215	1	1	0	1	0.084	0.23	0.052	0.081	0.23	0.084	0.084	1	1	0	1
cluster216	1	1	0	1	0.007	0.154	0.004	0.006	0.154	0.007	0.007	1	1	0	1
cluster219	1	1	0	1	0.049	0.14	0.034	0.052	0.14	0.047	0.056	1	1	0	1
cluster225	0.017036	1	0	0.750564	0.109	0.141	0.066	0.132	0.141	0.132	0.125	0.139294	1	0	1
cluster259	0.969907	1	0	0.986745	0.132	0.277	0.003	0.157	0.277	0.147	0.146	1	1	0	1
cluster261	1	1	0	0.997477	0.254	0.509	0.116	0.231	0.509	0.254	0.254	1	1	0	1
cluster264	0.322994	1	0	0.255362	0.092	0.188	0.062	0.092	0.188	1.649	0.097	0.864104	1	0	1
cluster282	6.5e-05	1	0	0.413319	0.004	0.276	0.066	0.126	0.276	2.76	0.127	0.00150583	1	0	1
cluster297	0.893857	1	0	0.635763	0.164	0.424	0.004	0.438	0.424	0.264	0.164	1	1	0	1
cluster29	0.001028	1	0	0.089199	0.16	0.348	0.105	1.531	0.348	2.556	0.227	0.0159989	1	0	1
cluster301	0.053777	1	0	1	0.006	0.266	0.063	0.103	0.266	0.099	0.099	0.308069	1	0	1
cluster302	0.531175	1	0	0.380684	0.068	0.138	0.042	0.072	0.138	0.108	0.072	1	1	0	1
cluster313	0.001044	1	0	0.494298	0.008	0.437	0.106	1.319	0.437	4.018	0.265	0.0159989	1	0	1
cluster334	0.880319	1	0	0.613619	0.057	0.121	0.033	0.054	0.121	0.227	0.057	1	1	0	1
cluster344	0.069342	1	0	0.517941	0.062	0.144	0.033	0.07	0.144	3.51	0.086	0.348374	1	0	1
cluster356	1	1	0	1	0.134	0.287	0.077	0.128	0.287	0.134	0.134	1	1	0	1
cluster362	0.888167	1	0	1	0.137	0.208	0.087	0.148	0.208	0.147	0.147	1	1	0	1
cluster398	0.966419	1	0	0.793369	0.158	0.296	0.093	0.151	0.296	0.208	0.158	1	1	0	1
cluster407	1	1	0	1	0.101	0.194	0.055	0.101	0.194	0.101	0.101	1	1	0	1
cluster418	1	1	0	1	0.014	0.301	0.009	0.014	0.301	0.015	0.055	1	1	0	1
cluster440	1	1	0	1	0.152	0.307	0.086	0.534	0.307	0.152	0.152	1	1	0	1
cluster444	1	1	0	1	0.005	0.118	0.003	0.004	0.118	0.005	0.005	1	1	0	1
cluster445	0.870461	1	0	1	0.096	0.296	0.043	0.103	0.296	0.115	0.115	1	1	0	1
cluster459	0.445069	1	0	1	0.006	0.429	0.004	0.132	0.429	0.15	0.15	1	1	0	1
cluster469	0	1	0	0.591537	0.009	0.281	0.072	0.148	0.281	0.743	0.136	0	1	0	1
cluster470	0.445407	1	0	0.249186	0.129	0.228	0.075	0.134	0.228	0.172	0.134	1	1	0	1
cluster496	0.893192	1	0	1	0.158	0.283	0.091	0.168	0.283	0.169	0.169	1	1	0	1
cluster497	0.801302	1	0	1	0.081	0.182	0.061	0.084	0.182	9.5	0.09	1	1	0	1
cluster498	1	1	0	1	0.054	0.19	0.034	0.057	0.19	0.055	0.068	1	1	0	1
cluster500	0.430372	1	0	0.400471	0.1	0.218	0.054	0.108	0.218	0.375	0.113	1	1	0	1
cluster507	0.988106	1	0	1	0.163	0.305	0.102	0.162	0.305	0.167	0.167	1	1	0	1
cluster509	1	0.464943	0	0.240095	0.005	0.132	0.003	2.113	0.401	0.214	0.1	1	1	0	1
cluster518	1	1	0	0.994472	0.104	0.208	0.075	0.104	0.208	0.104	0.104	1	1	0	1
cluster531	0.828752	1	0	0.595134	0.163	0.373	0.082	0.334	0.373	0.275	0.175	1	1	0	1
cluster536	0.804787	1	0	0.705264	0.12	0.31	0.063	0.654	0.31	0.478	0.138	1	1	0	1
cluster538	0.468621	1	0	1	0.144	0.22	0.096	0.688	0.22	0.158	0.158	1	1	0	1
cluster546	0.064202	1	0	1	0.062	0.176	0.005	0.071	0.176	0.097	0.097	0.343234	1	0	1
cluster551	0.810187	1	0	1	0.182	0.299	0.095	0.194	0.299	0.199	0.199	1	1	0	1
cluster561	1	1	0	1	0.053	0.203	0.03	0.051	0.203	0.053	0.053	1	1	0	1
cluster562	0.798906	1	0	1	0.053	0.111	0.032	0.058	0.111	0.062	0.062	1	1	0	1
cluster565	1	1	0	1	0.105	0.263	0.051	0.095	0.263	0.105	0.105	1	1	0	1
cluster566	0	1	0	0.941518	0.003	0.174	0.054	0.096	0.174	0.102	0.1	0	1	0	1
cluster576	0.906277	1	0	0.753238	0.16	0.453	0.005	0.241	0.453	0.207	0.174	1	1	0	1
cluster579	1	1	0	0.994246	0.113	0.316	0.054	0.108	0.316	0.113	0.113	1	1	0	1
cluster580	0.075423	1	0	0.547715	0.11	0.191	0.063	0.124	0.191	7.37	0.13	0.34946	1	0	1
cluster597	1	1	0	1	0.015	0.072	0.009	0.015	0.072	0.015	0.015	1	1	0	1
cluster599	0.053385	1	0	0.10503	0.124	0.206	0.07	0.136	0.206	2.578	0.142	0.308069	1	0	1
cluster613	1	1	0	1	0.069	0.308	0.003	0.067	0.308	0.069	0.069	1	1	0	1
cluster614	0.385277	1	0	0.257184	0.113	0.223	0.056	0.115	0.223	0.78	0.119	0.956313	1	0	1
cluster623	0.000602	1	0	0.475278	0.088	0.198	0.003	0.176	0.198	0.189	0.148	0.011954	1	0	1
cluster633	0	1	0	0.089813	0.006	0.268	0.079	2.691	0.268	3.093	0.155	0	1	0	1
cluster644	0.031369	1	0	1	0.037	0.075	0.024	0.044	0.075	0.054	0.054	0.214695	1	0	1
cluster645	0.132116	1	0	1	0.058	0.092	0.029	0.07	0.092	0.069	0.069	0.556489	1	0	1
cluster647	0	1	0	0.20608	0.006	0.299	0.108	0.191	0.299	1.357	0.185	0	1	0	1
cluster661	0.826752	1	0	1	0.197	0.365	0.074	0.199	0.365	0.219	0.219	1	1	0	1
cluster663	0.572361	1	0	0.491978	0.074	0.16	0.041	0.075	0.16	0.337	0.076	1	1	0	1
cluster669	1	1	0	1	0.275	0.439	0.116	0.26	0.439	0.275	0.275	1	1	0	1
cluster67	0.161603	1	0	0.078418	0.071	0.135	0.049	1.706	0.135	1.672	0.076	0.610428	1	0	1
cluster682	1	1	0	1	0.008	0.501	0.005	0.007	0.501	0.008	0.008	1	1	0	1
cluster68	0.122833	1	0	0.330677	0.062	0.12	0.046	0.075	0.12	1.422	0.08	0.533556	1	0	1
cluster695	0.217761	1	0	0.743092	0.081	0.268	0.033	0.082	0.268	1.763	0.148	0.729071	1	0	1
cluster69	1	1	0	1	0.008	0.258	0.003	0.104	0.258	0.191	0.191	1	1	0	1
cluster6	1	1	0	1	0.141	0.214	0.112	0.129	0.214	0.141	0.141	1	1	0	1
cluster708	0.974851	1	0	0.821415	0.079	0.173	0.049	0.079	0.173	0.085	0.079	1	1	0	1
cluster717	0.983285	1	0	1	0.254	0.431	0.148	0.25	0.431	0.263	0.263	1	1	0	1
cluster718	0.323262	1	0	1	0.052	0.202	0.002	0.098	0.202	0.104	0.104	0.864104	1	0	1
cluster72	0.976125	1	0	0.825292	0.098	0.345	0.061	0.092	0.345	0.177	0.098	1	1	0	1
cluster730	0.012635	1	0	1	0.022	0.168	0.004	0.029	0.168	0.125	0.125	0.117084	1	0	1
cluster744	0.055408	1	0	1	0.072	0.118	0.049	0.076	0.118	0.098	0.098	0.308069	1	0	1
cluster759	1	1	0	1	0.11	0.214	0.072	0.108	0.214	0.11	0.11	1	1	0	1
cluster760	0.356566	1	0	0.364593	0.082	0.184	0.056	1.099	0.184	0.9	0.091	0.901316	1	0	1
cluster761	0.976086	1	0	0.825818	0.076	0.159	0.051	1.165	0.159	0.203	0.076	1	1	0	1
cluster769	1	1	0	1	0.144	0.267	0.094	0.143	0.267	0.144	0.144	1	1	0	1
cluster775	0.588125	1	0	0.302813	0.125	0.339	0.059	1.019	0.339	0.286	0.125	1	1	0	1
cluster781	0.776231	1	0	1	0.136	0.315	0.004	0.143	0.315	0.166	0.166	1	1	0	1
cluster786	0.17148	1	0	0.2525	0.161	0.281	0.08	0.182	0.281	0.903	0.193	0.611172	1	0	1
cluster796	0.941597	1	0	0.735232	0.152	0.281	0.088	0.147	0.281	0.173	0.153	1	1	0	1
cluster7	0.735427	1	0	0.639626	0.095	0.292	0.051	2.283	0.292	2.377	0.11	1	1	0	1
cluster800	0.946094	1	0	0.744605	0.2	0.337	0.107	0.218	0.337	0.216	0.202	1	1	0	1
cluster801	0.220295	1	0	0.648545	0.136	0.284	0.054	0.151	0.284	2.412	0.172	0.729071	1	0	1
cluster802	0.730037	1	0	0.923182	0.087	0.185	0.048	0.1	0.185	0.103	0.101	1	1	0	1
cluster808	1	1	0	1	0.009	0.418	0.005	0.007	0.418	0.009	0.009	1	1	0	1
cluster810	1	1	0	0.981702	0.069	0.21	0.053	0.067	0.21	0.069	0.069	1	1	0	1
cluster822	0.819416	1	0	0.567605	0.129	0.238	0.088	0.126	0.238	0.14	0.13	1	1	0	1
cluster826	1	1	0	1	0.165	0.311	0.112	0.168	0.311	0.165	0.167	1	1	0	1
cluster834	0.466663	1	0	0.921528	0.11	0.196	0.071	0.118	0.196	0.119	0.118	1	1	0	1
cluster83	1	1	0	1	0.022	0.535	0.009	0.029	0.535	0.022	0.022	1	1	0	1
cluster858	0.030118	1	0	0.093598	0.117	0.18	0.07	3.085	0.18	3.946	0.134	0.214695	1	0	1
cluster859	0.001719	1	0	1	0.004	0.257	0.062	0.118	0.257	0.129	0.129	0.0217219	1	0	1
cluster860	0.162488	1	0	0.481179	0.162	0.256	0.111	0.18	0.256	2.922	0.183	0.610428	1	0	1
cluster861	0.020009	1	0	1	0.046	0.138	0.033	0.056	0.138	1.121	0.076	0.154514	1	0	1
cluster872	0.962832	1	0	0.920958	0.054	0.223	0.004	0.056	0.223	0.064	0.057	1	1	0	1
cluster873	0.240313	1	0	0.443853	0.221	0.322	0.143	0.264	0.322	0.494	0.248	0.776826	1	0	1
cluster878	0.409234	1	0	0.852407	0.003	0.193	0.002	0.101	0.193	0.261	0.099	0.997957	1	0	1
cluster879	0.277364	1	0	0.158825	0.127	0.227	0.079	5.798	0.227	11.17	0.136	0.821445	1	0	1
cluster880	0.162314	1	0	0.342983	0.143	0.245	0.091	0.157	0.245	1.854	0.165	0.610428	1	0	1
cluster883	0.167911	1	0	0.506945	0.106	0.301	0.003	0.297	0.301	0.283	0.151	0.611172	1	0	1
cluster891	0.95866	1	0	0.771329	0.213	0.415	0.004	0.214	0.415	0.577	0.213	1	1	0	1
cluster896	1	1	0	1	0.064	0.134	0.05	0.065	0.134	0.064	0.064	1	1	0	1
cluster8	0.895984	1	0	1	0.235	0.399	0.152	0.236	0.399	0.256	0.256	1	1	0	1
cluster901	0.262107	1	0	0.143535	0.054	0.097	0.035	0.055	0.097	0.6	0.057	0.821445	1	0	1
cluster910	0.99994	1	0	1	0.106	0.215	0.059	0.104	0.215	0.106	0.106	1	1	0	1
cluster918	1	1	0	1	0.187	0.293	0.118	0.198	0.293	0.187	0.187	1	1	0	1
cluster924	0.311711	1	0	0.142623	0.146	0.238	0.092	0.15	0.238	0.75	0.148	0.864104	1	0	1
cluster926	0.198162	1	0	0.163791	0.172	0.338	0.088	4.994	0.338	2.088	0.185	0.688613	1	0	1
cluster927	1	1	0	0.990695	0.137	0.354	0.083	0.121	0.354	0.137	0.137	1	1	0	1
cluster951	0.337182	1	0	1	0.089	0.149	0.057	0.106	0.149	0.106	0.106	0.884308	1	0	1
cluster972	0.0786	1	0	0.671683	0.165	0.279	0.106	0.213	0.279	0.212	0.195	0.352432	1	0	1
cluster980	0.074915	0.999999	0	1	0.207	0.375	0.098	1.015	0.375	0.278	0.278	0.34946	1	0	1
cluster984	0.004814	1	0	0.268158	0.127	0.232	0.08	0.173	0.232	0.266	0.157	0.0519112	1	0	1
cluster989	1	1	0	0.546435	0.18	0.26	0.065	0.095	0.26	0.18	0.19	1	1	0	1
cluster99	0.936819	1	0	0.83807	0.191	0.323	0.103	0.199	0.323	0.198	0.194	1	1	0	1
