# Supplementary material for: Microbial Community Structure–Function Relationships in Yaquina Bay Estuary Reveal Spatially Distinct Carbon and Nitrogen Cycling Capacities
Source: Front Microbiol. 2018 Jun 14;9:1282. doi: 10.3389/fmicb.2018.01282 (PMC6010575; doi:10.3389/fmicb.2018.01282)
Supplement: Supplementary file 3 [file Data_Sheet_1.ZIP]

Archive with 16 entries (15 files):
- otu_tree.nw
- __MACOSX/
- __MACOSX/._otu_tree.nw
- otu_to_taxonomy.tsv
- __MACOSX/._otu_to_taxonomy.tsv
- metadata.tsv
- make_barplot.R
- __MACOSX/._make_barplot.R
- otu_table.tsv
- otu_table_order_level.tsv
- __MACOSX/._otu_table_order_level.tsv
- otu_table_with_taxonomy.tsv
- make_subset_barplot.R
- __MACOSX/._make_subset_barplot.R
- faith_diversity_and_unifrac_calculator.R
- __MACOSX/._faith_diversity_and_unifrac_calculator.R
