# Supplementary material for: Microbial Community Structure–Function Relationships in Yaquina Bay Estuary Reveal Spatially Distinct Carbon and Nitrogen Cycling Capacities
Source: Front Microbiol. 2018 Jun 14;9:1282. doi: 10.3389/fmicb.2018.01282 (PMC6010575; doi:10.3389/fmicb.2018.01282)
Supplement: Supplementary file 3 [file Data_Sheet_1.ZIP › otu_tree.nw]

((Otu04487:0.42731,(Otu02169:0.36753,Otu07485:1.27464):0.14157):0.0994250000000002,(((Otu07589:0.17657,(Otu00793:0.09606,((Otu00357:0.01272,Otu01868:0.00700):0.06618,(Otu06677:0.05935,(((Otu01612:0.00357,Otu03116:0.05159):0.02338,(Otu00062:0.00054,(Otu06722:0.01218,(Otu02899:0.01869,Otu01847:0.01235):0.00055):0.01360):0.00388):0.00529,Otu00138:0.00055):0.01107):0.01254):0.03014):0.12915):0.09749,((Otu00443:0.09567,(((Otu01282:0.12186,Otu07642:0.10705):0.04147,((Otu06729:0.16276,(((Otu01422:0.03429,Otu02943:0.03628):0.02574,(Otu06928:0.02434,(Otu01256:0.01731,Otu07548:0.01418):0.01090):0.00791):0.01431,(Otu02758:0.25240,Otu01356:0.01283):0.01856):0.06287):0.04326,((Otu00886:0.09814,((((Otu03140:0.08863,(Otu01095:0.03616,Otu02840:0.10026):0.03105):0.01852,((Otu01378:0.00569,Otu07505:0.00054):0.06318,(Otu03137:0.01651,((Otu02465:0.05965,Otu03095:0.09490):0.01269,((Otu02302:0.00054,Otu06872:0.07461):0.03657,((Otu02306:0.00055,Otu04480:0.00280):0.03757,(Otu02313:0.00848,Otu02401:0.00690):0.02225):0.02089):0.00664):0.01809):0.01819):0.06558):0.01179,(Otu07166:0.03794,((Otu01147:0.00055,(Otu01124:0.00881,((Otu00558:0.00055,(Otu01689:0.00309,Otu01157:0.02588):0.00316):0.00621,Otu00302:0.01321):0.00054):0.03662):0.03160,(Otu00283:0.00575,Otu00707:0.00363):0.01607):0.04826):0.03425):0.01757,(Otu04479:0.02399,(Otu00881:0.00632,Otu06798:0.00563):0.02358):0.01937):0.00951):0.01640,((Otu01335:0.03280,(Otu02357:0.02745,(Otu01829:0.00850,Otu04498:0.00054):0.01193):0.02084):0.04334,((Otu02521:0.00278,Otu06952:0.00055):0.12301,Otu02391:0.18314):0.02549):0.03517):0.02598):0.02213):0.08040,(Otu02913:0.06919,Otu04442:0.09257):0.07257):0.05273):0.03342,((Otu06615:0.01221,(Otu02878:0.03878,((Otu00361:0.00056,Otu00631:0.00255):0.00763,(Otu04474:0.01023,(Otu00363:0.00657,Otu01412:0.00571):0.00632):0.00496):0.04734):0.00961):0.09774,((Otu00720:0.00272,Otu01386:0.01000):0.00498,(Otu06633:0.02397,((Otu02394:0.01259,Otu07765:0.00054):0.04565,((((Otu02517:0.02659,(Otu00473:0.00054,Otu00545:0.00967):0.06102):0.01407,(Otu01447:0.07792,Otu06639:0.00055):0.10158):0.01610,((Otu01552:0.01760,Otu02404:0.00088):0.05184,((Otu00704:0.00324,Otu01553:0.03283):0.00595,((((Otu02388:0.00993,(Otu00333:0.00859,Otu04419:0.00398):0.01632):0.00353,(Otu00551:0.01551,Otu07668:0.00260):0.04449):0.03246,(Otu00571:0.00054,(((Otu07691:0.00423,(Otu02680:0.00055,Otu02416:0.11345):0.01758):0.00545,Otu02765:0.03556):0.03285,Otu02513:0.01311):0.00247):0.01665):0.00366,Otu07072:0.07145):0.00102):0.01321):0.00456):0.00953,((Otu02787:0.00843,((Otu00312:0.00054,Otu02397:0.02853):0.00306,(Otu00968:0.01536,Otu01080:0.01035):0.01090):0.11032):0.05740,(Otu01410:0.09958,Otu01789:0.25751):0.05415):0.03099):0.07657):0.05884):0.01572):0.24522):0.07247):0.07824):0.02324,((((Otu05193:0.04266,(Otu06795:0.00614,Otu06804:0.00932):0.22527):0.13482,(Otu06818:0.08073,(Otu06626:0.02342,(Otu07165:0.03351,((Otu00121:0.00707,(Otu00294:0.00546,(Otu02458:0.01932,Otu00439:0.01805):0.00311):0.00331):0.01597,Otu02443:0.01466):0.01195):0.00887):0.08219):0.07081):0.02609,((Otu04518:0.07898,Otu07515:0.07412):0.02051,(((Otu01463:0.16160,Otu02400:0.12798):0.05822,((((Otu03046:0.04862,((Otu01440:0.00054,Otu04423:0.00618):0.06254,(Otu00411:0.00054,Otu01375:0.00965):0.07238):0.01966):0.03283,((Otu04477:0.02079,Otu07065:0.00082):0.10857,(((Otu03021:0.01639,((Otu04481:0.00746,(Otu01017:0.00643,Otu07558:0.01634):0.00473):0.02455,(Otu07140:0.01553,Otu02387:0.06001):0.00757):0.02101):0.01725,(Otu02386:0.01346,Otu02851:0.00054):0.01945):0.16139,(Otu06848:0.01135,(Otu00719:0.00316,Otu01523:0.00055):0.01209):0.04112):0.04461):0.19357):0.03718,((Otu00549:0.00820,(Otu01118:0.02162,Otu01166:0.01043):0.01637):0.05243,(Otu01555:0.04068,Otu02384:0.00979):0.03886):0.11437):0.01995,(Otu02841:0.03563,(Otu02898:0.00193,Otu04465:0.00830):0.01291):0.12673):0.04992):0.01772,(Otu06834:0.43295,(Otu06685:0.20095,Otu07570:0.17817):0.06809):0.06383):0.02753):0.02463):0.00422,((((Otu02194:0.09314,Otu07567:0.19592):0.03762,(Otu03062:0.15709,Otu06692:0.24430):0.04586):0.03925,(((Otu02511:0.09615,(Otu06786:0.17697,((((Otu01610:0.02702,(Otu02413:0.00751,Otu06883:0.04330):0.01309):0.01154,Otu02685:0.09164):0.00842,Otu01926:0.00546):0.01884,((Otu07137:0.02472,(Otu02464:0.01676,Otu06591:0.02225):0.00349):0.00528,((((Otu07639:0.02512,Otu01421:0.06038):0.01610,((Otu02698:0.03666,Otu02699:0.07515):0.01464,(Otu02410:0.01130,Otu07039:0.02183):0.04749):0.00877):0.01120,(Otu07095:0.02836,Otu07486:0.03470):0.00991):0.01111,Otu02701:0.06385):0.00331):0.00366):0.12881):0.03904):0.01321,((Otu06667:0.07272,(Otu07537:0.09783,(Otu03049:0.01692,(Otu06643:0.07770,Otu06802:0.06462):0.01900):0.03065):0.01925):0.07924,(((Otu07607:0.01576,(Otu07511:0.06682,((Otu07139:0.06265,Otu07675:0.04797):0.02393,(Otu07162:0.03523,(Otu01817:0.03721,Otu02688:0.01456):0.03208):0.02638):0.03367):0.02957):0.01306,(Otu02817:0.04465,(Otu01119:0.01733,Otu02399:0.02098):0.04673):0.01031):0.06535,(Otu02818:0.09224,Otu06686:0.16921):0.04037):0.02492):0.02891):0.01231,((Otu02519:0.05988,(Otu07549:0.05515,(Otu02389:0.01636,(Otu02475:0.01308,(Otu02087:0.02179,Otu02360:0.05275):0.00854):0.03966):0.05540):0.09977):0.03907,(Otu04457:0.08521,((Otu02393:0.06148,Otu02782:0.04755):0.09473,((Otu01912:0.02790,((Otu01532:0.13580,Otu07538:0.01558):0.09582,(Otu07513:0.09441,(Otu06932:0.05423,Otu07508:0.02364):0.02879):0.03276):0.03194):0.02741,((Otu01581:0.02900,Otu01609:0.05589):0.03403,(Otu06690:0.02619,Otu06850:0.05416):0.02994):0.04057):0.12531):0.21078):0.05758):0.02259):0.06150):0.03171,(((Otu03012:0.13796,Otu07503:0.05882):0.16843,(Otu07744:0.07811,(Otu02010:0.08989,Otu05277:0.06648):0.08147):0.10132):0.05709,(((((Otu06653:0.05880,(((Otu02468:0.06565,Otu02741:0.04096):0.01744,((Otu01946:0.02968,Otu06592:0.04382):0.02106,((Otu02477:0.02753,(((((Otu02755:0.00401,Otu04684:0.00607):0.02084,(Otu01839:0.01260,(Otu00413:0.00054,Otu04690:0.02182):0.02856):0.01042):0.00484,(Otu00079:0.00355,(Otu03962:0.03537,Otu02879:0.01041):0.00966):0.01277):0.00357,(Otu02903:0.01668,((Otu02536:0.01116,Otu07652:0.02210):0.00639,((Otu00451:0.02241,((Otu06817:0.01619,Otu01394:0.01252):0.00622,(((Otu00151:0.00055,(Otu06697:0.01331,(Otu00427:0.03516,Otu03064:0.02230):0.00846):0.00631):0.00055,((Otu07148:0.02315,Otu00515:0.01692):0.00265,(Otu07629:0.01089,(Otu07757:0.01845,(Otu00046:0.01486,(Otu00246:0.00055,Otu07608:0.02839):0.00536):0.01068):0.00716):0.00427):0.00332):0.00411,(((Otu00412:0.03117,(Otu01064:0.02216,Otu04687:0.00638):0.01108):0.00380,(((Otu00280:0.01111,(Otu01156:0.00305,Otu01998:0.00323):0.02010):0.00802,Otu07547:0.01330):0.00055,Otu00304:0.01630):0.00053):0.00673,(Otu01039:0.01201,Otu01632:0.01574):0.01145):0.00055):0.00270):0.00060):0.00055,Otu00038:0.00055):0.00525):0.00429):0.00994):0.01267,Otu04689:0.02671):0.01958):0.01952,(Otu03031:0.04053,Otu03111:0.04876):0.01555):0.00918):0.01238):0.01158,Otu07609:0.01189):0.00503):0.03427,((((Otu03967:0.01006,((((Otu05776:0.00054,((Otu00827:0.01794,Otu01162:0.00871):0.01251,(((((Otu02049:0.02957,(((Otu01618:0.01614,Otu05763:0.02568):0.01166,Otu05760:0.02010):0.00288,Otu00076:0.00055):0.00791):0.02459,Otu05708:0.01326):0.01966,((Otu01633:0.01435,Otu05762:0.01741):0.00054,((Otu03958:0.01823,Otu05728:0.02425):0.01240,((Otu03847:0.02421,(((Otu00402:0.01822,Otu05735:0.00767):0.02337,(Otu03944:0.03946,Otu03947:0.01115):0.00744):0.01096,Otu05733:0.00562):0.01203):0.00902,Otu01058:0.00054):0.01043):0.00514):0.00164):0.00690,(Otu00011:0.00055,(Otu05710:0.02080,Otu05761:0.03780):0.00053):0.00055):0.00708,(Otu05768:0.00986,Otu03955:0.03977):0.00702):0.00742):0.02474):0.02565,(Otu06822:0.04890,Otu03979:0.03469):0.00594):0.01047,Otu03948:0.04579):0.00054,Otu03860:0.02767):0.01642):0.00445,(Otu01944:0.00369,Otu05705:0.03776):0.02899):0.01007,Otu03978:0.02046):0.00757,Otu02548:0.04677):0.03634):0.03238,(((Otu01887:0.03001,Otu03097:0.06583):0.11118,(((Otu05729:0.06140,(Otu02037:0.07032,((Otu03866:0.02070,Otu03917:0.02126):0.00968,(Otu03851:0.01484,Otu03923:0.04796):0.00879):0.01066):0.02175):0.00054,((Otu03864:0.05278,Otu05709:0.05528):0.00465,(Otu03848:0.03249,Otu03957:0.05406):0.02153):0.01717):0.02101,Otu03844:0.04393):0.05202):0.03526,((((Otu03922:0.04311,(Otu00735:0.00281,Otu02778:0.00382):0.04330):0.07241,(Otu01345:0.01254,(Otu00172:0.00054,Otu02846:0.06698):0.01279):0.12307):0.02100,((((Otu05954:0.07781,(Otu00857:0.02623,Otu03928:0.01513):0.03502):0.02781,((((Otu02310:0.03325,(Otu00825:0.00840,(Otu01867:0.00195,Otu07704:0.02289):0.00054):0.04754):0.06429,(Otu02146:0.09287,Otu03131:0.04042):0.04805):0.09509,((((Otu00025:0.00053,(Otu04098:0.01452,(Otu04089:0.00655,((Otu04095:0.01750,Otu04181:0.05750):0.00899,(Otu01827:0.03177,(Otu02139:0.02318,(Otu03079:0.04412,Otu05027:0.01973):0.02160):0.02649):0.03423):0.01324):0.01448):0.00054):0.00410,(((Otu00323:0.00055,Otu04091:0.03682):0.00393,Otu01037:0.01986):0.01086,(Otu04099:0.01145,(Otu05026:0.01454,Otu05028:0.01539):0.01560):0.01688):0.00054):0.01559,Otu03875:0.01138):0.01921,(Otu00183:0.00055,Otu04090:0.04210):0.00867):0.08830):0.01663,Otu04686:0.04300):0.03934):0.00917,(Otu07482:0.08147,(Otu07098:0.13103,(Otu02498:0.02638,Otu07046:0.07205):0.09949):0.06169):0.08621):0.03041,(Otu02691:0.05426,((Otu07681:0.07191,(Otu01468:0.04928,Otu06878:0.02343):0.03142):0.02810,((Otu01617:0.09645,Otu05754:0.03679):0.07694,((Otu03035:0.13610,Otu04693:0.08539):0.03122,Otu01429:0.04716):0.02994):0.01874):0.01159):0.02285):0.02123):0.02804,((Otu00524:0.06516,Otu04688:0.01011):0.08446,((Otu03972:0.00188,Otu07644:0.00772):0.10704,(Otu00494:0.02578,((((Otu03889:0.01760,(((Otu03942:0.02247,((Otu00381:0.01062,(Otu03950:0.01605,Otu05719:0.01875):0.01580):0.02986,(Otu00273:0.00185,Otu03920:0.03619):0.01704):0.00418):0.00644,(Otu00522:0.00312,(Otu05738:0.04138,Otu05716:0.05531):0.01080):0.00665):0.00435,(Otu03832:0.01543,(Otu01838:0.04388,(Otu00203:0.00054,Otu03961:0.02918):0.00344):0.01047):0.01018):0.01096):0.00484,(Otu03918:0.00453,Otu03940:0.02915):0.02334):0.00488,Otu05740:0.01822):0.00835,((Otu03909:0.05430,((Otu00401:0.00856,((Otu01129:0.02837,Otu00496:0.00544):0.01111,(((Otu00332:0.00467,(Otu00516:0.01420,Otu05704:0.01145):0.00967):0.00913,(Otu01431:0.04199,(Otu00253:0.01131,(Otu00196:0.01539,(((Otu02036:0.02331,(((((((Otu00523:0.00892,(Otu00299:0.00830,Otu05753:0.01122):0.01318):0.00440,Otu02041:0.01320):0.00054,Otu00101:0.01191):0.00351,((Otu03941:0.01241,((((Otu03945:0.01602,((((Otu05717:0.01646,(Otu00017:0.00054,((Otu05759:0.02156,(Otu05770:0.01977,Otu03835:0.02130):0.00660):0.00307,(Otu05720:0.02918,Otu05713:0.02036):0.00343):0.00475):0.01390):0.00859,Otu01170:0.01120):0.00054,Otu00737:0.01663):0.00721,(Otu01502:0.02804,(((Otu05711:0.03101,Otu00570:0.01636):0.00276,Otu00124:0.01139):0.00054,((Otu05751:0.01620,Otu05744:0.02504):0.00050,(((Otu05747:0.01747,Otu00736:0.01753):0.00058,(Otu03845:0.01759,Otu05748:0.01826):0.01115):0.00090,Otu00041:0.00055):0.00305):0.00314):0.00398):0.00357):0.00946):0.00293,(Otu05773:0.02463,(Otu00026:0.00054,(Otu05703:0.02280,Otu03943:0.01258):0.00308):0.00284):0.00317):0.00358,(Otu00823:0.00994,Otu05706:0.02459):0.00622):0.00485,((Otu05739:0.02248,Otu05774:0.00620):0.01245,((((Otu05771:0.00911,((Otu05707:0.02504,Otu05749:0.03311):0.00055,Otu00024:0.00054):0.00587):0.00054,(Otu01165:0.02277,(Otu00383:0.01491,Otu00388:0.01523):0.00852):0.00489):0.00322,Otu05730:0.01576):0.00054,Otu05727:0.01326):0.00631):0.00301):0.00054):0.00299,(((((Otu01160:0.01062,((Otu03863:0.02807,(Otu03912:0.00054,(Otu03981:0.02106,(Otu05715:0.02628,(Otu00037:0.00054,((Otu05758:0.03708,Otu05772:0.04394):0.00648,Otu01416:0.01527):0.00339):0.00324):0.00871):0.01156):0.01744):0.00962,Otu01630:0.00427):0.01167):0.01015,Otu01439:0.02230):0.00651,(Otu03856:0.03941,Otu05741:0.00845):0.01127):0.00334,(Otu05731:0.02456,Otu05745:0.02263):0.00393):0.00322,((Otu01127:0.01562,Otu03926:0.01170):0.00365,Otu00157:0.00828):0.00433):0.00054):0.00699):0.00054,Otu00829:0.01610):0.00058,(Otu05752:0.01672,(Otu05737:0.00970,Otu03938:0.01626):0.00330):0.00352):0.00439,(Otu03914:0.05711,(Otu00058:0.00055,Otu03837:0.03072):0.01116):0.00919):0.00239):0.00146,(Otu03939:0.03196,Otu00143:0.00505):0.00308):0.01619,Otu00742:0.00330):0.00641):0.00744):0.00300):0.00664):0.00222,Otu02028:0.02300):0.00331):0.00054):0.00684,(Otu01629:0.01500,Otu01418:0.08257):0.00055):0.01085):0.02107,(((Otu01616:0.01192,(((((Otu00319:0.00055,Otu06709:0.07526):0.00773,Otu07534:0.01852):0.00054,((Otu00059:0.00555,Otu07594:0.02785):0.00055,(Otu00182:0.00098,Otu01415:0.03117):0.00053):0.00344):0.00687,Otu04695:0.01309):0.00837,Otu01898:0.00726):0.01240):0.03278,(Otu02051:0.03842,(Otu03042:0.10102,(Otu00444:0.00054,Otu00741:0.02141):0.04142):0.01422):0.02754):0.04617,((Otu00481:0.02477,Otu06793:0.02804):0.06578,((((Otu01862:0.03757,(Otu01062:0.02283,(Otu00859:0.03602,(Otu00266:0.00054,Otu01604:0.03359):0.00811):0.01442):0.00243):0.00831,(Otu00739:0.01556,Otu02897:0.01307):0.00621):0.00067,(Otu01469:0.02286,(Otu05746:0.02728,(Otu00313:0.02375,Otu05767:0.00964):0.00740):0.01038):0.00669):0.00728,((Otu06599:0.04412,(Otu07711:0.00053,(Otu01994:0.00054,Otu07749:0.02609):0.00300):0.01457):0.02675,(Otu00472:0.04017,((Otu00461:0.00960,Otu03910:0.04389):0.03661,(Otu00450:0.00054,(Otu02854:0.02779,(Otu00144:0.00388,Otu01133:0.02771):0.01034):0.00903):0.01517):0.00720):0.02486):0.01398):0.02777):0.05451):0.01102):0.01083):0.02984):0.03315):0.00463):0.00055):0.06857):0.02284):0.09479,(((((Otu05353:0.06220,Otu07556:0.13908):0.02393,((Otu02746:0.06442,(Otu03115:0.00619,((Otu02764:0.01265,Otu07163:0.01972):0.02970,Otu07605:0.01464):0.01087):0.00916):0.05017,((Otu00659:0.01050,Otu01806:0.02220):0.00810,((((Otu01297:0.01975,Otu01364:0.00752):0.00567,Otu07632:0.02526):0.01225,Otu07600:0.02223):0.00084,Otu01350:0.01448):0.02554):0.03273):0.03205):0.03377,(Otu02820:0.07862,(Otu01975:0.06058,Otu04360:0.06323):0.05485):0.03884):0.02421,((Otu06922:0.10810,(Otu02953:0.07069,Otu06794:0.06940):0.04754):0.11808,(Otu06768:0.03932,(Otu07524:0.02211,Otu07707:0.04672):0.02316):0.09115):0.02225):0.00101,(Otu06658:0.14152,(Otu07115:0.09080,(Otu02657:0.02366,Otu02985:0.04190):0.06855):0.04766):0.03652):0.02700):0.01886,(((((((Otu06675:0.07269,(Otu01578:0.08540,(((Otu04418:0.04959,(Otu02365:0.02906,Otu02544:0.04220):0.02636):0.03500,(Otu07083:0.09792,Otu03063:0.06937):0.00144):0.03360,Otu03501:0.11650):0.00446):0.06971):0.01678,(Otu02539:0.25827,(Otu07063:0.15840,(Otu02756:0.18344,Otu03065:0.18582):0.11813):0.06835):0.07768):0.01805,Otu00974:0.13043):0.03488,((((Otu03053:0.06324,((Otu01459:0.08809,(Otu06650:0.06756,Otu07045:0.05982):0.03604):0.03733,((Otu07160:0.08502,((Otu03061:0.04227,Otu06861:0.10640):0.02316,(Otu07518:0.13237,Otu07646:0.06118):0.05524):0.01017):0.00459,Otu06876:0.10967):0.02251):0.02526):0.01594,(Otu00432:0.04195,Otu01407:0.00054):0.03100):0.02590,Otu07740:0.07349):0.02523,Otu07497:0.08024):0.09636):0.00830,Otu06882:0.29900):0.01040,((Otu07656:0.02601,(Otu03070:0.10680,(Otu02186:0.07278,Otu02871:0.09855):0.09402):0.04656):0.11807,((Otu02968:0.24837,((Otu07096:0.06891,Otu07703:0.09275):0.13161,(Otu01224:0.13131,Otu07156:0.11792):0.03358):0.03718):0.06733,(((((((Otu03565:0.04812,(Otu01700:0.04421,Otu06351:0.04210):0.02259):0.05122,(Otu06352:0.04327,Otu06779:0.15227):0.01074):0.03887,Otu06354:0.06754):0.02637,Otu06353:0.05171):0.04986,(Otu02514:0.10164,Otu06772:0.06021):0.03402):0.13623,Otu06641:0.31674):0.03574,((((((Otu07484:0.07270,(Otu03084:0.07265,Otu06646:0.05147):0.06418):0.06155,(Otu02769:0.12137,((Otu02305:0.11736,(Otu02654:0.19554,Otu06609:0.12226):0.04219):0.02107,((Otu07033:0.16630,Otu07678:0.12243):0.00466,Otu07716:0.13236):0.02130):0.02447):0.02739):0.03480,((Otu02768:0.06768,(Otu06706:0.11223,(Otu04819:0.02998,(Otu07727:0.04786,Otu06661:0.04668):0.01161):0.04378):0.06507):0.02039,(Otu01605:0.06808,Otu06703:0.07873):0.02876):0.05037):0.02206,(Otu06808:0.21222,((Otu01261:0.01757,Otu01674:0.00909):0.10220,(Otu04414:0.10416,Otu06605:0.10896):0.10312):0.09648):0.04640):0.03651,(Otu02381:0.23333,((((Otu03470:0.24811,((((Otu03456:0.03222,((Otu00988:0.00055,Otu03434:0.02407):0.03658,Otu05469:0.01555):0.00711):0.03576,(((Otu03357:0.02986,(Otu00602:0.01527,((Otu04317:0.01978,(Otu00906:0.01047,Otu04318:0.02916):0.00835):0.01136,((Otu00030:0.00054,Otu04811:0.03145):0.02083,Otu01021:0.01022):0.01005):0.10374):0.01531):0.08675,Otu04486:0.27551):0.09774,(Otu05455:0.04221,(Otu03230:0.04063,Otu05663:0.01357):0.01550):0.04130):0.02529):0.05580,(Otu05424:0.04733,(((Otu01495:0.01953,Otu05653:0.04810):0.00852,Otu05452:0.00613):0.00052,Otu03480:0.02542):0.04791):0.08588):0.09375,(Otu05654:0.04283,(Otu04433:0.03964,(Otu01866:0.01682,Otu05475:0.01179):0.00772):0.05985):0.08501):0.01463):0.04396,(Otu03471:0.05560,Otu04478:0.05417):0.15407):0.04093,(((((Otu07218:0.09190,(Otu07225:0.01115,(((((Otu00035:0.00054,(Otu07240:0.04181,Otu07245:0.02332):0.00265):0.00919,(Otu07220:0.00055,(Otu00207:0.00053,Otu05416:0.01334):0.03019):0.01758):0.00349,Otu02294:0.01783):0.00053,Otu07253:0.02773):0.01974,(((((Otu02341:0.03701,(Otu02296:0.03965,(Otu07224:0.02544,(Otu00691:0.00218,(Otu02295:0.00053,((Otu07238:0.02647,(Otu07248:0.01869,(Otu01217:0.00471,((((Otu01221:0.03006,Otu07237:0.01131):0.01525,Otu07196:0.01240):0.00054,Otu00161:0.00054):0.02036,(Otu02342:0.01245,(Otu00078:0.00054,((Otu02297:0.02482,Otu07236:0.01055):0.01233,Otu07197:0.02768):0.00394):0.02391):0.01491):0.01261):0.00366):0.01490):0.00054,(Otu00042:0.00055,Otu00911:0.03360):0.00305):0.01914):0.03337):0.01946):0.00901):0.00912):0.00054,(Otu00992:0.00934,((((((Otu07198:0.01842,Otu07250:0.01787):0.01380,Otu07239:0.02500):0.00392,Otu05463:0.02644):0.00055,Otu00006:0.00055):0.00054,(Otu03196:0.02400,Otu02346:0.03360):0.00209):0.00055,Otu07221:0.03576):0.00271):0.00052):0.00302,((Otu07222:0.02825,Otu07251:0.01998):0.00812,(Otu07249:0.01448,(Otu02141:0.01354,Otu00256:0.01329):0.00959):0.01032):0.00552):0.00332,(Otu07243:0.05698,Otu02338:0.02693):0.00054):0.00054,(Otu07219:0.02063,(Otu01214:0.02317,Otu07223:0.00054):0.01364):0.00974):0.00929):0.01075):0.08904):0.05513,(Otu07252:0.06662,(((Otu06219:0.00054,Otu07247:0.00630):0.10161,(Otu01216:0.08898,Otu07254:0.04105):0.01338):0.02604,((Otu07244:0.02079,(Otu05468:0.02951,Otu01151:0.03201):0.01120):0.05406,Otu00214:0.14523):0.01549):0.01729):0.01420):0.04832,(Otu03475:0.13825,Otu03486:0.19918):0.01019):0.02055,(Otu06217:0.16059,(Otu01593:0.01131,Otu03936:0.02248):0.07945):0.06017):0.04131,((Otu05415:0.06072,Otu05461:0.16280):0.09599,(((Otu05464:0.11736,(Otu05629:0.09137,(Otu03413:0.09743,Otu05419:0.05232):0.03028):0.03428):0.03215,(((Otu05478:0.04559,(Otu06153:0.01724,Otu06271:0.01236):0.02425):0.04536,(((((((((Otu03439:0.03318,Otu04333:0.01779):0.02052,(Otu05479:0.07975,Otu06165:0.07758):0.04347):0.02598,(Otu03209:0.04629,Otu06160:0.04947):0.03261):0.05370,(Otu06162:0.13396,Otu05445:0.08151):0.02431):0.01325,(((Otu04434:0.03547,Otu06163:0.06330):0.03902,((Otu03416:0.02930,((Otu03438:0.00530,Otu03451:0.03224):0.02695,(Otu04349:0.04801,Otu05466:0.07159):0.01660):0.01254):0.01165,Otu05462:0.03962):0.10666):0.01441,(((((Otu03432:0.11397,(Otu04053:0.08923,Otu05656:0.09050):0.02707):0.03306,(((Otu03455:0.03073,Otu05649:0.03983):0.05212,(Otu03424:0.02581,Otu06209:0.05324):0.02861):0.03819,(Otu06176:0.09936,Otu06182:0.02787):0.10440):0.02506):0.04737,(Otu05474:0.04117,(Otu05449:0.04438,Otu06205:0.10256):0.10817):0.03022):0.01861,Otu06167:0.08435):0.01721,((((Otu06150:0.05715,(Otu01423:0.04561,(Otu03191:0.03182,Otu06154:0.02459):0.01412):0.05110):0.04935,((Otu06148:0.07361,((Otu03479:0.13138,(Otu03453:0.02807,Otu05417:0.01126):0.09809):0.03914,Otu05453:0.06972):0.01609):0.00197,((Otu04049:0.04823,(Otu01472:0.03539,(Otu01650:0.05300,(Otu06177:0.01728,(Otu06179:0.04224,Otu06273:0.01615):0.00993):0.03945):0.00939):0.01836):0.04586,Otu04308:0.09204):0.00875):0.02337):0.01892,Otu06161:0.04881):0.02488,((Otu04358:0.07940,(Otu06157:0.04662,(Otu04026:0.06017,(Otu04350:0.05396,Otu04356:0.05572):0.06657):0.04112):0.03571):0.00592,(Otu06218:0.07185,(Otu06156:0.07791,((Otu05421:0.04408,Otu06170:0.09502):0.02819,(Otu03195:0.05486,(Otu06159:0.08386,Otu05412:0.03735):0.01987):0.01209):0.02304):0.01847):0.02786):0.00747):0.00866):0.03181):0.00631):0.01890,(Otu04122:0.06457,(((((Otu03472:0.07880,Otu04314:0.01651):0.04275,Otu06146:0.08607):0.00770,(((Otu05456:0.13775,Otu04036:0.07034):0.02137,((((Otu03421:0.11343,Otu05648:0.06886):0.03984,(Otu03440:0.04831,(Otu01494:0.03141,Otu05477:0.03546):0.09537):0.02063):0.01762,Otu05454:0.17421):0.03814,(Otu06168:0.05405,Otu06208:0.06815):0.03564):0.01226):0.01879,(Otu04352:0.07480,(Otu03210:0.05309,Otu06201:0.04043):0.02351):0.02030):0.00787):0.01829,(Otu04809:0.05226,Otu04810:0.03619):0.05853):0.00912,(Otu03206:0.07131,(Otu05447:0.02181,(Otu04028:0.04002,Otu04107:0.05764):0.05063):0.04822):0.01666):0.02186):0.01176):0.00406,((Otu04307:0.08435,Otu06173:0.02416):0.03772,(((Otu03452:0.13467,((Otu01413:0.06004,((Otu03190:0.01358,Otu05444:0.08662):0.07242,Otu05422:0.07135):0.02745):0.00991,(Otu01493:0.08154,(Otu06175:0.05142,(Otu06274:0.01484,(Otu03423:0.01620,Otu05658:0.06506):0.01235):0.01518):0.04011):0.01456):0.01106):0.01359,((Otu06147:0.06651,(((Otu05450:0.03805,Otu05655:0.02405):0.09521,(Otu05423:0.03682,(Otu03929:0.00539,Otu05471:0.00795):0.03284):0.02192):0.03801,Otu06203:0.03371):0.02405):0.02438,(((Otu04032:0.02544,(Otu01030:0.02916,Otu06152:0.04246):0.00621):0.02819,((Otu06171:0.01815,(Otu04034:0.05765,Otu06178:0.01233):0.00227):0.00557,(Otu01154:0.00775,Otu06181:0.04064):0.01743):0.00834):0.01114,Otu06166:0.05884):0.03788):0.00184):0.01767,((Otu03467:0.05436,Otu05448:0.00761):0.08793,(((Otu05647:0.07716,(Otu03483:0.01265,Otu05465:0.04830):0.01292):0.04246,((Otu04649:0.02061,Otu06180:0.01440):0.04846,((Otu01428:0.04237,Otu05451:0.04641):0.03432,(Otu05636:0.04327,Otu05664:0.02746):0.03303):0.02722):0.01212):0.01350,(Otu06174:0.03704,((((((Otu05657:0.00756,Otu06172:0.01909):0.03029,(Otu05418:0.03122,Otu06155:0.01663):0.00578):0.01288,(Otu05413:0.01169,Otu06272:0.01773):0.00712):0.02012,Otu04461:0.00585):0.01430,Otu01588:0.02793):0.01954,((Otu04447:0.00559,(Otu01453:0.01873,Otu04042:0.01436):0.01038):0.01646,(Otu06206:0.04177,(Otu03838:0.04913,Otu04035:0.04343):0.01341):0.01573):0.01742):0.00445):0.02691):0.02530):0.00977):0.01762):0.00871):0.03209,(((Otu03436:0.16327,Otu05457:0.06202):0.06321,(Otu03919:0.06398,((Otu03454:0.06527,(Otu01824:0.05217,Otu03478:0.10193):0.02504):0.02360,((Otu05472:0.07192,(Otu05665:0.02616,(Otu05467:0.03237,Otu03445:0.05583):0.00439):0.01639):0.01789,(Otu01135:0.08138,(Otu03441:0.06144,Otu03433:0.05912):0.02611):0.01555):0.01907):0.11894):0.02195):0.04485,(Otu03192:0.04993,((Otu05420:0.04027,Otu05425:0.07781):0.12820,Otu03448:0.09733):0.02722):0.02193):0.01658):0.01540,(Otu03204:0.08152,Otu05473:0.03786):0.09073):0.04970):0.04463,((Otu07260:0.05913,Otu07265:0.05241):0.08847,((Otu02281:0.03700,Otu07313:0.05942):0.03386,(((Otu02277:0.10103,((Otu01807:0.01728,(((((Otu02251:0.03472,Otu02280:0.05379):0.01405,(Otu07266:0.07038,Otu02267:0.07471):0.00054):0.01405,Otu07264:0.04576):0.01124,(Otu07314:0.03510,(Otu07262:0.02520,(Otu07272:0.07634,Otu07263:0.05345):0.02097):0.03443):0.02305):0.01998,(Otu07312:0.05380,Otu02245:0.08832):0.02552):0.01096):0.01155,((Otu02247:0.02545,Otu07257:0.01783):0.06190,Otu02272:0.00880):0.03927):0.01119):0.03191,Otu07256:0.10031):0.05888,((Otu03208:0.03927,Otu07259:0.04469):0.08520,((Otu07267:0.03368,Otu02246:0.02909):0.00357,(Otu05651:0.05021,Otu07261:0.04161):0.01381):0.02105):0.02831):0.02481):0.01549):0.21700):0.04434):0.04796,Otu02518:0.30394):0.01217):0.02697):0.02736):0.01775,(Otu04483:0.10309,Otu04484:0.15368):0.12463):0.04609):0.28196):0.02414,(((Otu03028:0.06574,(Otu01465:0.11473,Otu03138:0.02952):0.13811):0.08372,(((Otu03145:0.14058,(Otu04817:0.07806,(Otu04820:0.00936,(Otu04293:0.03510,(((Otu04362:0.03228,(Otu07726:0.07996,(Otu06951:0.08117,Otu07168:0.03739):0.03018):0.06253):0.00920,Otu06782:0.07195):0.02373,(Otu04328:0.05875,(Otu04294:0.02899,(Otu06839:0.06455,((Otu04813:0.02481,Otu04815:0.02925):0.01414,((Otu05184:0.13806,(Otu03060:0.12742,Otu04779:0.01851):0.03379):0.02491,((Otu04780:0.01881,Otu04781:0.01732):0.02652,(Otu01254:0.03762,Otu04348:0.02770):0.05309):0.02982):0.02079):0.00629):0.02377):0.01625):0.03422):0.00311):0.04698):0.02558):0.03748):0.00409,((Otu07544:0.12061,(Otu04814:0.05005,(Otu02808:0.05650,Otu07771:0.07898):0.05544):0.04093):0.01498,(Otu03132:0.06432,((Otu01137:0.10636,Otu06867:0.08518):0.03025,((Otu07634:0.06017,(Otu04812:0.01613,(Otu04325:0.03895,Otu04818:0.02123):0.03753):0.00807):0.01068,Otu02686:0.07095):0.00127):0.02061):0.00252):0.00831):0.00785,(Otu06701:0.07707,Otu07552:0.12696):0.01241):0.04490):0.01740,(Otu03124:0.17117,(Otu04488:0.03882,Otu07715:0.07535):0.10595):0.04242):0.06110):0.00657):0.06019):0.04083):0.01658):0.01984,(((Otu03122:0.12630,(Otu02802:0.04769,Otu03024:0.09152):0.12127):0.04262,((((Otu06790:0.08459,Otu07478:0.12582):0.03208,((Otu02952:0.09121,Otu07520:0.09334):0.04312,(Otu02700:0.09606,Otu06627:0.09702):0.03523):0.01345):0.01579,((Otu02540:0.04587,Otu06884:0.04394):0.08154,(((Otu07097:0.11910,(((((Otu02928:0.04320,Otu07036:0.04814):0.03394,(Otu04473:0.05150,((Otu02929:0.03867,(((Otu02402:0.03897,Otu06687:0.02230):0.03150,(Otu02136:0.02287,Otu02476:0.03317):0.02136):0.02752,(Otu07568:0.04077,(Otu07636:0.02892,Otu07692:0.05003):0.01536):0.01945):0.01019):0.01418,Otu07521:0.04400):0.01228):0.00054):0.00995,((Otu02552:0.05624,(Otu01607:0.06872,Otu06649:0.06834):0.04234):0.01887,(Otu07580:0.04195,(Otu06769:0.04122,(((Otu06713:0.02596,Otu06735:0.02350):0.01651,Otu07769:0.01534):0.00790,Otu01196:0.02425):0.05280):0.03210):0.02291):0.01830):0.00054,((Otu02152:0.08175,Otu06820:0.03907):0.02615,(Otu02512:0.05371,Otu02494:0.08029):0.02131):0.01018):0.01789,((Otu02522:0.09789,Otu02927:0.01186):0.03832,((Otu06801:0.03312,(Otu02984:0.03759,(Otu06752:0.03034,Otu07701:0.01756):0.01156):0.01548):0.03679,(Otu07724:0.07227,(Otu06679:0.04846,(Otu07723:0.08227,(Otu01323:0.06654,Otu02783:0.02323):0.00895):0.02814):0.04250):0.00772):0.01799):0.01428):0.03758):0.04052,Otu07169:0.09625):0.02936,(Otu07766:0.03675,(Otu02704:0.08339,(Otu03000:0.02421,(Otu02923:0.04233,(Otu03105:0.01325,Otu07717:0.06089):0.02612):0.02067):0.05007):0.01553):0.02230):0.02387):0.01407):0.10511,(Otu02794:0.16777,Otu06194:0.17070):0.05322):0.00901):0.02882,(((Otu02135:0.00440,Otu05190:0.00173):0.20781,((Otu06780:0.01493,(Otu02850:0.04247,Otu07058:0.03989):0.02702):0.03818,(Otu00989:0.09224,(Otu04469:0.02838,((Otu00227:0.01528,Otu01799:0.01801):0.03899,(Otu00530:0.02015,((Otu04482:0.04044,(Otu04489:0.00856,(Otu00606:0.00801,((Otu01782:0.00351,(Otu00373:0.01130,Otu00781:0.02123):0.02722):0.03599,Otu04468:0.01113):0.01408):0.02526):0.00951):0.00889,Otu04380:0.00708):0.00054):0.02070):0.05876):0.06960):0.03345):0.13007):0.05941,((((Otu06743:0.09898,(Otu07751:0.13072,(Otu07735:0.06239,(Otu00442:0.06812,Otu00907:0.06096):0.03926):0.06598):0.04948):0.02732,(((Otu01551:0.15990,Otu03025:0.07788):0.06351,(Otu02857:0.09554,((Otu06832:0.17152,Otu07687:0.13624):0.03659,(Otu01448:0.06111,Otu07546:0.05087):0.04258):0.02841):0.02015):0.01821,(((((Otu07452:0.04357,(Otu01891:0.01201,Otu06439:0.00055):0.04528):0.07285,((((((Otu07447:0.10526,((Otu03614:0.08998,((Otu07284:0.06443,(Otu05782:0.02409,(Otu00479:0.00358,Otu07350:0.02661):0.00675):0.00927):0.06273,(Otu07461:0.06202,(Otu01930:0.07957,Otu07370:0.08602):0.03198):0.02750):0.04330):0.03760,((Otu03649:0.00053,Otu04086:0.02902):0.01078,Otu03579:0.07883):0.00903):0.01273):0.00523,(Otu01250:0.00754,Otu03611:0.02001):0.03325):0.01814,(((((Otu05194:0.03818,(Otu03583:0.03590,((((Otu01040:0.02023,Otu05163:0.01964):0.01792,(Otu05181:0.01887,Otu05161:0.03706):0.00985):0.00054,Otu00926:0.00054):0.01523,Otu03648:0.01992):0.01385):0.02096):0.00934,(Otu03584:0.03008,Otu05188:0.03575):0.02156):0.01295,(Otu05158:0.03331,((Otu00403:0.01147,(Otu00647:0.01784,(Otu00641:0.00054,Otu01288:0.02368):0.01857):0.00847):0.00367,Otu03651:0.03342):0.00462):0.02098):0.01227,(((Otu01271:0.01994,Otu01894:0.00055):0.04352,Otu05156:0.06598):0.00515,((Otu03615:0.04078,(Otu05173:0.01847,(Otu05167:0.03824,Otu01309:0.00784):0.00772):0.04105):0.01498,(((Otu00163:0.04640,Otu05309:0.02624):0.01931,(Otu03405:0.05840,Otu03482:0.13421):0.00747):0.09661,((Otu01924:0.02668,Otu05160:0.09695):0.15329,(((Otu05164:0.01328,(Otu03617:0.00486,Otu07451:0.03445):0.01388):0.03535,(Otu05168:0.03486,Otu05195:0.10701):0.01424):0.02718,(Otu05165:0.05525,((Otu05162:0.03099,Otu05171:0.00054):0.13362,((Otu05166:0.04116,(Otu03999:0.05032,Otu05792:0.06946):0.04621):0.02927,((Otu00139:0.02772,Otu05170:0.03392):0.04742,(Otu05157:0.04699,Otu05189:0.09374):0.04463):0.01883):0.02431):0.03859):0.00227):0.00960):0.01480):0.00055):0.00749):0.00446):0.02023,(Otu07404:0.13262,(Otu01293:0.02302,Otu05196:0.02056):0.03007):0.01352):0.00692):0.00366,(((((((Otu01991:0.08835,((((Otu06425:0.02282,(Otu00664:0.00620,Otu00937:0.01681):0.01008):0.01970,(Otu06423:0.03342,Otu03679:0.03497):0.01187):0.02133,(Otu02070:0.00782,((Otu01192:0.01380,((((Otu05685:0.02993,((Otu03822:0.02331,(Otu00924:0.01845,Otu05582:0.01164):0.01106):0.01308,Otu03760:0.00054):0.00356):0.00989,(Otu02058:0.03021,((Otu00703:0.00054,Otu03285:0.03955):0.02576,Otu06417:0.01573):0.00054):0.00549):0.00054,(Otu01481:0.03674,(((((((Otu02094:0.03611,((Otu00153:0.02648,Otu03687:0.02437):0.05401,(Otu03282:0.02395,Otu03750:0.05472):0.00916):0.01161):0.01514,((Otu00595:0.09343,(Otu03705:0.01500,(Otu03172:0.02519,Otu03732:0.02047):0.01242):0.01938):0.04868,Otu03706:0.03458):0.00869):0.04406,Otu06313:0.02861):0.01593,((Otu00763:0.00156,Otu00847:0.05417):0.01879,((Otu00216:0.02607,((Otu01052:0.04324,Otu05686:0.02837):0.04702,(Otu03248:0.00053,Otu06317:0.04688):0.01744):0.00235):0.00816,((Otu00731:0.00844,(Otu01101:0.01468,((Otu01486:0.01579,Otu05555:0.04452):0.03296,Otu06389:0.10238):0.00139):0.01986):0.01164,(Otu03818:0.06529,(Otu00423:0.00053,Otu00765:0.02030):0.00880):0.04153):0.00901):0.00271):0.02192):0.02033,(((Otu00457:0.00340,(Otu01515:0.01705,Otu03222:0.02170):0.01935):0.02965,(((((Otu05585:0.01143,((Otu00851:0.00905,Otu06315:0.03750):0.00765,(Otu06377:0.02610,((Otu00175:0.00847,(Otu00658:0.02395,Otu01194:0.02016):0.00993):0.00054,(Otu00513:0.01724,Otu03766:0.01709):0.00664):0.00863):0.00684):0.01237):0.01763,Otu03243:0.05615):0.00671,((Otu00668:0.00448,Otu02120:0.03459):0.00739,((Otu05672:0.03329,((Otu01093:0.02519,(((Otu05626:0.02395,Otu06396:0.01488):0.01717,(Otu05639:0.01685,Otu05684:0.01654):0.00875):0.00984,(Otu00430:0.02732,Otu00572:0.00302):0.01074):0.00055):0.00833,Otu01071:0.00309):0.00306):0.00611,Otu02072:0.00299):0.00347):0.02409):0.02591,(Otu00601:0.01984,Otu03827:0.01595):0.00466):0.02568,(Otu01467:0.01996,Otu03746:0.06039):0.01255):0.02234):0.01953,(Otu03711:0.02438,(Otu03166:0.04657,Otu03826:0.00054):0.01605):0.03433):0.01790):0.01533,(((Otu00263:0.00919,(Otu05668:0.03086,Otu05675:0.01688):0.01021):0.01350,((Otu03168:0.01323,(Otu03283:0.03262,Otu06391:0.01614):0.01777):0.02415,((Otu03772:0.00613,Otu05610:0.02009):0.04930,Otu00984:0.01783):0.00690):0.00559):0.00054,(((Otu03148:0.06384,Otu03221:0.03787):0.04279,Otu06320:0.06586):0.02318,((Otu03773:0.02317,((Otu06438:0.02246,(Otu00673:0.00054,Otu03673:0.05181):0.01734):0.00941,((Otu01006:0.00529,Otu03304:0.03930):0.01685,((Otu05674:0.03138,(Otu02115:0.03977,(Otu00744:0.02372,Otu03812:0.00931):0.00376):0.00760):0.01398,(Otu00620:0.02449,((Otu05617:0.04098,Otu05592:0.04388):0.00760,Otu02073:0.05513):0.01208):0.01545):0.01158):0.02174):0.00816):0.00053,(Otu03813:0.01921,((Otu03252:0.01399,((Otu02077:0.02610,Otu02079:0.00054):0.00525,(Otu05597:0.00761,Otu06407:0.02705):0.02156):0.01177):0.01404,(Otu00050:0.00055,(Otu05607:0.02782,Otu03297:0.07936):0.02764):0.00422):0.01235):0.03445):0.01292):0.01647):0.00479):0.00380,(((Otu03217:0.01314,((Otu00141:0.01361,Otu01041:0.00991):0.01484,(Otu06410:0.02182,Otu02086:0.01095):0.00055):0.03133):0.02364,Otu05615:0.03161):0.02348,(Otu00693:0.01175,Otu05579:0.03619):0.00757):0.00667):0.04411):0.02604):0.01566,((((Otu00836:0.01153,(Otu00560:0.00054,((Otu00662:0.00651,(Otu02083:0.04715,(Otu00838:0.01945,Otu03782:0.00648):0.00692):0.00262):0.02086,(((Otu00561:0.00053,(Otu00128:0.01266,Otu01097:0.00735):0.00791):0.00942,Otu06412:0.02328):0.00336,(((Otu02093:0.00607,((Otu02074:0.02223,(Otu02078:0.01079,(((Otu02127:0.00054,Otu06416:0.03065):0.01095,(Otu02117:0.00809,(Otu00722:0.00770,(Otu00550:0.01960,Otu06411:0.02229):0.00854):0.01000):0.00541):0.01134,(Otu00654:0.01186,Otu00398:0.01528):0.00055):0.00330):0.01011):0.00054,(Otu03227:0.02038,(Otu05608:0.02527,(Otu01112:0.02910,Otu03690:0.00416):0.00643):0.00634):0.00629):0.00909):0.00055,(Otu03720:0.04162,(Otu01190:0.01965,(Otu00115:0.01882,Otu00159:0.00794):0.02126):0.05141):0.00381):0.00780,Otu02082:0.01044):0.00335):0.00353):0.01530):0.01414):0.00487,Otu00436:0.01063):0.00664,((Otu03676:0.02355,Otu00095:0.01079):0.00494,((Otu00622:0.00856,(Otu00232:0.00308,Otu03284:0.01509):0.00054):0.00339,((Otu01098:0.00054,(Otu03745:0.03047,Otu00445:0.02298):0.00288):0.02261,Otu05562:0.01737):0.00050):0.01043):0.00436):0.00356,(Otu02190:0.01070,(Otu01087:0.01065,((Otu05681:0.01590,(Otu05563:0.00053,Otu06374:0.02375):0.02288):0.01030,((((Otu05700:0.01852,(Otu05609:0.01774,(Otu03730:0.01049,Otu03300:0.02314):0.00297):0.00932):0.00497,((((Otu00565:0.01740,Otu01484:0.02733):0.00968,Otu05589:0.01816):0.00053,(((Otu01103:0.00055,(((((Otu03786:0.00678,Otu05588:0.01881):0.00706,(Otu05683:0.03082,(Otu00081:0.00055,Otu06329:0.03176):0.00496):0.00330):0.01662,(((((Otu01199:0.00271,(Otu01990:0.02151,Otu05644:0.01863):0.01745):0.00749,Otu05667:0.01738):0.01605,(Otu06371:0.02486,((Otu00089:0.00557,Otu05701:0.02652):0.00543,(((Otu02071:0.01974,((Otu00623:0.00376,Otu03277:0.02070):0.01149,Otu03173:0.03283):0.00128):0.01437,(Otu05558:0.01991,(Otu00140:0.00330,Otu05577:0.02261):0.00967):0.00385):0.00054,(((Otu00066:0.01006,((((Otu02088:0.01703,Otu03776:0.01627):0.00986,Otu05679:0.01799):0.00845,(Otu01079:0.01164,Otu06397:0.01441):0.00827):0.00535,(Otu00016:0.00055,((Otu03778:0.01516,Otu03779:0.02381):0.01126,(Otu06326:0.02851,Otu05567:0.02452):0.00054):0.00054):0.00586):0.00315):0.00618,Otu01057:0.01035):0.00502,(Otu00746:0.03843,Otu06323:0.03727):0.00773):0.01087):0.01475):0.00701):0.00789):0.00333,((Otu03156:0.02230,Otu05624:0.00753):0.02824,(Otu00054:0.00055,Otu03228:0.01896):0.01368):0.00297):0.00364,(Otu01033:0.00569,((Otu03219:0.02955,Otu03816:0.01696):0.02161,Otu05596:0.01527):0.00556):0.01785):0.00198):0.01192,(((Otu05687:0.01724,Otu05691:0.05049):0.01147,(Otu00033:0.00054,Otu05693:0.02608):0.00054):0.00604,(Otu03788:0.01270,Otu06429:0.02849):0.00254):0.00287):0.01148,Otu06384:0.03123):0.00405):0.01390,(Otu03809:0.00489,((((Otu05618:0.00053,(((((Otu03312:0.01136,((Otu00543:0.00696,Otu01056:0.02658):0.00050,Otu05688:0.01544):0.00845):0.01272,((Otu00278:0.00555,(Otu06318:0.01128,((Otu01100:0.02619,Otu03167:0.01322):0.01632,(((((Otu00699:0.00321,(Otu05572:0.01630,Otu06431:0.01780):0.01805):0.01655,(Otu05694:0.02863,((Otu03296:0.02633,(((Otu03213:0.01387,Otu03265:0.02306):0.01006,(Otu01091:0.02774,Otu05557:0.01652):0.00680):0.01910,Otu06408:0.00641):0.01221):0.01282,((Otu01090:0.01406,Otu03171:0.05103):0.01529,Otu03160:0.00889):0.00365):0.01562):0.01589):0.00304,(Otu00385:0.03913,Otu05640:0.03778):0.00979):0.00916,Otu00150:0.00055):0.00054,(((Otu01110:0.00595,(Otu02131:0.02099,((((Otu06437:0.03944,Otu03548:0.00182):0.02569,(Otu06380:0.03782,(Otu05576:0.00742,Otu06422:0.03134):0.00958):0.01280):0.00054,(Otu00031:0.00659,((Otu05598:0.01616,Otu05611:0.01766):0.00258,Otu06369:0.01138):0.00055):0.00625):0.00645,Otu00082:0.00055):0.00617):0.00951):0.00932,(Otu00094:0.00785,Otu00122:0.01217):0.01568):0.00313,(Otu05614:0.03053,Otu05565:0.02135):0.00055):0.00265):0.01756):0.01634):0.01379):0.00788,Otu03729:0.01350):0.00054):0.00490,(Otu06385:0.02706,(((((Otu06432:0.02967,Otu05594:0.04028):0.01945,Otu06330:0.02443):0.00054,(Otu00429:0.01762,(((((Otu01134:0.01675,Otu03275:0.01937):0.00716,Otu00077:0.00055):0.00680,Otu01102:0.01356):0.00253,Otu00247:0.00312):0.00358,(Otu00344:0.00810,Otu06427:0.02011):0.00724):0.00436):0.00515):0.02260,(Otu01005:0.02907,(Otu03701:0.04433,Otu06375:0.01066):0.01974):0.03054):0.01258,(Otu03170:0.01528,(Otu00748:0.00055,Otu06327:0.04778):0.00698):0.03249):0.00054):0.01359):0.01385,(Otu03299:0.03478,Otu06316:0.01250):0.01917):0.00529,Otu00269:0.00351):0.04484):0.02160,(Otu05573:0.03077,((Otu00667:0.00616,((Otu02168:0.01259,((Otu06390:0.02720,Otu03759:0.05964):0.01628,Otu05625:0.00645):0.01625):0.00303,(Otu06381:0.01960,(((Otu01007:0.01805,Otu02121:0.00681):0.00897,Otu00458:0.00605):0.01308,Otu00155:0.00571):0.00310):0.00641):0.00054):0.01884,(Otu03185:0.02180,((Otu01045:0.01899,(Otu05697:0.02054,((Otu03830:0.01671,Otu06428:0.02259):0.00890,((Otu05575:0.01883,Otu05595:0.01685):0.00345,((Otu00020:0.00054,((((((Otu03264:0.01272,(Otu03754:0.01896,(Otu02156:0.01866,Otu03737:0.02231):0.00878):0.01725):0.00695,Otu03237:0.03437):0.01334,Otu06368:0.01768):0.01219,((Otu00540:0.00054,(Otu05574:0.02333,Otu01089:0.01506):0.01043):0.01476,Otu05556:0.01595):0.00423):0.00485,Otu06418:0.01949):0.00398,(((Otu03723:0.01475,(Otu06387:0.12222,Otu05676:0.02810):0.03897):0.06550,(Otu06294:0.02472,((Otu03817:0.01421,Otu05584:0.01669):0.00327,(Otu00733:0.00054,((Otu00511:0.00055,Otu05680:0.01504):0.01692,Otu01016:0.00923):0.00663):0.02247):0.00757):0.00582):0.00053,Otu03671:0.01768):0.00054):0.01046):0.00055,(Otu06325:0.02419,((Otu05593:0.01934,Otu05671:0.01138):0.01105,(Otu00915:0.01383,(Otu03775:0.00901,Otu06319:0.02244):0.01391):0.01055):0.00634):0.00284):0.00055):0.00681):0.00050):0.00139):0.01018,(Otu03186:0.01131,Otu03808:0.03430):0.00811):0.01087):0.01258):0.01996):0.02767):0.02118,(Otu03152:0.02515,(Otu00428:0.02191,Otu03753:0.01410):0.00454):0.01866):0.01753,(Otu00048:0.00054,Otu00621:0.01818):0.00842):0.00933):0.01715):0.00732,(Otu03783:0.00916,Otu06370:0.04000):0.01013):0.01225):0.00757,((Otu03708:0.02042,(Otu00123:0.01570,Otu06372:0.01161):0.00920):0.00916,(Otu05602:0.02841,Otu00120:0.00613):0.00891):0.00055):0.00351):0.00054,(((Otu00671:0.01383,Otu03751:0.02359):0.00053,((Otu06373:0.02187,(Otu05580:0.02808,Otu06415:0.01878):0.00549):0.00361,(Otu00012:0.00339,(Otu05586:0.02313,Otu06398:0.01316):0.01258):0.00055):0.00256):0.00057,((Otu00959:0.00334,Otu03688:0.03364):0.01488,Otu03263:0.01269):0.00708):0.00522):0.01608,((((Otu03702:0.01547,Otu03780:0.02130):0.01832,Otu03790:0.01548):0.01105,Otu00376:0.00054):0.00651,(Otu06413:0.02711,((Otu03777:0.01225,Otu05690:0.02372):0.01443,((Otu03181:0.02568,Otu00619:0.00054):0.00604,(Otu06321:0.02924,Otu03274:0.01018):0.00700):0.00698):0.00580):0.00559):0.00277):0.00337):0.01512):0.00347):0.01239):0.00623):0.02329):0.00333,(Otu03815:0.03158,Otu03692:0.01350):0.00356):0.00418):0.00055):0.03143,(Otu06405:0.00490,(Otu01961:0.00053,((Otu05637:0.05347,(Otu02038:0.01427,Otu03684:0.02692):0.00682):0.02019,((Otu05603:0.04703,Otu05669:0.00055):0.02927,Otu01968:0.11188):0.02108):0.02523):0.08622):0.02298):0.05422):0.01411,((Otu02165:0.03237,(Otu01987:0.03017,((Otu04124:0.03719,(Otu00837:0.00295,(Otu03825:0.02166,(Otu03184:0.03083,Otu03787:0.02443):0.01695):0.00853):0.00993):0.00497,((Otu04063:0.00767,(((((Otu05606:0.01587,Otu06441:0.02596):0.00510,(((Otu02025:0.01717,(Otu03314:0.01111,(Otu01460:0.01193,(Otu05569:0.05095,Otu02188:0.02763):0.00233):0.00450):0.01337):0.00870,(Otu03223:0.01264,Otu03798:0.03775):0.00709):0.00398,(Otu00425:0.00995,Otu05587:0.02535):0.00764):0.00104):0.00365,(Otu06395:0.00952,Otu06424:0.01787):0.00948):0.00054,((((Otu01485:0.01981,Otu02098:0.03467):0.00675,Otu03689:0.01556):0.00463,(Otu02091:0.01059,Otu01029:0.01743):0.00692):0.01894,(Otu00337:0.00604,Otu03762:0.02725):0.01123):0.00833):0.00054,Otu00002:0.00327):0.01542):0.00902,Otu03287:0.02224):0.00359):0.00425):0.00517):0.00464,((Otu00979:0.06612,Otu01478:0.01350):0.04063,((Otu06440:0.05131,Otu03165:0.01567):0.00941,Otu03703:0.01091):0.00760):0.00622):0.00634):0.06679,(Otu04077:0.08148,Otu07345:0.11497):0.06817):0.03144,((((((Otu04134:0.01776,(Otu00179:0.01601,((Otu01804:0.02821,Otu00858:0.06545):0.00807,Otu00563:0.00365):0.00958):0.02192):0.06539,(Otu00908:0.04246,(Otu04410:0.05412,(Otu07359:0.04978,(Otu01263:0.02328,Otu04010:0.01644):0.01200):0.07983):0.03198):0.00702):0.00907,((Otu01341:0.07162,Otu04030:0.06893):0.00673,Otu07455:0.06980):0.00605):0.02291,(Otu00935:0.12690,(((Otu03814:0.00448,(Otu01353:0.02984,(Otu03294:0.02291,(Otu05604:0.01928,Otu05638:0.01374):0.00199):0.01235):0.02596):0.05949,Otu05571:0.02652):0.00054,(Otu03178:0.00055,Otu05561:0.04432):0.00054):0.03232):0.03877):0.01486,(((((Otu01844:0.03057,Otu07420:0.02615):0.00800,(Otu07410:0.07675,Otu01462:0.05089):0.02520):0.02135,((Otu03900:0.02931,Otu05827:0.00495):0.00791,(Otu00452:0.00139,Otu05840:0.02882):0.10696):0.05665):0.03253,Otu04065:0.01357):0.00624,((Otu01710:0.03987,Otu07331:0.03938):0.03604,(Otu04087:0.05105,((Otu05812:0.04054,(((Otu01897:0.02386,((Otu07352:0.06240,Otu07393:0.02269):0.02583,Otu01900:0.00053):0.00724):0.01664,Otu04263:0.02101):0.03150,Otu07412:0.02847):0.00352):0.01362,Otu04041:0.04261):0.02729):0.02684):0.00620):0.00914):0.01259,(((((Otu01238:0.05240,((Otu04043:0.08952,((Otu03407:0.04427,(Otu01310:0.02497,(Otu00371:0.09806,(Otu07411:0.10484,(Otu07382:0.07666,((((Otu03435:0.00801,Otu00470:0.03345):0.01255,(Otu03422:0.01465,Otu05284:0.02095):0.00697):0.00617,Otu04843:0.01516):0.01440,Otu07442:0.13141):0.01357):0.06760):0.03364):0.03298):0.02516):0.02356,(((Otu00912:0.03944,Otu03443:0.04291):0.01706,((((((Otu03449:0.01084,(Otu00471:0.06090,Otu03468:0.03395):0.02324):0.01982,(Otu03418:0.03999,Otu01424:0.05369):0.00892):0.02500,(Otu04842:0.05110,Otu00963:0.04135):0.00731):0.01528,((Otu00176:0.00424,Otu04856:0.02227):0.04081,Otu07369:0.05647):0.00101):0.00898,((Otu03444:0.01766,(Otu01539:0.03562,Otu03404:0.03230):0.03106):0.00680,(Otu03473:0.02679,((Otu04135:0.03461,(Otu07440:0.05958,(Otu00251:0.00931,Otu07405:0.01055):0.00055):0.02271):0.01379,(Otu01910:0.04972,Otu05321:0.01742):0.02578):0.01922):0.00344):0.01314):0.01159,(((Otu05318:0.05183,(Otu04850:0.02831,Otu05288:0.05146):0.03488):0.01943,(Otu03442:0.06440,(Otu04861:0.03169,(Otu04859:0.07857,(Otu03488:0.02830,(Otu01226:0.00055,Otu04353:0.00630):0.01662):0.03222):0.01736):0.01440):0.00371):0.00840,(Otu01649:0.04085,(Otu05301:0.02309,(Otu04858:0.03257,(Otu01544:0.01566,Otu01767:0.01906):0.01605):0.00533):0.02397):0.02399):0.00661):0.00707):0.00816,((Otu05319:0.01421,(Otu01327:0.02753,Otu01658:0.01432):0.05461):0.02236,(Otu03833:0.04209,((Otu04104:0.00972,Otu07466:0.01907):0.14279,(Otu04847:0.02591,Otu07365:0.05045):0.03690):0.02958):0.02527):0.01921):0.00481):0.01424):0.00364,((Otu04070:0.02584,((Otu00854:0.00148,Otu04009:0.01170):0.01366,(Otu01212:0.01134,Otu04845:0.02146):0.00984):0.03318):0.06633,(Otu04282:0.04631,Otu05799:0.08519):0.03264):0.02498):0.04212):0.01479,Otu07340:0.06843):0.04651,(Otu05796:0.07399,Otu07436:0.07356):0.02487):0.03050,(Otu07358:0.08495,(Otu01249:0.02122,Otu05810:0.02637):0.03052):0.05025):0.02387,(((((Otu02199:0.10022,(Otu04116:0.05929,Otu07401:0.08279):0.02731):0.11010,(((((Otu04272:0.03482,Otu01171:0.10307):0.02598,Otu05818:0.03436):0.05875,Otu05830:0.04458):0.00389,Otu04051:0.11681):0.07413,(Otu07444:0.18881,(((Otu03877:0.01569,Otu03892:0.01488):0.07201,((Otu00447:0.00709,(Otu05826:0.06892,Otu05823:0.03934):0.01428):0.02254,((Otu05815:0.02872,(Otu00997:0.00054,(((Otu03907:0.02264,(Otu00993:0.00055,Otu03903:0.07195):0.00573):0.00811,(Otu05822:0.03021,Otu05820:0.01069):0.01522):0.01230,Otu02002:0.00976):0.02480):0.01385):0.02669,Otu00995:0.01171):0.01050):0.02349):0.02613,((Otu05722:0.07029,(Otu03902:0.11002,(Otu03901:0.10933,Otu03906:0.14276):0.11223):0.05791):0.02858,Otu05814:0.08422):0.05311):0.03292):0.01399):0.01110):0.05591,Otu03894:0.01140):0.01422,Otu02140:0.03403):0.04667,((Otu07417:0.05811,(Otu07357:0.08516,Otu07389:0.03751):0.03397):0.14201,Otu05844:0.14413):0.01569):0.01150):0.01298):0.01617):0.01516,(((((((((Otu04133:0.04091,(Otu01246:0.02702,(Otu04088:0.01977,((Otu03700:0.01622,Otu07415:0.04045):0.00931,(Otu03874:0.03338,(Otu05795:0.01325,(Otu04303:0.01192,((((Otu03992:0.04544,Otu01770:0.03269):0.01390,Otu04163:0.01232):0.00848,Otu04113:0.01959):0.03580,Otu05838:0.00053):0.01309):0.02817):0.02903):0.00579):0.04220):0.02367):0.00796):0.01797,(((Otu01255:0.01993,(Otu07418:0.01436,(Otu05807:0.01299,(Otu03882:0.00590,Otu05847:0.03864):0.01181):0.00660):0.01108):0.01217,(Otu04196:0.02743,Otu07475:0.01097):0.01177):0.01579,(Otu04321:0.02074,(Otu00872:0.00292,(Otu07409:0.03332,Otu07349:0.00941):0.01306):0.03284):0.02369):0.01462):0.00711,(Otu01408:0.00978,Otu04150:0.04446):0.01236):0.02390,((Otu00127:0.00714,Otu01871:0.03902):0.02743,(Otu00495:0.03005,(Otu00239:0.01691,Otu04246:0.03178):0.01056):0.01659):0.03328):0.01268,(Otu01326:0.03280,((Otu03823:0.06390,Otu03908:0.01210):0.03943,(Otu01890:0.02407,(Otu00478:0.00547,(Otu02201:0.01251,Otu05787:0.01685):0.01145):0.00666):0.01826):0.02754):0.00055):0.02538,(((Otu07366:0.03821,(Otu01061:0.02374,((Otu03980:0.05714,Otu04199:0.03008):0.00477,Otu07449:0.01135):0.00055):0.00672):0.01325,((((((((((((((((Otu00943:0.00055,Otu04119:0.03232):0.01907,(Otu05566:0.02930,(Otu00597:0.01788,Otu03162:0.01692):0.05237):0.01493):0.01452,(Otu00728:0.00054,Otu07473:0.02643):0.02200):0.01160,((((Otu07434:0.02726,(Otu00103:0.01666,(Otu04101:0.02216,Otu07375:0.01616):0.00054):0.01156):0.01071,Otu03819:0.04651):0.01549,(Otu00258:0.00054,Otu01074:0.00586):0.00967):0.00784,Otu05849:0.01684):0.01100):0.01213,Otu01744:0.03310):0.04002,((Otu03226:0.06928,(Otu00544:0.03254,(Otu05845:0.04854,Otu05811:0.01665):0.00384):0.04007):0.02869,(Otu07392:0.05305,(Otu03738:0.03039,(Otu02084:0.01185,(Otu04190:0.00304,Otu05621:0.00596):0.01505):0.03298):0.01621):0.01665):0.01311):0.00364,(((Otu05839:0.06273,(Otu00521:0.02873,Otu00576:0.00103):0.07817):0.01594,(Otu05024:0.02654,((Otu01211:0.01898,Otu01213:0.02707):0.01976,(Otu00238:0.02972,Otu05025:0.00377):0.01017):0.01731):0.04434):0.01709,Otu05790:0.02703):0.00603):0.01551,(Otu04112:0.08874,((Otu00809:0.02052,Otu03194:0.03065):0.05171,((((Otu00916:0.00573,(Otu03474:0.00800,Otu03481:0.00889):0.01327):0.01212,(Otu00909:0.00694,(Otu00808:0.01134,Otu01647:0.01759):0.01154):0.01065):0.01387,(Otu00743:0.00055,Otu05310:0.04444):0.00944):0.00964,(Otu03199:0.02218,Otu04846:0.05789):0.02101):0.04051):0.04660):0.02401):0.02684,(((Otu05316:0.08926,Otu04230:0.08766):0.03056,(Otu01668:0.02215,Otu04281:0.03120):0.12191):0.04143,Otu03880:0.06551):0.02241):0.00991,(Otu03987:0.05158,Otu04260:0.07588):0.03185):0.01257,(Otu05559:0.02033,Otu07360:0.05920):0.00925):0.00054,(((Otu03820:0.01521,(Otu03286:0.01152,(Otu00181:0.00054,(Otu06376:0.03429,Otu03774:0.02215):0.00054):0.01483):0.03747):0.05137,(((Otu03739:0.00586,((Otu00745:0.04038,(Otu05677:0.03436,(Otu00506:0.00259,Otu03699:0.02910):0.00644):0.03214):0.02931,(((Otu05643:0.03369,(Otu00034:0.00360,Otu05583:0.02714):0.00054):0.00833,((Otu06421:0.01462,(Otu03233:0.04647,((Otu03769:0.00903,(((Otu00656:0.00625,Otu06295:0.03303):0.01339,Otu06394:0.01591):0.00292,(((Otu00146:0.00054,(Otu03180:0.03228,Otu03801:0.05232):0.02062):0.00439,(Otu00255:0.00340,Otu03279:0.03019):0.02272):0.01889,((Otu05590:0.01376,((Otu00374:0.00677,Otu01441:0.02664):0.01899,((Otu00661:0.01721,Otu03291:0.04105):0.03405,Otu03752:0.05214):0.01869):0.00603):0.00053,(Otu00949:0.05073,Otu05695:0.01914):0.00938):0.01960):0.00054):0.01314):0.00054,((Otu00624:0.01746,(Otu03767:0.01212,(Otu03216:0.01179,Otu06433:0.06101):0.03015):0.01322):0.00380,Otu00241:0.00624):0.00313):0.00454):0.00785):0.01819,((Otu01444:0.00252,Otu00321:0.04339):0.00645,(Otu03212:0.02870,Otu03829:0.03552):0.01121):0.01552):0.00363):0.01006,Otu03797:0.00693):0.01189):0.03521):0.02829,(Otu00329:0.00054,Otu04120:0.00965):0.02816):0.02290,((Otu01269:0.01985,Otu05803:0.00742):0.04156,Otu06322:0.02751):0.02286):0.00762):0.02529,(((((Otu04092:0.01041,(Otu00961:0.00586,Otu03768:0.00054):0.01944):0.01754,Otu05833:0.02333):0.00638,(((((Otu00918:0.02125,((((Otu05834:0.00975,(((Otu00063:0.00055,Otu07353:0.01565):0.00820,(Otu01461:0.00682,Otu05627:0.04567):0.00623):0.00845,(Otu06393:0.03870,((Otu04097:0.04898,Otu05689:0.03315):0.01229,Otu07372:0.01722):0.00943):0.00700):0.00314):0.01608,((Otu00369:0.00933,Otu00475:0.00055):0.09122,Otu01724:0.00953):0.01006):0.01695,(Otu00727:0.00054,(Otu00116:0.02759,(((Otu00194:0.00055,Otu05842:0.04368):0.00054,Otu03883:0.08253):0.00055,Otu07329:0.02604):0.00921):0.01305):0.00604):0.02401,(Otu00166:0.00054,Otu05848:0.02705):0.01651):0.00902):0.02160,((Otu06406:0.03058,(Otu00193:0.00723,Otu00215:0.00260):0.01097):0.00353,Otu07458:0.04130):0.00379):0.03514,((((Otu01764:0.01724,(Otu04085:0.01748,Otu05813:0.04374):0.01230):0.00871,Otu07395:0.02307):0.00708,(((Otu00805:0.00313,Otu07367:0.02748):0.01298,((Otu05673:0.01722,Otu02018:0.03866):0.01669,((((Otu01457:0.02384,Otu02125:0.01334):0.02007,((((Otu07398:0.03034,Otu07456:0.06882):0.01669,Otu00003:0.00368):0.00054,(Otu03770:0.00796,(Otu04258:0.03556,(((Otu05619:0.00054,Otu07354:0.03886):0.00683,(Otu01324:0.01518,((Otu04044:0.01640,Otu01865:0.02541):0.00445,(Otu04059:0.01340,Otu05696:0.00594):0.00798):0.00877):0.00465):0.00055,Otu04029:0.01561):0.00999):0.00340):0.00331):0.00054,((Otu00421:0.00054,(Otu00626:0.00668,Otu03696:0.02743):0.02731):0.01617,((Otu04248:0.02087,Otu07435:0.05205):0.00810,Otu05835:0.03242):0.00731):0.01242):0.00297):0.00054,Otu00459:0.01931):0.00328,(Otu07394:0.02278,Otu07469:0.02272):0.00054):0.00617):0.00663):0.00054,Otu00794:0.01330):0.00656):0.00530,(Otu02024:0.01062,Otu03867:0.04958):0.00983):0.01172):0.01877,((Otu07388:0.03530,(Otu01458:0.04160,(((Otu01198:0.01302,(Otu01083:0.01232,Otu01911:0.00835):0.00988):0.01375,(Otu01476:0.03100,Otu05797:0.01211):0.00825):0.00054,((Otu00408:0.01459,(Otu00028:0.00053,(Otu01109:0.00453,(Otu04045:0.04265,Otu05794:0.01813):0.01046):0.00421):0.00753):0.00433,(Otu01729:0.03647,Otu03749:0.04203):0.00929):0.00736):0.01730):0.02493):0.00305,(Otu04105:0.02329,(Otu03784:0.00055,Otu06402:0.04667):0.03006):0.05404):0.01002):0.00449,(Otu03884:0.00054,Otu07446:0.04837):0.02333):0.01143):0.01348,((Otu03678:0.01109,(((Otu00670:0.00566,Otu04011:0.02303):0.00366,Otu00449:0.00054):0.00055,Otu01908:0.02925):0.01586):0.02081,(Otu00625:0.04049,((Otu01245:0.00900,((Otu03712:0.01965,Otu07362:0.00054):0.02050,Otu03885:0.03831):0.01002):0.01766,Otu07381:0.00055):0.01497):0.01548):0.00099):0.01330,((((Otu01903:0.04307,((Otu01248:0.01822,(Otu00528:0.00284,Otu03239:0.00054):0.01295):0.01805,Otu00669:0.00054):0.00191):0.00823,Otu07346:0.03092):0.00212,(Otu00234:0.00333,((Otu07448:0.01201,(Otu07377:0.01527,Otu02126:0.01837):0.00517):0.00805,Otu07391:0.03332):0.00312):0.00054):0.01299,(((Otu03931:0.05180,(Otu00863:0.02224,Otu01732:0.02265):0.02661):0.01366,((Otu02075:0.02701,Otu05699:0.00733):0.01651,(((Otu04084:0.02394,Otu05793:0.02836):0.03275,(Otu04055:0.05915,Otu07437:0.03399):0.05946):0.01378,((Otu01902:0.01721,Otu04200:0.02217):0.01374,(Otu06409:0.04439,Otu07445:0.05734):0.02260):0.00757):0.02281):0.00338):0.01276,(Otu06399:0.04440,(Otu01328:0.00417,(Otu07441:0.04218,Otu01932:0.02832):0.03081):0.01363):0.01552):0.01234):0.00918):0.01785):0.00781):0.01510,((((Otu03240:0.01547,(Otu05682:0.01939,((Otu05599:0.06152,Otu05601:0.00472):0.00096,(((Otu00734:0.00055,(((Otu00135:0.00691,Otu07413:0.04030):0.00745,(Otu04038:0.04644,Otu00197:0.00055):0.01097):0.00969,Otu01895:0.01865):0.03433):0.04536,(((Otu03290:0.02570,((Otu00493:0.00053,(Otu03785:0.02847,Otu00709:0.01073):0.01774):0.01550,Otu07336:0.05885):0.00734):0.00634,(Otu00047:0.00054,(Otu05678:0.03618,(Otu00853:0.00054,(Otu05836:0.02284,(Otu07378:0.02277,(Otu00152:0.00055,((Otu03211:0.03598,Otu05600:0.00997):0.02006,((((Otu06382:0.01509,Otu03805:0.01812):0.00054,Otu03238:0.02450):0.00055,Otu00052:0.00055):0.00054,(Otu05568:0.01309,Otu01291:0.01237):0.00614):0.00396):0.00222):0.00737):0.01010):0.01009):0.01893):0.00446):0.00310):0.00645,(Otu04108:0.02831,(Otu00377:0.00054,Otu00852:0.00943):0.01377):0.03096):0.00812):0.02014,(Otu01099:0.02005,(Otu01907:0.01979,(Otu00864:0.01297,(Otu00732:0.01990,Otu03771:0.01484):0.00727):0.00330):0.01372):0.00486):0.00860):0.00407):0.02075):0.02075,(Otu04137:0.04203,(Otu04024:0.00696,(((Otu01253:0.00910,Otu03887:0.01675):0.01892,(Otu01889:0.00357,Otu03988:0.02784):0.00636):0.00964,(Otu05804:0.02110,(Otu01010:0.00508,Otu05809:0.00736):0.00369):0.02682):0.00964):0.01064):0.01055):0.00054,Otu02132:0.02988):0.00867,(((Otu07396:0.01430,(Otu07364:0.03121,Otu05791:0.04978):0.02307):0.01924,Otu07337:0.02252):0.02019,Otu01914:0.04019):0.00567):0.00518):0.01303,(Otu04284:0.07429,((((((Otu05784:0.09773,((Otu00148:0.03095,(Otu02834:0.06679,(Otu00093:0.00054,Otu01906:0.03312):0.00055):0.08888):0.00319,Otu03996:0.03508):0.05988):0.01783,(Otu00975:0.08468,Otu04114:0.06382):0.02129):0.00235,(((((((Otu05788:0.01557,((Otu07380:0.00671,Otu05808:0.03860):0.01069,(Otu01721:0.02214,Otu01734:0.01675):0.01117):0.00667):0.00445,(Otu00448:0.01785,Otu01683:0.00943):0.01503):0.00959,((Otu01086:0.00054,(((Otu03155:0.02104,Otu05781:0.05830):0.03224,(Otu00738:0.00055,Otu01736:0.02781):0.00283):0.00944,(Otu01094:0.02712,Otu01682:0.00054):0.01242):0.00321):0.02004,Otu01884:0.03270):0.01137):0.00655,Otu00965:0.00054):0.03009,((Otu01879:0.08126,(Otu07397:0.00415,(Otu04139:0.02790,Otu00552:0.03592):0.01464):0.04052):0.01952,Otu07460:0.05332):0.02197):0.02526,Otu05282:0.09840):0.01120,((Otu00966:0.02697,Otu07347:0.04031):0.06551,Otu07334:0.03675):0.05595):0.01207):0.00808,(Otu01236:0.04283,(Otu04264:0.01956,(Otu04103:0.01597,Otu04048:0.07176):0.01198):0.03911):0.03704):0.01966,(Otu03403:0.08639,((((Otu03437:0.03169,(Otu01638:0.00368,(Otu01643:0.00453,Otu03408:0.03506):0.02689):0.01853):0.02159,((Otu00518:0.00529,Otu01543:0.02557):0.02347,(Otu03428:0.05598,Otu05304:0.00364):0.01403):0.00055):0.02762,(Otu03431:0.05638,Otu05285:0.00053):0.01697):0.02651,Otu05315:0.01360):0.02577):0.02936):0.00613,(Otu01546:0.01915,(Otu04185:0.03413,Otu05846:0.02475):0.02110):0.01981):0.02230):0.00946):0.00711,Otu01739:0.03134):0.00053,(Otu07376:0.04285,(Otu04189:0.04800,Otu07454:0.06245):0.03518):0.02127):0.00958):0.00851,((Otu07408:0.03432,(Otu04106:0.05022,Otu05785:0.02862):0.02887):0.00922,((((Otu03859:0.02517,(Otu00638:0.00380,(Otu00618:0.00446,Otu04161:0.02165):0.01507):0.01357):0.00248,Otu07406:0.04255):0.00629,Otu07384:0.04273):0.00649,(Otu02197:0.01321,Otu04023:0.04328):0.00870):0.00784):0.00371):0.01078):0.00658,((Otu07468:0.03499,Otu00855:0.04041):0.01261,(Otu05786:0.03133,(Otu00286:0.01671,((Otu03905:0.02683,((Otu01024:0.01031,Otu07453:0.02970):0.00700,Otu07386:0.02386):0.00694):0.00330,(Otu05802:0.02980,Otu03879:0.03908):0.00167):0.00675):0.00730):0.00054):0.00927):0.00053,(((((Otu05721:0.00938,Otu05800:0.00727):0.00970,(Otu01322:0.00674,Otu01760:0.02268):0.00540):0.00694,Otu01247:0.00539):0.00053,((Otu03229:0.02175,(Otu01116:0.00055,Otu07402:0.00618):0.02029):0.01952,(Otu03878:0.02816,(Otu04177:0.03667,(Otu01918:0.00367,(Otu01051:0.01960,Otu01927:0.01810):0.01305):0.00432):0.02007):0.01815):0.01815):0.01394,((Otu03876:0.03880,(Otu00983:0.01508,Otu04027:0.04585):0.03469):0.00364,(((Otu00360:0.02461,((Otu01311:0.00991,(Otu07338:0.01273,Otu07419:0.03528):0.01058):0.00705,Otu03881:0.00895):0.00331):0.01321,(Otu07407:0.09986,Otu07344:0.01701):0.01951):0.00138,(Otu00740:0.01711,Otu01842:0.03901):0.00975):0.00738):0.00054):0.01366):0.01977,(((Otu00883:0.02941,Otu07400:0.07427):0.02805,(((Otu07341:0.05405,((Otu03998:0.01371,Otu07348:0.11222):0.01943,((Otu03932:0.02360,Otu04152:0.07850):0.02907,Otu05837:0.05174):0.01450):0.02854):0.02141,Otu01664:0.04437):0.01846,Otu05806:0.09141):0.01406):0.00647,(((Otu05777:0.00447,Otu05805:0.04332):0.01491,(Otu04287:0.03007,Otu05841:0.04949):0.01173):0.01361,(((Otu00130:0.00054,(Otu00871:0.03256,Otu07374:0.03525):0.00125):0.00315,(Otu04100:0.04527,(Otu04132:0.00441,Otu05850:0.05873):0.01110):0.01584):0.03644,(((Otu07471:0.02820,(Otu00575:0.00569,Otu03843:0.03254):0.02029):0.00309,(Otu00309:0.00054,(((Otu07450:0.02608,((Otu00541:0.02486,Otu00634:0.00273):0.01494,(Otu00529:0.00773,Otu07333:0.02635):0.00441):0.00971):0.00422,(Otu05821:0.02711,Otu07462:0.01416):0.01939):0.00054,Otu00941:0.01955):0.00612):0.01449):0.01089,((Otu07330:0.01002,(Otu05832:0.04351,Otu05843:0.00054):0.02104):0.00518,Otu07390:0.01690):0.01003):0.00544):0.01569):0.01943):0.00318):0.01457):0.00055,(Otu01755:0.05039,(Otu00913:0.04569,(Otu01296:0.03332,Otu01727:0.01113):0.03612):0.03015):0.01838):0.01595,((Otu03888:0.08703,Otu07363:0.03028):0.06953,(Otu07332:0.05041,((Otu07387:0.05620,(Otu07459:0.04446,(Otu07443:0.03358,Otu07356:0.04781):0.01335):0.01874):0.02166,Otu05779:0.10833):0.00423):0.01151):0.02551):0.02590):0.03009,Otu05780:0.06995):0.01586,(((Otu01044:0.00054,Otu07463:0.00580):0.05081,(Otu00577:0.04346,Otu05789:0.01265):0.00856):0.01865,(Otu03641:0.03987,((((Otu05159:0.04503,(Otu01885:0.04582,((Otu04381:0.00054,Otu05185:0.00301):0.00746,(Otu03658:0.01437,((Otu05172:0.04635,Otu05197:0.00053):0.02053,Otu07339:0.00962):0.00293):0.01553):0.00473):0.01654):0.05181,(Otu04283:0.07749,Otu05191:0.05165):0.00320):0.01969,(Otu00484:0.02721,(Otu00437:0.00055,Otu04136:0.06739):0.02323):0.03372):0.00894,Otu01893:0.05883):0.01950):0.00953):0.00765):0.00646):0.03098,Otu04212:0.24327):0.04485,Otu00254:0.16185):0.04170,((Otu02426:0.10600,(((Otu01239:0.01379,(Otu01244:0.01393,(Otu01603:0.02517,Otu04870:0.01476):0.00606):0.02884):0.02273,(Otu04869:0.03112,(Otu01279:0.02894,Otu01602:0.01070):0.01714):0.00737):0.00876,((Otu03399:0.02310,Otu04871:0.00720):0.00742,Otu07487:0.07319):0.02138):0.02513):0.05020,((((Otu01810:0.03436,Otu06718:0.02539):0.01936,(Otu06744:0.08507,Otu07107:0.13436):0.04038):0.01092,(Otu07579:0.00511,Otu02533:0.09893):0.02054):0.03371,(((Otu05313:0.03363,(Otu03430:0.00690,Otu06877:0.06244):0.07442):0.01548,(Otu05299:0.02168,(Otu04852:0.05517,Otu05323:0.02268):0.04019):0.03446):0.02886,(Otu01541:0.00636,(Otu07044:0.06864,Otu04849:0.01438):0.03198):0.01864):0.05963):0.02945):0.01508):0.02137):0.01136):0.01887,(((Otu02447:0.08654,(((Otu01404:0.03472,(Otu07566:0.07185,(Otu06757:0.00998,Otu07527:0.02022):0.02505):0.01608):0.03490,(Otu01392:0.08699,Otu02506:0.15431):0.04261):0.12324,(Otu02366:0.10340,(Otu06816:0.03793,Otu07101:0.00054):0.18309):0.03291):0.03588):0.00685,Otu06830:0.11907):0.03354,((Otu07759:0.16677,(Otu06600:0.17403,Otu06746:0.07725):0.01929):0.07132,(Otu01144:0.10932,(Otu01540:0.13943,(Otu06616:0.04030,(((Otu02374:0.03616,Otu02859:0.07898):0.03335,Otu07617:0.01767):0.05186,Otu00404:0.00055):0.05329):0.10735):0.04174):0.01084):0.03962):0.00893):0.03237,(((((Otu03761:0.03357,(Otu02180:0.08797,Otu02692:0.08385):0.00677):0.06749,(((Otu05144:0.05285,(Otu05092:0.03257,(((Otu01784:0.03172,((Otu00386:0.00541,Otu01042:0.03917):0.00866,(Otu03573:0.03439,Otu05104:0.00055):0.02113):0.02768):0.02224,(Otu03810:0.00661,Otu05154:0.03668):0.01116):0.00890,Otu03758:0.03599):0.02943):0.02591):0.00630,(Otu03693:0.03393,((Otu03804:0.02443,(Otu02097:0.01818,Otu05153:0.06207):0.02617):0.03216,(Otu01787:0.07628,Otu03682:0.03788):0.00902):0.01705):0.02154):0.03174,(Otu02181:0.09320,(Otu02155:0.05117,(((Otu05146:0.04435,(Otu05097:0.02521,Otu05203:0.03694):0.00557):0.00598,Otu03681:0.03140):0.00903,Otu03683:0.02938):0.02497):0.01982):0.02991):0.01288):0.03399,(((Otu04552:0.05072,Otu01978:0.04270):0.05264,(Otu01132:0.00054,Otu02149:0.02436):0.03872):0.03132,Otu02813:0.08944):0.02139):0.01211,(((((Otu04551:0.05705,(Otu01709:0.04290,Otu06787:0.00233):0.03240):0.04685,(Otu05349:0.07297,(Otu03794:0.05707,Otu05352:0.09114):0.01038):0.03806):0.01700,((Otu03756:0.12666,(((Otu05096:0.00452,Otu05351:0.01619):0.07392,(Otu02150:0.00839,(Otu01785:0.02633,Otu05087:0.00717):0.02481):0.01246):0.00696,(((Otu03572:0.08666,Otu06924:0.04764):0.03104,(((Otu05102:0.00231,(Otu03763:0.01322,Otu05084:0.02778):0.06382):0.00947,Otu02153:0.02821):0.00842,(Otu01140:0.01120,Otu05207:0.02362):0.01207):0.01148):0.00632,(((Otu05200:0.01564,(Otu03672:0.00377,Otu05116:0.04726):0.02877):0.00668,((Otu03669:0.03674,Otu03747:0.02826):0.01440,(((Otu01139:0.01396,Otu05135:0.03819):0.02372,(Otu03662:0.02603,Otu05139:0.03653):0.01710):0.02768,(Otu02151:0.03338,(Otu00542:0.02569,Otu05098:0.01482):0.00815):0.01793):0.00054):0.00888):0.02224,Otu05101:0.00513):0.00832):0.01341):0.01928):0.03286,((Otu01979:0.06706,Otu05202:0.00662):0.03283,((Otu03663:0.04004,(Otu01130:0.02822,Otu01131:0.05547):0.01345):0.01663,Otu03670:0.02310):0.00223):0.01204):0.01371):0.00449,(Otu06621:0.07515,(Otu02997:0.10525,(Otu03821:0.02142,(Otu05213:0.02542,(Otu01980:0.01252,Otu05121:0.03259):0.02955):0.05877):0.03389):0.02171):0.01708):0.01231,(Otu02242:0.09438,Otu07698:0.07598):0.07605):0.00886):0.01773,((((((((Otu07104:0.08031,(Otu06624:0.08617,Otu07541:0.02845):0.08548):0.02896,(((((Otu02312:0.03533,(Otu00325:0.00055,Otu06842:0.06974):0.01330):0.08089,(Otu00249:0.00055,(Otu07708:0.05537,(Otu00118:0.00055,Otu00366:0.00622):0.00548):0.03088):0.14363):0.09260,(Otu07679:0.05094,Otu06923:0.22946):0.02686):0.05663,((Otu02380:0.08780,Otu07550:0.03686):0.10461,((((Otu04717:0.02436,((Otu03677:0.05621,Otu03741:0.00061):0.00988,(Otu01936:0.00740,(Otu01831:0.03343,(Otu04714:0.01202,((Otu00822:0.01552,((Otu03598:0.00353,Otu03596:0.03753):0.00955,Otu03691:0.00332):0.01133):0.01101,Otu03595:0.00632):0.02494):0.02182):0.03104):0.02693):0.01048):0.05558,(Otu02551:0.06124,(Otu01850:0.02899,Otu02553:0.10187):0.04588):0.06383):0.05284,(Otu07087:0.06292,(((Otu06833:0.05229,((((((Otu03015:0.09364,Otu03635:0.12044):0.03050,((Otu05221:0.04559,Otu05220:0.04449):0.01920,((Otu05219:0.08004,Otu05176:0.04588):0.00814,(Otu03516:0.01704,(Otu01314:0.00372,(Otu01905:0.04557,Otu05177:0.01605):0.00054):0.06593):0.02816):0.00925):0.00054):0.00054,(Otu03511:0.03659,(Otu05174:0.00747,Otu05175:0.04679):0.04581):0.01247):0.07122,Otu02470:0.10379):0.00268,Otu03597:0.05599):0.01317,(Otu02930:0.07766,(Otu01286:0.00947,Otu02672:0.01459):0.02476):0.00241):0.04308):0.02433,(Otu01805:0.06581,Otu06730:0.08972):0.05269):0.01373,(Otu06762:0.02568,Otu07599:0.01044):0.06010):0.00996):0.03806):0.01076,Otu07118:0.12189):0.02662):0.02114):0.03421,Otu01155:0.09260):0.02296):0.01805,Otu02868:0.09382):0.06440,(((Otu06859:0.13098,((((Otu06715:0.08050,(Otu07127:0.01868,Otu07564:0.03285):0.12717):0.07078,(Otu01846:0.08791,Otu02129:0.09512):0.06360):0.02220,(((Otu00880:0.01877,Otu01843:0.02825):0.03978,(Otu06738:0.04028,(Otu02911:0.04317,Otu06831:0.01769):0.00807):0.02142):0.02367,(((Otu02469:0.05642,(Otu02906:0.04517,(Otu02527:0.02935,(((Otu01295:0.03095,Otu06632:0.01519):0.00811,Otu07628:0.04770):0.02769,Otu02809:0.03924):0.02107):0.02197):0.02860):0.01682,(Otu01928:0.04017,(Otu01556:0.02298,Otu06843:0.01144):0.00770):0.04012):0.00579,Otu01621:0.16474):0.00670):0.02514):0.01107,Otu06856:0.07806):0.11911):0.00924,((Otu02922:0.04528,((Otu02921:0.01845,Otu03873:0.03044):0.04171,(Otu03870:0.01126,Otu03871:0.05092):0.03533):0.03119):0.05005,(Otu02005:0.03169,Otu07144:0.04853):0.05554):0.04698):0.01597,((Otu01917:0.05015,Otu06945:0.14157):0.01994,(Otu02754:0.11631,(Otu06741:0.16058,Otu07179:0.07620):0.02600):0.07444):0.07717):0.01679):0.01996,((Otu07084:0.05503,(Otu01738:0.03510,Otu02844:0.03359):0.03037):0.04092,((((Otu04803:0.03154,((((Otu04174:0.00055,Otu04750:0.04746):0.01408,(Otu04804:0.01121,(Otu04179:0.01506,Otu04751:0.02743):0.01216):0.01377):0.01027,(((((Otu00710:0.00700,((((((Otu04746:0.00349,((Otu04747:0.01856,(Otu04147:0.04712,Otu00064:0.00054):0.00400):0.00637,Otu04745:0.02692):0.01244):0.01316,Otu04749:0.00697):0.01014,(Otu00616:0.00847,(Otu01387:0.01558,Otu04801:0.02818):0.00346):0.02145):0.00053,Otu00212:0.00304):0.00984,Otu01346:0.02146):0.00410,Otu04757:0.02173):0.00442):0.01216,Otu04753:0.01552):0.02622,Otu04376:0.02813):0.01877,Otu01382:0.03103):0.02006,((((Otu04396:0.03044,(Otu01863:0.02972,Otu04802:0.00054):0.01438):0.06266,(Otu04370:0.01037,Otu06879:0.09311):0.06172):0.02664,(Otu04182:0.02342,Otu04755:0.01901):0.02736):0.01155,Otu04754:0.03679):0.01930):0.00404):0.00982,((Otu00948:0.02106,(Otu01399:0.00054,(Otu04372:0.02622,(Otu04805:0.01568,(Otu00334:0.00055,(Otu00971:0.02936,Otu04800:0.02656):0.00054):0.01003):0.00863):0.02317):0.02951):0.03129,(Otu04752:0.02242,((((Otu00611:0.00940,Otu03125:0.04478):0.01071,Otu00613:0.00054):0.02012,(Otu00507:0.01065,(Otu01786:0.01912,(Otu00898:0.00866,Otu01379:0.02343):0.00561):0.01147):0.00054):0.01095,Otu00717:0.02842):0.01044):0.03885):0.01807):0.01089):0.05104,Otu04605:0.03065):0.03873,((((Otu07120:0.03208,(Otu00198:0.03632,(Otu02161:0.03619,(Otu06606:0.00054,(Otu02154:0.03439,Otu02870:0.05236):0.02014):0.03985):0.01282):0.00171):0.01993,(((((Otu04343:0.01671,((Otu04340:0.03438,(Otu00224:0.00054,Otu04420:0.03480):0.00053):0.05762,(Otu00305:0.00319,Otu03841:0.06065):0.00053):0.00313):0.01901,Otu04334:0.02841):0.00352,Otu03911:0.00364):0.02778,Otu01666:0.01778):0.02432,((Otu04604:0.06680,(Otu01287:0.02003,(Otu04508:0.07055,Otu03846:0.00356):0.01029):0.01519):0.01823,((Otu04491:0.02356,(Otu00917:0.05310,(Otu03946:0.01671,(Otu00200:0.00054,Otu03476:0.02791):0.00995):0.00691):0.00369):0.00053,((Otu01639:0.02079,(Otu04452:0.03849,((Otu04476:0.00053,(Otu00438:0.00055,Otu04426:0.00604):0.02404):0.00054,(Otu01757:0.01073,((Otu03426:0.01038,(Otu00802:0.00730,Otu03960:0.02962):0.00672):0.00781,Otu04503:0.01560):0.00962):0.01005):0.01232):0.02207):0.01773,((((Otu03410:0.01434,Otu04526:0.02706):0.01506,Otu04513:0.02255):0.00054,Otu00682:0.00388):0.02241,(Otu03427:0.03147,Otu04522:0.01284):0.05676):0.00581):0.01580):0.00592):0.02078):0.01121):0.00993,Otu02750:0.14744):0.01014,(((Otu01207:0.00412,(Otu00761:0.00053,Otu01479:0.02403):0.03506):0.01099,((Otu06614:0.06128,Otu07514:0.00554):0.00952,(Otu06597:0.02791,(((((Otu07763:0.03028,(((Otu06215:0.06959,Otu07578:0.05396):0.01193,Otu04592:0.01458):0.02194,Otu02417:0.01527):0.02850):0.01889,Otu01756:0.02167):0.02299,Otu07147:0.02053):0.01692,Otu01001:0.00974):0.02405,Otu07684:0.02845):0.01540):0.01456):0.00818):0.02639,(((((((Otu06814:0.03269,(Otu02535:0.06228,Otu07286:0.02612):0.01455):0.01698,((Otu02472:0.03390,Otu03033:0.03150):0.00997,(Otu01919:0.03548,Otu02962:0.03372):0.00666):0.01585):0.00474,Otu07291:0.00815):0.01271,Otu06805:0.02651):0.01116,Otu01054:0.00055):0.02173,(((Otu06634:0.01794,(Otu00073:0.00054,(Otu00415:0.00419,(Otu00009:0.00054,Otu07488:0.02579):0.01884):0.03387):0.00788):0.02604,Otu01837:0.07146):0.00862,(Otu02942:0.00054,Otu04597:0.01235):0.00461):0.01895):0.05939,Otu05438:0.02135):0.04314):0.07900):0.00053):0.01601,((Otu01876:0.06131,Otu03469:0.09901):0.05680,(Otu04517:0.10540,((Otu04516:0.01445,Otu07316:0.03591):0.06001,(Otu01406:0.03269,(Otu00897:0.01615,Otu03414:0.02722):0.05635):0.05422):0.03460):0.03697):0.02995):0.02217):0.04039):0.00667,(Otu06195:0.11450,(Otu03089:0.15860,Otu07614:0.17555):0.08520):0.04552):0.01028,Otu06731:0.18271):0.01439,((((((((Otu02982:0.07535,((((Otu01176:0.00055,(Otu02007:0.03505,Otu05274:0.02910):0.01255):0.02493,((Otu03169:0.00054,Otu03355:0.04796):0.03349,Otu05272:0.04118):0.00495):0.01303,(Otu03293:0.00248,((Otu05273:0.02491,Otu00977:0.03776):0.01403,(Otu05276:0.04398,Otu05275:0.02998):0.01258):0.01167):0.00149):0.01402,(((Otu06763:0.10635,(Otu03354:0.01126,(Otu07040:0.09790,Otu04892:0.02033):0.02287):0.07640):0.05017,(((Otu01584:0.06752,(Otu02095:0.01720,((((Otu02069:0.00880,Otu03350:0.00361):0.01981,(Otu02385:0.00951,Otu03345:0.00054):0.00312):0.00054,Otu00721:0.00336):0.01319,((Otu00715:0.00512,(Otu00652:0.00306,Otu03343:0.00055):0.00701):0.02176,(Otu02532:0.00744,(Otu00504:0.00597,Otu00866:0.00055):0.00462):0.01250):0.00614):0.00054):0.02428):0.05216,(((Otu01803:0.01673,Otu05851:0.04139):0.02372,(Otu02362:0.04463,(Otu00609:0.00054,Otu05852:0.03088):0.01122):0.01631):0.08580,(Otu03085:0.10583,(Otu00391:0.00054,(Otu02017:0.03070,Otu03083:0.01843):0.00461):0.01035):0.03003):0.04125):0.00580,(((Otu05853:0.03559,(Otu04395:0.04290,Otu05854:0.02329):0.02636):0.03038,(Otu00636:0.00992,Otu01802:0.02365):0.01079):0.00893,Otu00356:0.01702):0.05676):0.00721):0.00758,Otu04889:0.02357):0.07145):0.04713):0.09449,(((Otu06844:0.20457,(((((Otu05252:0.05731,((Otu03220:0.01479,Otu05258:0.03769):0.00484,(Otu04202:0.04352,(Otu03215:0.03531,Otu05253:0.01974):0.00546):0.02664):0.02501):0.00726,(Otu05259:0.05569,(Otu03225:0.01445,Otu05260:0.05514):0.02246):0.01554):0.00655,Otu03736:0.06714):0.01592,((Otu02693:0.14843,Otu05303:0.02074):0.00580,Otu05257:0.02809):0.02950):0.01430,(Otu05358:0.06234,Otu03680:0.04679):0.00481):0.01123):0.01102,((Otu02767:0.07976,Otu07729:0.14751):0.01804,(((Otu01527:0.04507,Otu06849:0.15531):0.06846,((Otu01276:0.02545,((((Otu03937:0.05957,((Otu05950:0.04389,(Otu00136:0.00055,(Otu05363:0.02120,Otu07047:0.00901):0.00699):0.01493):0.01650,Otu02810:0.07529):0.00654):0.02164,Otu05756:0.07178):0.00529,(Otu05948:0.04476,(Otu05755:0.04703,Otu05943:0.01663):0.02285):0.01551):0.01396,(((Otu03935:0.03971,((Otu05951:0.01431,(Otu05757:0.01392,(Otu03930:0.04192,(Otu01528:0.01377,Otu05953:0.01472):0.00301):0.00303):0.01238):0.01521,Otu05952:0.00908):0.02280):0.01907,Otu05947:0.08366):0.01402,Otu05944:0.02122):0.02410):0.00673):0.00054,Otu03735:0.09312):0.00618):0.00489,(((((Otu02100:0.03826,Otu02390:0.03333):0.02073,Otu03004:0.02957):0.02882,Otu00169:0.00885):0.10565,(Otu03096:0.05361,Otu05945:0.00054):0.03344):0.00933,(Otu00902:0.03396,(Otu00260:0.00053,Otu07571:0.11324):0.05059):0.04658):0.01304):0.04820):0.01018):0.03625,((Otu04798:0.11041,(Otu02433:0.07832,Otu03127:0.10478):0.01441):0.04013,((Otu03968:0.13085,(((Otu03951:0.04064,((Otu00615:0.00727,(Otu01028:0.00054,Otu05021:0.03049):0.00964):0.02353,Otu05018:0.00457):0.03703):0.03395,((Otu00090:0.00054,(Otu00692:0.00054,(Otu00091:0.01650,(Otu00697:0.01427,Otu03842:0.02523):0.01720):0.01310):0.02930):0.01942,Otu07733:0.08033):0.06285):0.01120,(((Otu02056:0.01356,(Otu01027:0.00319,Otu03986:0.03193):0.01419):0.01158,(Otu00502:0.00054,(Otu00311:0.01659,Otu01164:0.01099):0.02134):0.01194):0.01124,(Otu00985:0.02203,Otu04795:0.02574):0.02734):0.02618):0.02274):0.01640,((((((Otu05012:0.00054,Otu02694:0.12388):0.01203,(Otu01965:0.01455,(Otu01953:0.00607,Otu03831:0.02109):0.02038):0.00730):0.02315,(Otu05020:0.01857,(Otu00271:0.00055,Otu05359:0.05280):0.01403):0.01591):0.01801,(((Otu00287:0.00055,Otu00813:0.01315):0.01634,(Otu04793:0.02407,(Otu01161:0.01917,Otu05022:0.02072):0.00945):0.00166):0.01065,(((Otu03965:0.01802,Otu03977:0.08308):0.06238,Otu03969:0.00055):0.02249,(((Otu03869:0.02605,Otu03949:0.03883):0.01045,Otu03836:0.12474):0.00891,(Otu03731:0.05363,(Otu00614:0.00344,(Otu04789:0.00820,Otu05361:0.01607):0.00900):0.07509):0.00054):0.00635):0.01688):0.00488):0.01684,(Otu03868:0.05126,(((Otu01969:0.00709,Otu03964:0.03571):0.03000,(Otu01158:0.00055,((Otu05011:0.02492,(Otu01015:0.03261,Otu05013:0.00129):0.00803):0.00252,(Otu03954:0.01993,Otu04790:0.01198):0.01136):0.03997):0.00765):0.01399,Otu05016:0.01133):0.02853):0.01156):0.02660,((Otu03971:0.02191,(Otu05015:0.00939,Otu05023:0.03306):0.01188):0.01269,((((Otu01964:0.01320,Otu03984:0.00994):0.00956,((Otu05017:0.01265,(((Otu01148:0.03195,Otu01963:0.01382):0.02549,Otu02030:0.00054):0.00317,Otu01143:0.03104):0.00690):0.01708,Otu03974:0.00987):0.01024):0.00710,(((Otu02013:0.02852,Otu00303:0.02952):0.00053,Otu03973:0.01907):0.00944,Otu00815:0.02008):0.00800):0.02754,(Otu04799:0.08226,((Otu00986:0.00511,Otu03857:0.03920):0.02716,((((Otu03855:0.01803,Otu01163:0.03070):0.00434,Otu04792:0.02848):0.01980,Otu05010:0.01575):0.00359,Otu04791:0.02689):0.02134):0.00054):0.01011):0.01681):0.00939):0.00966):0.02285):0.02046):0.02084):0.02569,(((Otu01589:0.04737,(Otu01852:0.03249,(Otu02509:0.08069,Otu01530:0.03231):0.01549):0.04546):0.06331,(Otu02090:0.13919,(Otu02516:0.17752,Otu06853:0.06156):0.03409):0.04358):0.03581,(((Otu00910:0.00054,Otu06637:0.03442):0.07948,((Otu01765:0.07228,Otu02185:0.06499):0.02891,(((Otu00424:0.00054,((Otu01409:0.00703,Otu01437:0.02477):0.00711,(Otu06625:0.01367,(Otu00536:0.00054,Otu02505:0.03575):0.01707):0.00413):0.01724):0.00055,Otu04464:0.02282):0.03337,(((Otu00607:0.00771,Otu01070:0.01927):0.01015,(Otu00171:0.01256,((Otu02762:0.02391,Otu03082:0.07427):0.01215,(Otu03052:0.00959,Otu07590:0.02792):0.00631):0.00054):0.00870):0.00681,(((Otu06838:0.05321,Otu07528:0.06696):0.02860,(Otu02910:0.02496,Otu07132:0.02042):0.10685):0.00529,((((Otu07748:0.02665,(((Otu02835:0.03564,Otu02377:0.01516):0.01691,(((Otu01436:0.00927,Otu02314:0.01768):0.01133,(Otu00125:0.00053,((Otu02855:0.03346,(Otu01359:0.02166,(Otu07091:0.00053,(Otu03133:0.02496,Otu07591:0.04067):0.01852):0.02072):0.00373):0.00396,Otu07593:0.06103):0.00054):0.00622):0.01065,Otu07745:0.01534):0.00970):0.00055,Otu00147:0.00054):0.00893):0.01425,Otu00758:0.01395):0.01240,Otu00713:0.00661):0.00763,(Otu00687:0.01648,Otu07111:0.02225):0.00673):0.00053):0.01542):0.04771):0.04659):0.01424):0.00419,(((Otu07713:0.02867,Otu02453:0.10979):0.01843,(((Otu02424:0.02145,Otu07756:0.06161):0.01599,Otu07122:0.04512):0.02867,Otu06871:0.08296):0.00489):0.00913,(((Otu06717:0.04861,((Otu07569:0.02131,Otu01822:0.08082):0.00790,(Otu03090:0.01581,(Otu04304:0.01482,(Otu05362:0.01561,Otu06212:0.01467):0.02389):0.02356):0.01317):0.02137):0.00055,((Otu06211:0.03280,Otu07758:0.02515):0.03568,(Otu04300:0.02360,(Otu03022:0.02368,Otu06210:0.03891):0.01449):0.01128):0.00805):0.00736,(Otu02793:0.02080,Otu03055:0.02391):0.02951):0.01463):0.01073):0.03428):0.03213):0.02131,((Otu02996:0.11635,((Otu01820:0.16637,(Otu07682:0.06187,((Otu06754:0.02475,Otu01449:0.02444):0.01497,((Otu02873:0.02540,Otu07655:0.03082):0.01002,(Otu01237:0.02184,((Otu02207:0.01072,(Otu02015:0.02894,Otu07553:0.02293):0.01602):0.00534,(Otu01497:0.06547,Otu02128:0.02337):0.04057):0.01839):0.01606):0.01470):0.01355):0.02410):0.04872,(((Otu07081:0.14872,(Otu02495:0.08775,Otu06797:0.09680):0.04361):0.04335,Otu01608:0.13932):0.01980,((((Otu02789:0.12896,(Otu02862:0.04267,Otu07616:0.03311):0.04672):0.04844,(Otu06938:0.02943,(Otu01474:0.02221,Otu07533:0.01133):0.07230):0.02935):0.02745,((((Otu01504:0.00468,(Otu01740:0.00492,Otu02531:0.02829):0.02061):0.01588,(Otu02460:0.06871,(Otu07660:0.00793,((Otu02925:0.01684,Otu06773:0.02311):0.01778,(Otu03032:0.03178,Otu07275:0.02431):0.01062):0.03662):0.03348):0.01686):0.08611,(Otu02409:0.02834,(Otu02383:0.03895,Otu07152:0.02960):0.03156):0.03153):0.03334,((Otu03026:0.05129,((Otu07621:0.00947,(Otu03123:0.04224,Otu07663:0.02021):0.00316):0.01043,((Otu07575:0.00053,Otu07709:0.06042):0.03081,(Otu07112:0.03416,Otu07159:0.02391):0.00809):0.01493):0.01145):0.00054,(Otu02853:0.03281,Otu07561:0.01414):0.01810):0.08442):0.00994):0.01102,(Otu02771:0.06008,(Otu02856:0.11382,Otu02973:0.03643):0.10809):0.01038):0.02780):0.01157):0.00320):0.06676,(Otu02449:0.11957,((((((Otu07054:0.04861,(Otu01549:0.02940,(Otu02459:0.06827,Otu02861:0.04952):0.02914):0.04496):0.01280,((Otu01576:0.02395,(Otu02798:0.04752,(Otu07651:0.00224,Otu07688:0.10052):0.02883):0.00100):0.00970,Otu06870:0.01608):0.00336):0.00053,(Otu04455:0.07600,Otu07720:0.04123):0.04984):0.00256,(((Otu07062:0.02104,Otu07582:0.01332):0.01165,(Otu02690:0.06983,(Otu06766:0.04613,(Otu00663:0.01399,(Otu01673:0.03155,Otu01854:0.00054):0.01615):0.01409):0.00350):0.01886):0.00385,(Otu02891:0.02651,Otu01009:0.02806):0.00905):0.00490):0.03267,Otu07173:0.01766):0.08597,(((Otu01520:0.00917,Otu02444:0.02018):0.01900,(Otu07625:0.04752,Otu07767:0.04654):0.02789):0.07449,(Otu02852:0.06163,Otu06949:0.05374):0.01118):0.05133):0.02027):0.02568):0.03048):0.00054,((((Otu02525:0.09022,(Otu06669:0.15183,(Otu02474:0.03943,Otu02679:0.04094):0.01572):0.01732):0.03159,Otu07661:0.05819):0.00054,(Otu06812:0.05487,Otu07289:0.06092):0.11404):0.21160,(((((Otu02958:0.00419,(Otu02884:0.04630,Otu02894:0.03085):0.03323):0.01945,(((Otu01257:0.00888,Otu03009:0.03803):0.01313,Otu06728:0.04212):0.01241,Otu07502:0.00460):0.03159):0.01623,(Otu06666:0.08285,(Otu01426:0.05671,Otu07285:0.02599):0.06983):0.03598):0.03460,(((Otu03092:0.09632,(Otu06601:0.06404,(Otu02994:0.02378,(Otu01043:0.02118,Otu02995:0.01719):0.02124):0.03232):0.02919):0.02691,(((Otu02473:0.02047,(Otu00718:0.02319,Otu02546:0.01333):0.07203):0.01303,((Otu02993:0.01563,Otu07730:0.02535):0.08656,(Otu05356:0.03571,(Otu05354:0.00369,(Otu00546:0.02431,(Otu00698:0.00341,Otu05357:0.02883):0.01380):0.00755):0.03051):0.04653):0.02700):0.01902,Otu07061:0.16491):0.01466):0.04645,(((((Otu07501:0.02436,(Otu06826:0.01953,(Otu00660:0.05380,(Otu02103:0.01990,Otu01189:0.11684):0.02232):0.01431):0.01872):0.00454,(Otu01125:0.01437,(Otu06841:0.07105,Otu01538:0.00055):0.01232):0.02039):0.00708,((Otu02524:0.02084,Otu06676:0.07430):0.05814,(Otu07085:0.00101,(Otu02421:0.05598,Otu03119:0.01680):0.01283):0.01122):0.00732):0.03541,(Otu01881:0.04908,Otu05355:0.13629):0.04386):0.04934,((Otu02502:0.02011,((Otu02896:0.02473,(Otu02678:0.02078,(Otu01775:0.01206,Otu07052:0.02892):0.01414):0.01934):0.03873,Otu07654:0.07495):0.00579):0.02973,(((Otu03142:0.00447,((Otu00980:0.00284,Otu03017:0.06133):0.01436,(Otu02301:0.02135,(Otu01381:0.00639,Otu03117:0.02049):0.00776):0.00614):0.01907):0.01805,(Otu00901:0.01663,Otu07274:0.02532):0.02485):0.02811,((Otu07647:0.01714,(((Otu00532:0.00333,Otu06663:0.04206):0.04581,Otu07288:0.01704):0.03586,Otu01319:0.00055):0.08480):0.04591,(Otu06962:0.04393,(Otu03068:0.01014,Otu06953:0.03425):0.02934):0.06027):0.02448):0.01596):0.02200):0.02634):0.02342):0.02486,(Otu07051:0.14472,(Otu00701:0.00139,Otu01833:0.02895):0.16516):0.07194):0.02030):0.01556):0.02187,((Otu02541:0.14400,(Otu02623:0.04309,(Otu02204:0.01272,Otu07498:0.02302):0.03540):0.08705):0.04746,((((((Otu02991:0.02697,Otu06590:0.05599):0.04964,(((Otu01146:0.10759,(Otu03101:0.07164,Otu07283:0.04335):0.01899):0.02691,(Otu06855:0.03192,Otu07150:0.08837):0.03018):0.08284,((Otu02876:0.03291,Otu02806:0.16215):0.01735,Otu07635:0.02449):0.03039):0.06143):0.05271,((Otu07664:0.09454,(Otu07659:0.08995,((Otu00702:0.03480,Otu00904:0.00226):0.03282,(Otu03740:0.03181,Otu05364:0.03501):0.02649):0.06485):0.04294):0.03214,((Otu02437:0.10441,Otu07650:0.20921):0.02600,(Otu02550:0.15676,((Otu06739:0.10254,(Otu02523:0.10349,Otu07542:0.11247):0.09193):0.02297,Otu07581:0.18336):0.05654):0.03379):0.02206):0.02696):0.00681,((Otu01976:0.03939,Otu03088:0.10999):0.08687,(Otu01344:0.24909,Otu07576:0.15612):0.06624):0.01921):0.02233,(((Otu03108:0.01727,(Otu05368:0.03398,Otu05370:0.00356):0.02878):0.05336,(Otu06187:0.13074,(Otu05855:0.11098,(Otu01758:0.01815,Otu04195:0.04488):0.02373):0.05223):0.01779):0.04465,((((Otu06689:0.05923,Otu06796:0.01066):0.07718,(Otu03144:0.11782,(((Otu00818:0.03174,Otu03933:0.02451):0.00606,(((Otu00976:0.00054,(Otu04787:0.03106,(Otu04788:0.01220,(Otu00629:0.01121,Otu03934:0.02921):0.01073):0.00324):0.00730):0.00861,Otu00956:0.02093):0.01450,Otu01533:0.00054):0.03153):0.03364,(Otu02845:0.01912,Otu06644:0.16002):0.01144):0.04037):0.03181):0.00054,((Otu00905:0.11794,Otu06902:0.12740):0.04068,(Otu06654:0.06492,(Otu01813:0.04037,Otu01909:0.04873):0.01994):0.04444):0.02021):0.02097,((((Otu06631:0.11575,(Otu07177:0.00055,Otu07560:0.05103):0.12543):0.07970,((Otu01836:0.03599,((Otu02418:0.03695,(Otu06726:0.02465,Otu07273:0.01194):0.00821):0.03227,(Otu02200:0.09210,Otu06680:0.01276):0.01930):0.02713):0.06903,(Otu02378:0.06558,Otu07149:0.06617):0.06726):0.02689):0.03733,Otu02543:0.06027):0.02507,(Otu07113:0.08377,(Otu07114:0.10272,Otu07606:0.04113):0.01369):0.05342):0.00504):0.02583):0.00079):0.00474,(((((((Otu01832:0.18622,Otu01864:0.19933):0.03216,((Otu02545:0.05795,Otu02677:0.04277):0.03318,(Otu04709:0.09462,(Otu04711:0.07671,Otu07697:0.08593):0.01553):0.03893):0.04856):0.01001,(Otu02503:0.32209,(Otu03796:0.03073,(Otu03811:0.04469,Otu05131:0.05063):0.03998):0.03449):0.12244):0.04159,(((((Otu07135:0.02487,Otu02926:0.06070):0.01467,Otu07637:0.02135):0.01282,(Otu02315:0.03101,Otu06595:0.00055):0.00895):0.15510,(Otu01955:0.20129,Otu06185:0.19980):0.08535):0.03875,(Otu07060:0.08365,((Otu02490:0.02900,(Otu06935:0.02496,(Otu02308:0.00373,Otu07070:0.03719):0.00348):0.01503):0.10184,(Otu05381:0.01308,((Otu06846:0.03326,(Otu06764:0.00055,(Otu06740:0.05324,Otu06642:0.03105):0.02076):0.02731):0.00448,Otu07752:0.00053):0.07366):0.10502):0.01518):0.00054):0.04889):0.01322,((Otu07280:0.12453,(Otu01085:0.00054,Otu02420:0.03144):0.07783):0.04073,(Otu01853:0.07702,((Otu01818:0.01181,((((((Otu04997:0.01458,Otu01330:0.02524):0.00373,Otu05054:0.02366):0.00054,Otu05008:0.00794):0.01476,(Otu04072:0.04094,(Otu05004:0.02807,(Otu04993:0.00054,Otu05055:0.05074):0.01054):0.01658):0.04116):0.00920,Otu01845:0.01852):0.00583,Otu04080:0.05107):0.03892):0.03466,(Otu04073:0.01643,Otu04998:0.02486):0.00509):0.03131):0.03160):0.02322):0.01921,(Otu01505:0.04494,Otu02736:0.08244):0.05474):0.01199,((((((Otu03039:0.17005,(Otu07155:0.06625,Otu07738:0.04965):0.03006):0.05540,(Otu03103:0.02194,Otu06623:0.09816):0.05084):0.02770,Otu07035:0.07092):0.01962,(Otu02358:0.12955,(Otu01434:0.00796,Otu02883:0.05986):0.05057):0.05050):0.05920,(Otu07093:0.13111,(Otu05058:0.02938,(Otu07192:0.00055,(Otu05060:0.05016,(Otu07191:0.01934,Otu04115:0.04031):0.01020):0.00366):0.05702):0.15167):0.02977):0.02112,(Otu06199:0.06911,(Otu07477:0.14428,(Otu01695:0.08153,Otu04385:0.06193):0.02280):0.04544):0.03714):0.00054):0.01824):0.00053):0.00787):0.00799,(((Otu02363:0.05547,Otu02822:0.05947):0.07999,((((Otu02431:0.10641,Otu07145:0.09229):0.04227,((Otu02170:0.08304,(Otu01442:0.03505,Otu01620:0.01601):0.10297):0.02484,(Otu02949:0.05940,(Otu00821:0.09504,(Otu02656:0.05491,(Otu01203:0.01771,Otu06758:0.00991):0.03084):0.06373):0.06925):0.04936):0.01475):0.03399,((Otu01929:0.04433,Otu06774:0.00334):0.13555,((Otu02807:0.11789,(Otu02900:0.12890,((Otu02412:0.04992,(Otu07172:0.02508,(Otu02940:0.00277,Otu07526:0.09547):0.02468):0.01442):0.02118,((Otu07545:0.05551,Otu07279:0.02578):0.00957,Otu02499:0.00454):0.01221):0.03389):0.00718):0.01977,((Otu02196:0.15375,(Otu06619:0.10202,((Otu02727:0.06036,(Otu02999:0.05917,Otu06799:0.05368):0.00838):0.02152,(Otu03016:0.06170,Otu06214:0.11481):0.02159):0.02054):0.01787):0.02087,(((((Otu00505:0.09989,(((Otu06954:0.03161,Otu02508:0.09610):0.03397,(Otu06610:0.00487,Otu07512:0.02927):0.01551):0.02253,Otu01126:0.02853):0.03365):0.10176,(((Otu04652:0.06610,Otu06939:0.00655):0.03397,((((Otu07110:0.00480,(Otu00264:0.00831,((Otu07481:0.08341,Otu00291:0.00055):0.00054,Otu02092:0.02576):0.02006):0.03262):0.06148,Otu06865:0.02667):0.02511,Otu02529:0.02363):0.04037,((Otu07134:0.00954,(Otu02881:0.00503,Otu06821:0.03205):0.01921):0.04341,(Otu01358:0.02116,Otu02858:0.07447):0.01384):0.04073):0.01254):0.06828,(((Otu02491:0.06226,(Otu02912:0.06872,Otu06776:0.03080):0.01613):0.01911,((((Otu00892:0.08350,(Otu01352:0.04501,Otu02423:0.06023):0.02975):0.00789,(Otu06811:0.04376,(((Otu03091:0.03528,(Otu00185:0.00054,Otu02484:0.04872):0.00867):0.00054,Otu02528:0.02587):0.01547,Otu02766:0.00794):0.05643):0.00455):0.01847,Otu03093:0.00585):0.01220,Otu06813:0.05376):0.00864):0.02044,(Otu02729:0.05581,(Otu06612:0.06045,Otu06683:0.01466):0.01186):0.00718):0.02308):0.00344):0.01471,((((Otu01796:0.08464,Otu07170:0.06800):0.04670,(Otu06835:0.07328,Otu07056:0.11021):0.04098):0.04611,(((Otu06607:0.01425,Otu07618:0.02341):0.16659,((Otu01701:0.04861,Otu06705:0.05676):0.10420,(((Otu07611:0.08509,Otu07746:0.16134):0.05654,(Otu02695:0.10508,((Otu02799:0.14281,(Otu06192:0.06652,((Otu06629:0.01376,Otu07598:0.02423):0.05824,Otu07494:0.07288):0.03289):0.03570):0.07332,(Otu06721:0.05296,(Otu03076:0.04438,Otu07069:0.07404):0.01794):0.00985):0.03235):0.02353):0.01327,(((Otu00604:0.03608,Otu01241:0.02049):0.01770,(Otu03134:0.03387,(Otu00220:0.00693,Otu02303:0.03397):0.02316):0.02740):0.02199,(((Otu02875:0.11082,((Otu06750:0.02753,Otu07602:0.03636):0.01230,(Otu02189:0.04544,(Otu02496:0.04322,Otu02659:0.01861):0.01038):0.02800):0.02033):0.01690,Otu07131:0.05222):0.02335,(Otu07762:0.07331,(Otu02157:0.01315,Otu01915:0.14339):0.07850):0.03966):0.02137):0.03638):0.06167):0.02780):0.05275,(((Otu02893:0.13681,Otu06948:0.07310):0.03767,(((Otu06736:0.00812,Otu07694:0.02130):0.02436,(Otu06673:0.03090,(Otu01313:0.04646,Otu07480:0.01352):0.01069):0.01169):0.00605,(((Otu07290:0.02249,((Otu01859:0.01151,Otu02872:0.01865):0.01369,((Otu06862:0.04029,(Otu07117:0.00715,((Otu00900:0.00320,Otu03853:0.13110):0.01705,Otu01025:0.02063):0.01739):0.01191):0.01486,(Otu01339:0.03434,((Otu01535:0.01641,Otu07167:0.04893):0.01465,(Otu06598:0.01132,Otu07736:0.02359):0.01691):0.00810):0.00882):0.01664):0.01654):0.02820,Otu02684:0.03580):0.03445,(Otu00409:0.01290,Otu02804:0.04133):0.08625):0.01101):0.01917):0.03657,(Otu02972:0.07818,(Otu02395:0.02341,((Otu06896:0.02188,(Otu07164:0.01341,Otu07596:0.02422):0.01955):0.04260,(((Otu02728:0.06673,Otu07073:0.03195):0.00535,Otu02664:0.05547):0.00055,(Otu06930:0.06231,Otu01159:0.06206):0.03130):0.01906):0.01087):0.03733):0.03875):0.03378):0.02487):0.12307,(((((((Otu04008:0.05217,((Otu01677:0.08795,Otu04953:0.08525):0.12531,(Otu04039:0.02507,(Otu04006:0.01035,(Otu03982:0.04538,Otu04943:0.01939):0.00987):0.02849):0.01315):0.01976):0.02717,(Otu04040:0.12223,(Otu03959:0.04631,Otu05062:0.04471):0.01537):0.03378):0.03045,Otu04047:0.08346):0.01792,Otu04914:0.07222):0.01932,(Otu04912:0.03479,Otu04927:0.06640):0.03429):0.01616,Otu03952:0.04052):0.06685,((Otu03872:0.16297,(((Otu00603:0.01977,Otu00884:0.01149):0.01594,(Otu05067:0.01350,Otu04917:0.05145):0.01204):0.01763,(Otu04909:0.00054,((Otu04944:0.03680,(Otu03839:0.02969,(((Otu03893:0.04490,Otu04945:0.01186):0.03263,Otu04205:0.02017):0.01498,((((Otu04025:0.03941,(Otu04908:0.02177,(Otu01232:0.02865,Otu05048:0.00573):0.00539):0.03499):0.00676,(Otu02178:0.04558,((Otu00792:0.02529,(Otu00942:0.03472,Otu04911:0.00804):0.02618):0.02131,(Otu01661:0.04533,Otu04001:0.03062):0.01320):0.00054):0.00858):0.01014,(Otu05041:0.05462,(((Otu04015:0.01859,(Otu04187:0.00486,(Otu00468:0.01245,Otu04952:0.03561):0.01672):0.01575):0.01292,(Otu04206:0.03594,Otu04986:0.02878):0.01487):0.01748,(Otu04947:0.01653,(Otu04191:0.05316,((Otu04969:0.00850,(Otu04019:0.02278,Otu04951:0.02290):0.01331):0.00182,(Otu03985:0.02450,(Otu01320:0.02687,Otu00110:0.00435):0.00400):0.00408):0.02539):0.02148):0.01103):0.02191):0.01936):0.00637,(Otu04054:0.00835,(Otu05039:0.03374,(Otu04946:0.04115,((Otu04373:0.07077,Otu01598:0.00419):0.01611,(((Otu00105:0.00522,Otu05035:0.02215):0.00189,Otu04413:0.03855):0.00336,Otu02107:0.03151):0.01157):0.01641):0.00055):0.08142):0.03106):0.00723):0.01612):0.00489):0.01295,(((Otu04062:0.04765,((Otu00100:0.00054,Otu01554:0.02312):0.00055,Otu05051:0.04114):0.01088):0.00055,(Otu01342:0.00055,Otu05046:0.03243):0.04469):0.04355,(((((Otu04371:0.01228,(Otu00824:0.01862,Otu01281:0.02031):0.01515):0.02508,(Otu04374:0.02105,Otu05045:0.03384):0.02200):0.01508,Otu01450:0.01610):0.01181,Otu05031:0.02278):0.00488,((((((((Otu02939:0.03566,Otu07760:0.00875):0.00706,Otu00109:0.00054):0.00055,((Otu01012:0.00054,Otu02696:0.05688):0.01421,Otu04022:0.04031):0.01245):0.02008,Otu01793:0.03492):0.03422,Otu04402:0.07911):0.02389,(Otu05033:0.00473,(Otu01761:0.10296,Otu04017:0.08204):0.02691):0.00579):0.00211,(Otu04060:0.04398,((Otu04905:0.03717,(Otu00921:0.02275,(Otu03983:0.04060,(Otu04906:0.00054,Otu05049:0.04129):0.01380):0.03283):0.01261):0.01431,Otu04061:0.05504):0.01784):0.01327):0.01171,(((((Otu03834:0.03753,Otu05032:0.01196):0.01425,(Otu04985:0.01053,(Otu04930:0.02014,Otu01636:0.01891):0.00496):0.02539):0.01097,((Otu02118:0.03181,Otu04033:0.02490):0.01222,Otu05066:0.12024):0.01954):0.00389,(((Otu05044:0.03267,(Otu04907:0.04118,(Otu03953:0.00054,Otu04037:0.04424):0.02442):0.00285):0.00054,(Otu04934:0.02494,Otu04929:0.06719):0.02228):0.00825,(Otu04183:0.03433,Otu01427:0.05201):0.00729):0.00053):0.02104,(Otu01300:0.04889,Otu02026:0.04891):0.05997):0.01425):0.00263):0.00231):0.01803):0.01027):0.01609):0.03249):0.02330,((Otu04928:0.12758,(((((Otu02052:0.00054,(Otu04375:0.06459,(Otu00367:0.00054,(Otu02032:0.01582,Otu07555:0.02089):0.02354):0.03433):0.01493):0.02349,Otu04031:0.03980):0.03413,Otu04916:0.01856):0.05456,Otu03891:0.13477):0.03107,Otu05036:0.01306):0.04137):0.02736,(((Otu00318:0.00054,(Otu03976:0.03220,Otu07728:0.08565):0.00649):0.00557,Otu03852:0.02245):0.05605,(((Otu03899:0.10661,(Otu03861:0.05345,Otu04411:0.02933):0.01113):0.00551,((Otu04058:0.03649,Otu05063:0.02519):0.00390,(Otu05042:0.02312,(Otu01660:0.03155,(Otu03897:0.02005,Otu04948:0.01026):0.00054):0.03221):0.01549):0.02212):0.01187,(Otu01374:0.02330,Otu04312:0.00054):0.07307):0.01198):0.01853):0.03269):0.03262):0.06142):0.03987):0.01231,((((Otu06691:0.03445,(Otu03890:0.04879,Otu06745:0.00398):0.08277):0.04160,Otu07653:0.06504):0.00991,(Otu06931:0.08113,(Otu04322:0.02366,(Otu05724:0.03828,Otu05723:0.02283):0.01599):0.03585):0.03824):0.00356,Otu06858:0.14393):0.03097):0.01127,((Otu01599:0.05311,((Otu05725:0.01828,Otu07531:0.03823):0.02560,(Otu05726:0.09587,(Otu01856:0.09317,Otu07119:0.06363):0.01312):0.04905):0.07496):0.01946,(Otu07753:0.14132,(Otu06656:0.11903,Otu07702:0.11527):0.05603):0.00302):0.00189):0.01036):0.00488):0.03220):0.02578):0.01626,(Otu02451:0.11921,((Otu02869:0.04381,Otu07732:0.04980):0.05916,(Otu02946:0.09117,((Otu01697:0.02533,Otu02681:0.00468):0.02019,(Otu00464:0.00988,(Otu02191:0.02994,Otu02781:0.02689):0.00377):0.02047):0.03620):0.04321):0.06227):0.02681):0.01342):0.00835,(((Otu02660:0.11521,((Otu07626:0.11720,Otu07683:0.10835):0.12440,((Otu07597:0.07635,((Otu00406:0.14808,(Otu02848:0.10879,(Otu00945:0.03645,Otu05234:0.03587):0.02832):0.04403):0.00579,(Otu03075:0.11388,(Otu03135:0.07806,(Otu06594:0.02292,Otu06944:0.01737):0.04209):0.06755):0.04537):0.01577):0.03712,((Otu03110:0.07500,((Otu03066:0.16154,Otu07053:0.02577):0.03056,Otu06725:0.09708):0.03211):0.01086,Otu02784:0.09562):0.04350):0.03458):0.05819):0.08522,((Otu07741:0.07429,((Otu02160:0.03898,(Otu07649:0.04986,Otu02483:0.05970):0.02531):0.02585,Otu06707:0.07101):0.02433):0.11055,Otu07076:0.10157):0.02613):0.00260,(Otu02368:0.19542,Otu06608:0.05436):0.08616):0.00732):0.01950):0.00383,((((Otu02816:0.04313,(((Otu02970:0.01968,Otu06868:0.01889):0.00410,(Otu01492:0.04718,Otu01586:0.00674):0.05411):0.05603,((Otu03010:0.08801,(Otu00896:0.00054,Otu02456:0.02651):0.01549):0.04001,(Otu07539:0.10915,Otu07671:0.01545):0.02698):0.03976):0.03140):0.08868,((Otu02779:0.04135,Otu02882:0.00054):0.06540,(Otu03013:0.21226,(Otu01438:0.07236,Otu03074:0.02178):0.04821):0.02725):0.05078):0.09616,(((((((Otu07673:0.17519,(((((((Otu01452:0.03336,Otu02455:0.03350):0.01767,Otu02430:0.03096):0.02742,((Otu02796:0.12906,(Otu06783:0.03178,(Otu04611:0.04488,Otu04427:0.05545):0.01687):0.00450):0.00810,(Otu02703:0.03007,((Otu07755:0.06035,Otu03069:0.11842):0.02427,(Otu02307:0.00053,(Otu02744:0.10972,Otu06672:0.04496):0.03146):0.00450):0.00054):0.00960):0.02495):0.01275,Otu04435:0.09638):0.06352,((Otu02467:0.17285,Otu06881:0.11031):0.07959,(((((((Otu01536:0.04036,(Otu07530:0.03538,((Otu01464:0.03432,Otu02877:0.00336):0.04901,Otu07645:0.04127):0.00683):0.01820):0.03987,(Otu07116:0.00737,((Otu00878:0.08371,Otu06863:0.10107):0.06347,(Otu07510:0.13118,Otu07722:0.04856):0.03398):0.06608):0.02754):0.03285,Otu01519:0.04841):0.04139,Otu07492:0.12817):0.03443,(Otu06789:0.09195,Otu02890:0.17732):0.02221):0.02318,(Otu07151:0.07538,((Otu06929:0.03685,(Otu01869:0.02900,Otu07532:0.07793):0.00354):0.00325,(Otu02880:0.00969,Otu07496:0.08632):0.01100):0.04273):0.05049):0.03283,((Otu01153:0.03174,(Otu03037:0.10594,(Otu00365:0.03134,Otu02889:0.00319):0.01357):0.01367):0.02810,((Otu03051:0.02560,(Otu02009:0.01112,Otu07731:0.03382):0.01858):0.00054,((Otu00556:0.00940,Otu02790:0.01583):0.00553,((Otu07077:0.04726,Otu01292:0.00141):0.01608,Otu06897:0.02487):0.02057):0.01135):0.02820):0.04127):0.07005):0.00503):0.03389,((Otu02376:0.01694,(Otu02311:0.00603,Otu04453:0.00725):0.07877):0.00786,(Otu04919:0.05742,(Otu02860:0.07350,Otu06852:0.05144):0.08598):0.01984):0.03688):0.01181,(((Otu02147:0.04422,(Otu01367:0.00055,Otu02396:0.03779):0.04120):0.06803,((Otu02039:0.02897,Otu07665:0.00054):0.01254,(Otu03106:0.01269,Otu02909:0.04724):0.01587):0.01483):0.03376,((((Otu01823:0.03346,(Otu01619:0.05449,Otu02780:0.03232):0.03009):0.03871,Otu07142:0.02691):0.04009,Otu03067:0.00053):0.10285,(Otu02133:0.05355,Otu07141:0.14243):0.03906):0.04995):0.01799):0.01279):0.00932,((((((((((Otu02292:0.02579,((Otu05896:0.08793,(Otu04926:0.07231,Otu01059:0.04709):0.01344):0.00439,Otu04194:0.07286):0.00532):0.01911,Otu04972:0.02836):0.02127,(Otu04768:0.04719,(Otu04251:0.06589,Otu07027:0.01890):0.06174):0.03207):0.00575,(Otu05043:0.06709,(Otu01925:0.04465,(Otu06970:0.01335,(Otu05115:0.02306,(Otu02214:0.01058,Otu02235:0.02072):0.00656):0.00653):0.03127):0.03713):0.01316):0.02912,(Otu04931:0.01831,(Otu02343:0.04241,Otu05047:0.07301):0.01937):0.06377):0.00834,(Otu04631:0.05593,Otu04666:0.01849):0.08167):0.01621,(((((Otu04982:0.04682,Otu04991:0.05156):0.00688,Otu02232:0.05733):0.01740,((((Otu01036:0.04304,((Otu01289:0.02010,Otu03270:0.04492):0.02414,((Otu00315:0.00309,Otu01265:0.03126):0.00714,Otu03308:0.03345):0.00138):0.01335):0.01875,(Otu04691:0.01778,(Otu02350:0.02595,(Otu04261:0.02952,Otu04743:0.03865):0.06662):0.02684):0.02646):0.04139,((((((Otu00994:0.00890,(Otu01334:0.04660,Otu06183:0.02866):0.04323):0.00054,Otu01882:0.02210):0.01288,(((Otu01698:0.03675,(Otu03250:0.01831,(Otu03164:0.00762,Otu03310:0.03498):0.01731):0.01365):0.00777,Otu03177:0.00541):0.00749,Otu03251:0.03084):0.00729):0.00811,Otu03268:0.01605):0.00397,(Otu04685:0.01042,(Otu00779:0.00430,Otu01003:0.02184):0.01919):0.02482):0.00721,((Otu03271:0.01327,(((Otu01259:0.01453,Otu04681:0.03520):0.01340,(Otu04550:0.04418,((Otu04682:0.01412,(((Otu03262:0.01061,(Otu00991:0.01200,Otu03174:0.01736):0.02152):0.01083,((((Otu03269:0.02621,Otu03303:0.02449):0.00790,Otu01262:0.02086):0.01525,Otu00812:0.00130):0.01211,(Otu02347:0.08529,Otu04549:0.01778):0.04154):0.00912):0.00055,(((Otu03224:0.01389,Otu00642:0.02471):0.00932,(Otu03267:0.02029,Otu04692:0.02308):0.00678):0.00054,Otu01883:0.01018):0.00803):0.01022):0.00375,(Otu03187:0.01773,(Otu01746:0.01220,Otu00811:0.02123):0.00313):0.00876):0.00585):0.01056):0.00375,(Otu02944:0.06274,Otu04696:0.00054):0.02180):0.01400):0.00877,(Otu03234:0.04203,(Otu01800:0.01287,Otu03189:0.01848):0.01665):0.01343):0.01393):0.00715):0.01512,(Otu02355:0.01007,(Otu01848:0.04327,(Otu04548:0.03705,Otu05005:0.03571):0.03624):0.01052):0.01436):0.00308):0.01692,((((Otu04154:0.02338,(Otu04292:0.00739,(((((Otu00784:0.00054,Otu04405:0.05484):0.01146,Otu04565:0.04199):0.00610,(Otu01082:0.01703,Otu04235:0.01643):0.01459):0.01615,Otu04599:0.02420):0.00760,Otu04192:0.02046):0.00932):0.01063):0.00869,((Otu04156:0.04567,(Otu00970:0.01569,(Otu04286:0.03047,Otu04528:0.03004):0.03237):0.00931):0.02480,(Otu04204:0.03775,((Otu04500:0.01317,Otu04569:0.02241):0.03598,(Otu04525:0.03409,(Otu00788:0.01676,Otu01179:0.01008):0.10155):0.02552):0.01081):0.01012):0.00491):0.01244,((((Otu04940:0.01076,(Otu01391:0.00512,Otu04602:0.01661):0.00404):0.01639,(((((((Otu04257:0.01891,Otu05512:0.01846):0.00846,(Otu01343:0.00962,(Otu01563:0.01162,Otu05548:0.02428):0.00422):0.00054):0.01136,((Otu03322:0.02190,Otu05915:0.00698):0.00551,((Otu04774:0.07375,(Otu05521:0.01372,(Otu00485:0.00636,Otu01002:0.01289):0.01027):0.00941):0.00938,((Otu05866:0.01347,((Otu05441:0.03848,(Otu05429:0.01629,Otu04291:0.04202):0.01371):0.00822,(Otu05908:0.01856,((Otu03398:0.03225,Otu04270:0.02539):0.01517,(Otu00104:0.00439,(Otu04234:0.00749,(Otu00295:0.00054,((Otu00557:0.01382,(Otu01329:0.03280,Otu04178:0.03596):0.01168):0.00667,Otu04276:0.02433):0.00253):0.01921):0.01855):0.00053):0.02241):0.01293):0.00675):0.01223,(Otu01565:0.00966,(((((Otu04233:0.02138,Otu05509:0.00831):0.02606,(((((Otu01053:0.00054,((Otu01583:0.04195,(Otu03323:0.03898,Otu05859:0.02646):0.00570):0.01452,(Otu05443:0.02693,Otu05493:0.00852):0.00857):0.00558):0.00054,(Otu05903:0.02607,(Otu05891:0.01792,(Otu05899:0.02240,(((Otu01525:0.01172,(Otu02222:0.03741,Otu02369:0.03612):0.02151):0.01849,(Otu01562:0.01480,(Otu01534:0.02110,(Otu01454:0.03306,Otu01625:0.01233):0.02411):0.01977):0.01316):0.00591,(Otu03351:0.03245,Otu04232:0.03811):0.01162):0.01565):0.00054):0.00991):0.00552):0.01565,Otu05536:0.02703):0.01221,Otu04149:0.01111):0.01006,((((Otu02279:0.02311,Otu03348:0.01264):0.00055,((((Otu04268:0.02889,Otu05518:0.01915):0.00443,Otu03389:0.02616):0.00054,(Otu01372:0.02011,(((Otu01568:0.00917,Otu04170:0.02744):0.01778,Otu01615:0.02715):0.00054,Otu00517:0.00674):0.00764):0.00326):0.00597,(Otu00848:0.03662,(Otu05539:0.05299,(Otu04289:0.02446,(Otu03395:0.01089,(Otu00923:0.02168,Otu05440:0.01245):0.01897):0.01947):0.01090):0.00377):0.00767):0.00053):0.00329,(((((Otu00352:0.01197,Otu01626:0.03211):0.00336,(Otu05527:0.01715,Otu05515:0.04025):0.00054):0.00658,(Otu05514:0.02347,(Otu03352:0.01970,Otu04175:0.00769):0.02478):0.01245):0.00434,(Otu02187:0.01572,(Otu01445:0.03157,Otu04210:0.01396):0.00471):0.00480):0.00713,((Otu04193:0.02394,Otu03320:0.01563):0.01151,(Otu00760:0.00509,((Otu03346:0.01631,Otu04211:0.01884):0.01050,(Otu04144:0.01490,Otu03387:0.04678):0.01052):0.01287):0.00938):0.01403):0.00125):0.00977,(Otu01561:0.01990,((Otu05408:0.02118,(Otu01055:0.02380,Otu04155:0.04985):0.00283):0.00829,(Otu01587:0.01070,Otu01349:0.02497):0.00353):0.01169):0.00671):0.01081):0.00345):0.00906,(((Otu00835:0.01478,Otu05550:0.01774):0.00165,(Otu01347:0.01904,(Otu01385:0.01653,(Otu00582:0.01232,Otu01566:0.00054):0.00675):0.00334):0.01413):0.00054,((((((((Otu01023:0.00970,(((Otu01362:0.01903,Otu03464:0.01833):0.00055,(Otu04203:0.01860,Otu05505:0.01241):0.01382):0.00320,(Otu00548:0.01609,(Otu05900:0.02200,Otu05907:0.00915):0.00637):0.00053):0.00608):0.00399,Otu00841:0.02088):0.00820,(Otu05516:0.01538,((Otu00045:0.00055,(Otu05922:0.03105,Otu05540:0.02717):0.00053):0.01217,Otu05867:0.00989):0.00943):0.00403):0.00751,((((Otu05912:0.02745,((((Otu03340:0.01020,(Otu00036:0.00348,(((Otu00015:0.00054,Otu05541:0.04684):0.00312,(Otu03460:0.03676,Otu05863:0.02545):0.00054):0.00644,Otu05519:0.02021):0.00055):0.00843):0.00867,(Otu03400:0.01875,Otu05917:0.02016):0.00872):0.00992,(Otu05533:0.01877,(Otu01380:0.00982,(Otu00407:0.01374,Otu00833:0.00274):0.01049):0.00412):0.00628):0.00953,Otu01411:0.00970):0.00337):0.00344,Otu01591:0.01641):0.00986,(Otu05858:0.05582,(Otu05495:0.01394,(Otu03457:0.09325,Otu04225:0.00960):0.01476):0.00641):0.00703):0.00054,Otu00004:0.00054):0.00265):0.00738,Otu04224:0.01686):0.00309,(Otu04168:0.02052,Otu01526:0.02059):0.00054):0.00415,Otu03462:0.01297):0.00050,(Otu03458:0.00926,(((Otu00508:0.00055,Otu05901:0.03019):0.00975,(((((Otu03401:0.02376,((Otu00005:0.00055,((((Otu05889:0.01677,((Otu03374:0.02281,(Otu01981:0.01135,Otu04165:0.01695):0.00927):0.00520,Otu05430:0.01698):0.00054):0.00742,(Otu05542:0.01624,Otu05862:0.02145):0.00317):0.00054,Otu00184:0.00987):0.00295,(Otu05856:0.02034,(Otu05549:0.01346,(Otu05487:0.01526,Otu05488:0.02864):0.01000):0.00738):0.00880):0.00055):0.00055,Otu05906:0.03028):0.00343):0.00287,Otu00850:0.01612):0.00349,Otu00358:0.01662):0.00054,(Otu00265:0.00252,(Otu04146:0.02663,(Otu01035:0.01806,Otu01570:0.01222):0.01400):0.01243):0.01055):0.00958,(Otu00849:0.01603,((Otu00069:0.00054,((Otu00998:0.01687,Otu01046:0.01620):0.01311,(Otu01473:0.01110,(Otu00840:0.00054,(((((((Otu05888:0.02083,Otu05916:0.01675):0.00053,Otu00934:0.02566):0.00385,Otu05433:0.01779):0.00129,Otu04207:0.02411):0.00379,Otu00288:0.00721):0.00345,(Otu00933:0.01213,(Otu05428:0.04664,Otu05484:0.02343):0.05978):0.00852):0.01932,(Otu00355:0.00689,(Otu04262:0.01775,(Otu01496:0.02996,Otu01569:0.00730):0.01493):0.00451):0.01130):0.00827):0.00837):0.01172):0.00055):0.00358,(Otu00637:0.01269,Otu05426:0.01318):0.00642):0.00338):0.00328):0.00337):0.00552,((Otu01483:0.02856,(((Otu05865:0.02471,Otu05892:0.02569):0.00906,(Otu05551:0.04499,(Otu05496:0.01880,(Otu03362:0.03321,Otu04255:0.01944):0.00975):0.01204):0.00524):0.01743,Otu04213:0.02233):0.00780):0.00884,Otu05503:0.02019):0.00312):0.00667):0.00338):0.00707):0.00054):0.00703,(((((Otu04259:0.02091,Otu05481:0.00053):0.00054,(Otu02334:0.01694,(Otu00672:0.01834,Otu02215:0.03989):0.00879):0.01337):0.00051,(Otu00648:0.03175,Otu02945:0.01759):0.01484):0.01623,Otu00700:0.03012):0.00948,Otu02941:0.03176):0.00054):0.01101,(Otu05000:0.05707,(Otu05857:0.01194,Otu05895:0.06278):0.00372):0.00976):0.00832):0.00704):0.01314):0.00944):0.00572):0.00648,((Otu00137:0.01038,(Otu00405:0.01715,(Otu04994:0.05348,Otu00276:0.00570):0.00143):0.00054):0.01038,(((Otu00392:0.00464,Otu05537:0.02036):0.00385,Otu03326:0.05279):0.00053,(Otu01361:0.02220,Otu01063:0.00333):0.00749):0.02200):0.00055):0.00743,((Otu02938:0.05042,Otu03328:0.01214):0.00888,((Otu03466:0.02046,(Otu01487:0.02014,Otu04954:0.04152):0.00653):0.00055,Otu04266:0.02078):0.01359):0.00756):0.02228,(((((Otu04974:0.01670,Otu05498:0.04193):0.01811,((Otu05529:0.03393,(Otu02932:0.01426,(((Otu00040:0.00055,(Otu04521:0.01955,Otu04723:0.02566):0.01211):0.00359,Otu02563:0.01060):0.00951,(Otu02935:0.05702,(Otu01477:0.01357,Otu02289:0.02657):0.01677):0.00054):0.00650):0.01922):0.01220,(Otu00167:0.02137,(Otu01400:0.01670,Otu02348:0.01191):0.00990):0.03328):0.00440):0.01177,(Otu05499:0.01357,((Otu01585:0.02030,(Otu00539:0.00055,Otu02229:0.00635):0.01433):0.02309,Otu01014:0.03943):0.01276):0.00952):0.01211,((Otu00845:0.00054,Otu01514:0.04177):0.02593,Otu05486:0.02645):0.00929):0.01785,Otu00630:0.02296):0.01009):0.00891,(Otu01771:0.02909,(Otu01414:0.00054,((Otu02113:0.01788,(Otu03368:0.02393,(Otu03360:0.02326,Otu03370:0.01974):0.00055):0.01706):0.00871,Otu04580:0.00442):0.02560):0.01121):0.01493):0.01830):0.00516,((((Otu02330:0.00055,Otu05531:0.00939):0.02044,Otu04524:0.01895):0.01764,Otu04596:0.01107):0.00055,(Otu01018:0.01635,(Otu04520:0.04659,Otu04992:0.02243):0.01553):0.01223):0.00592):0.01376,(((Otu04937:0.04062,Otu04938:0.03054):0.02233,(Otu02148:0.01319,Otu04557:0.02412):0.02770):0.00054,(Otu01175:0.06935,(Otu01972:0.02040,Otu04302:0.02033):0.01987):0.02145):0.00735):0.00941):0.01200,((((((Otu02352:0.06901,(Otu06969:0.00674,(Otu04186:0.00157,Otu04543:0.02827):0.01506):0.00055):0.00586,(Otu01172:0.01402,Otu02438:0.02052):0.00054):0.01309,Otu04576:0.03054):0.00892,Otu04601:0.04305):0.00769,Otu04564:0.01738):0.00973,(Otu02230:0.03257,(Otu04626:0.02441,((Otu04627:0.02306,Otu04941:0.01141):0.01863,(((Otu01951:0.02062,Otu01966:0.00402):0.04275,(Otu04050:0.02452,(Otu04079:0.02296,Otu04127:0.02081):0.01720):0.00310):0.01101,Otu01801:0.04458):0.01220):0.02181):0.03553):0.01214):0.01644):0.02240):0.01704,((((((((((Otu05006:0.05778,(Otu02300:0.00534,Otu06603:0.14928):0.04455):0.02101,(((Otu04547:0.06168,(Otu05050:0.01874,Otu07588:0.06026):0.02015):0.01421,(Otu02462:0.04613,Otu06791:0.03563):0.02010):0.01123,Otu05009:0.03919):0.00779):0.00994,(Otu05007:0.02106,(Otu01065:0.05670,Otu06662:0.02282):0.01812):0.01620):0.01643,Otu05893:0.03591):0.01774,((Otu02349:0.08123,((Otu07020:0.06678,(Otu02811:0.02459,(Otu01522:0.00665,Otu07693:0.06100):0.01265):0.02522):0.02775,(Otu02661:0.07820,Otu07102:0.08761):0.03826):0.01581):0.00962,Otu04770:0.06231):0.01055):0.02601,(Otu01068:0.01598,Otu01123:0.00055):0.08666):0.02893,((((Otu02291:0.05230,(((Otu02908:0.07338,Otu05898:0.00054):0.02667,(Otu02276:0.01209,((((Otu00070:0.00055,Otu00689:0.00969):0.00462,(Otu07493:0.02945,((Otu00657:0.00304,(Otu00051:0.00053,Otu04710:0.01930):0.01558):0.00321,Otu06980:0.02316):0.01000):0.00664):0.00791,(Otu07587:0.02974,Otu02640:0.03781):0.01445):0.01956,Otu04942:0.00055):0.02115):0.01658):0.02432,Otu00643:0.00054):0.02541):0.01094,(Otu05538:0.01011,(Otu02340:0.00054,(Otu00316:0.00054,Otu02268:0.03684):0.03718):0.04706):0.04237):0.02004,(((((Otu05431:0.02835,Otu05532:0.01257):0.01008,Otu00724:0.01720):0.02188,((Otu00578:0.02040,((Otu00584:0.01977,((Otu00482:0.01483,(Otu01348:0.02052,Otu01572:0.00973):0.00393):0.00775,((Otu05525:0.01355,Otu01471:0.01589):0.00764,(Otu00099:0.00053,Otu03356:0.02341):0.00277):0.00475):0.00363):0.00676,(((((Otu00553:0.01156,Otu05494:0.01818):0.00297,Otu00510:0.00793):0.00494,Otu00586:0.00548):0.00388,(Otu01592:0.00321,Otu05427:0.01890):0.00054):0.00850,((Otu05861:0.02464,(Otu00154:0.01229,(Otu01019:0.01290,(Otu00306:0.01187,Otu00834:0.00922):0.01406):0.00054):0.00668):0.00054,Otu01558:0.02275):0.00419):0.00663):0.00425):0.00659,((((Otu00936:0.02388,(Otu01590:0.01067,(((Otu04960:0.01654,(Otu02233:0.01037,Otu04950:0.02315):0.00705):0.00383,Otu04231:0.01523):0.00395,Otu01383:0.00858):0.01230):0.00709):0.01478,(Otu01050:0.02611,(Otu00725:0.01157,Otu03341:0.01596):0.00398):0.00747):0.01059,((((Otu05492:0.02110,(Otu01357:0.01353,Otu01652:0.02162):0.00753):0.00336,(Otu05434:0.01283,(Otu00645:0.00346,((((Otu04271:0.06181,(Otu04227:0.06196,(Otu00766:0.00958,Otu05902:0.01409):0.01478):0.01454):0.01665,Otu04148:0.01979):0.00401,Otu01373:0.03104):0.00768,Otu05919:0.02921):0.00350):0.00348):0.01078):0.01956,((((Otu01370:0.01407,Otu05864:0.01324):0.02173,Otu03461:0.01169):0.00798,(Otu04173:0.01352,Otu05914:0.03228):0.00908):0.00812,(Otu00075:0.00054,(Otu04184:0.05191,(Otu04208:0.08079,Otu04167:0.01889):0.01849):0.01350):0.01000):0.01962):0.00054,((Otu01363:0.01020,Otu03377:0.01709):0.00390,((Otu00581:0.00351,((Otu01559:0.02030,Otu04166:0.01825):0.00587,(Otu00178:0.00845,Otu03358:0.01836):0.01164):0.00315):0.00796,(((Otu01031:0.00938,(Otu00027:0.00055,Otu05502:0.02665):0.01420):0.00332,Otu03339:0.01853):0.00772,Otu03367:0.03381):0.00406):0.00055):0.00381):0.00764):0.00959,((((Otu04145:0.07334,(Otu01622:0.02519,(Otu03329:0.01650,Otu04171:0.06614):0.02448):0.01225):0.01242,Otu04172:0.01874):0.01580,(((Otu00764:0.00054,(Otu05553:0.02351,Otu04158:0.02060):0.01684):0.00531,(Otu01368:0.01347,(Otu00509:0.01351,(Otu00580:0.00618,Otu01601:0.01353):0.00699):0.00642):0.01025):0.00712,(Otu04198:0.06099,((((Otu04252:0.02548,(Otu05920:0.00719,Otu05923:0.07107):0.01524):0.00907,Otu05918:0.02323):0.00450,((Otu03325:0.05554,Otu05924:0.01134):0.01892,(Otu04243:0.02384,(Otu04218:0.03622,Otu05921:0.02091):0.01243):0.00964):0.00663):0.00311,Otu00044:0.00320):0.00222):0.01039):0.00451):0.00678,(Otu01355:0.00812,(((Otu03318:0.00721,Otu04229:0.03758):0.01804,((Otu01564:0.02599,Otu00839:0.00055):0.00949,(Otu01624:0.02969,Otu00390:0.00053):0.01364):0.00498):0.00755,(Otu00467:0.00054,Otu05504:0.02605):0.00838):0.01109):0.01786):0.00654):0.00053):0.00837):0.00857,Otu04169:0.01824):0.00322,Otu00564:0.01511):0.01124):0.01237,((((Otu04064:0.05529,(Otu01596:0.02189,(Otu00170:0.00053,Otu01571:0.03343):0.00937):0.01079):0.02347,(Otu02293:0.01674,Otu04624:0.03884):0.00998):0.00815,Otu01962:0.02303):0.01216,(Otu02299:0.04751,(Otu01950:0.00054,Otu04981:0.03090):0.01727):0.01981):0.03199):0.01269):0.00784,(((Otu02356:0.03043,Otu02901:0.01142):0.01660,((Otu02240:0.03020,Otu04980:0.00417):0.01353,Otu01798:0.03471):0.01709):0.03321,(Otu01145:0.00342,(Otu04674:0.03921,Otu01958:0.01176):0.01218):0.05325):0.02983):0.00137,(((((Otu03391:0.02848,Otu04201:0.10557):0.01894,(Otu05524:0.00284,(Otu01628:0.00912,Otu02615:0.06700):0.02209):0.01530):0.02478,(Otu04162:0.02698,(Otu04180:0.02938,Otu05905:0.01934):0.02348):0.00513):0.01097,((Otu04957:0.08632,Otu02833:0.06602):0.01286,Otu04288:0.00925):0.01114):0.01557,((Otu00417:0.01301,((Otu00023:0.00388,(Otu01338:0.01653,Otu05506:0.02009):0.00661):0.00536,Otu00573:0.02203):0.00054):0.00319,(((Otu01654:0.06366,Otu04280:0.00276):0.02287,(Otu05437:0.00903,Otu05442:0.05540):0.00431):0.00355,(Otu03393:0.02180,Otu04222:0.01507):0.01270):0.00285):0.01403):0.01073):0.00055,(Otu04269:0.03024,Otu04978:0.03515):0.02432):0.00539):0.03202):0.00614,((((((Otu01627:0.01073,(Otu00341:0.00309,Otu02142:0.00365):0.01559):0.01490,(Otu02164:0.02717,(Otu00649:0.00964,(Otu04913:0.01963,Otu00804:0.00055):0.00054):0.00277):0.03603):0.03514,(Otu00599:0.00238,Otu04959:0.08323):0.06405):0.00472,((((Otu02143:0.03799,(Otu05114:0.06931,Otu05348:0.01780):0.07005):0.01544,((((((Otu02144:0.03958,Otu04975:0.08141):0.02774,(Otu00538:0.00059,Otu05346:0.02556):0.05465):0.02028,(Otu02254:0.04837,Otu05127:0.05979):0.04000):0.00501,Otu02956:0.06161):0.02001,Otu05347:0.03127):0.01075,(Otu01389:0.05424,Otu02285:0.01218):0.03543):0.02223):0.01644,((((Otu00192:0.00054,Otu00250:0.00662):0.01407,(Otu04377:0.07133,Otu02436:0.01545):0.00595):0.07998,(((Otu02560:0.02503,(Otu00503:0.00746,Otu02671:0.01762):0.00426):0.00895,(Otu02934:0.03933,(Otu05151:0.01324,(Otu00486:0.00055,Otu06971:0.00612):0.00053):0.00724):0.04017):0.04441,((Otu05152:0.01423,(Otu00202:0.03317,((((Otu05134:0.02735,Otu05117:0.02283):0.00054,Otu00010:0.00054):0.00054,((((Otu01772:0.02760,Otu02332:0.01498):0.02251,(((Otu02344:0.00751,(Otu02379:0.02923,Otu02742:0.02256):0.01321):0.01346,Otu02961:0.01538):0.00695,Otu05149:0.06716):0.01295):0.00679,Otu02959:0.01672):0.00421,Otu02951:0.02761):0.01338):0.00055,(((Otu02371:0.02007,Otu02732:0.01811):0.02579,(Otu02954:0.03732,Otu02971:0.02303):0.01004):0.01091,Otu05140:0.02682):0.00355):0.00488):0.02351):0.00911,(Otu00440:0.00053,(Otu01567:0.01006,Otu02902:0.00896):0.00792):0.04249):0.00055):0.03005):0.03069,(((Otu02960:0.05104,Otu05123:0.04196):0.01967,((Otu01225:0.01861,((Otu02836:0.08514,Otu02957:0.00055):0.03674,((Otu05148:0.04628,Otu01210:0.04615):0.02476,(Otu01877:0.05910,(Otu00349:0.00054,Otu04955:0.04314):0.02334):0.04210):0.00415):0.03644):0.01150,((Otu02252:0.01951,Otu04970:0.03852):0.04985,Otu05141:0.04792):0.00745):0.00750):0.01340,(Otu02865:0.04656,(Otu02967:0.01495,(Otu00914:0.00054,Otu01047:0.00649):0.02670):0.02735):0.02960):0.01802):0.00389):0.00929,(((Otu02950:0.02322,Otu05150:0.08459):0.01481,(Otu00129:0.00054,Otu02353:0.03895):0.00055):0.02915,(Otu04773:0.11909,Otu04935:0.05412):0.02370):0.03850):0.00687):0.02265,(((Otu02573:0.01310,(Otu00211:0.00054,Otu01870:0.02002):0.01036):0.05335,((Otu05868:0.02153,(Otu02212:0.00337,Otu02905:0.02273):0.00469):0.01928,Otu02265:0.10211):0.01620):0.00140,((Otu02966:0.04757,Otu05122:0.02797):0.04040,Otu05124:0.05029):0.02925):0.02158):0.00887,(Otu02867:0.02746,Otu04559:0.10532):0.02249):0.01494):0.00830,((((((Otu01299:0.04112,(Otu04920:0.00534,Otu04999:0.05692):0.03094):0.05772,(((Otu04409:0.05582,(Otu01351:0.01885,(Otu02210:0.00436,Otu02440:0.02830):0.03406):0.09477):0.05165,(Otu01874:0.01992,Otu04777:0.06823):0.02680):0.01100,(Otu02282:0.06851,Otu02866:0.04774):0.01944):0.00052):0.02566,(((Otu02263:0.03835,Otu05904:0.00605):0.04574,((((Otu05545:0.02109,(Otu00331:0.00505,(Otu02574:0.03192,Otu05059:0.02972):0.00054):0.01080):0.01043,(Otu01405:0.00906,Otu01594:0.02742):0.00677):0.00054,Otu01582:0.01641):0.00115,(Otu02392:0.05245,Otu04742:0.04484):0.02884):0.01166):0.04789,Otu05040:0.05893):0.01363):0.02238,(Otu02298:0.01609,Otu03027:0.02698):0.04951):0.02817,(((Otu05057:0.03336,(Otu02273:0.01425,(Otu05056:0.04332,(Otu00555:0.01403,(Otu01301:0.03359,Otu02933:0.00055):0.03065):0.00564):0.08362):0.04684):0.03679,Otu05069:0.08567):0.00051,(Otu02290:0.03087,(Otu01435:0.01391,(Otu03344:0.04764,Otu02270:0.01694):0.01988):0.05400):0.02034):0.02924):0.00883,(Otu02320:0.07692,((Otu01430:0.03010,Otu02162:0.02033):0.03292,(Otu02354:0.05320,(Otu02863:0.02097,Otu04932:0.01224):0.01270):0.01475):0.02073):0.03516):0.01573):0.02755,(Otu02406:0.10646,Otu07479:0.11978):0.03619):0.00522):0.01767,(((((Otu02274:0.08693,((Otu01545:0.09974,(Otu02646:0.00054,(Otu02749:0.05930,Otu02737:0.01427):0.00951):0.00075):0.02169,Otu02515:0.10588):0.03365):0.01007,((Otu02435:0.01654,(Otu06991:0.00360,((Otu02370:0.01721,(Otu01285:0.02119,(Otu02608:0.03035,Otu02825:0.06667):0.00859):0.00755):0.01816,(Otu00085:0.00055,(Otu00072:0.00307,Otu02275:0.00630):0.00054):0.00194):0.01718):0.03218):0.08429,(Otu04577:0.08780,((Otu02570:0.01964,Otu02578:0.10134):0.02055,(Otu06964:0.03610,(Otu02264:0.06578,Otu02676:0.04379):0.13091):0.00405):0.02280):0.04536):0.00472):0.02344,((Otu00773:0.00578,Otu02904:0.02977):0.01307,(Otu02561:0.05940,(Otu02319:0.12222,Otu02592:0.05542):0.03459):0.03718):0.02225):0.03178,(((Otu04618:0.02155,Otu04729:0.01855):0.08812,Otu02634:0.06074):0.00928,(Otu04614:0.07133,(Otu02748:0.03817,Otu07676:0.03547):0.03269):0.02011):0.00745):0.01913,((((Otu01826:0.03448,(Otu04767:0.04123,(Otu01511:0.06090,(Otu00217:0.01481,(Otu00083:0.00054,(Otu02427:0.02410,Otu00108:0.00344):0.00289):0.02814):0.02139):0.00164):0.02684):0.04801,(Otu04561:0.04822,((Otu04775:0.02305,((Otu01849:0.05661,((Otu00074:0.00055,Otu02205:0.02259):0.00637,(Otu01011:0.01955,Otu00174:0.01681):0.00055):0.00391):0.00516,Otu04608:0.01371):0.02937):0.01623,Otu02227:0.04113):0.02338):0.01565):0.07572,(Otu02419:0.12158,(((Otu00666:0.06391,((((Otu07491:0.01909,(Otu04720:0.02011,(Otu00568:0.00946,Otu02568:0.00914):0.04889):0.02802):0.03097,Otu07612:0.05651):0.03053,Otu06593:0.04933):0.03306,Otu06990:0.05894):0.00764):0.01983,(Otu04641:0.02985,((Otu07276:0.01341,(Otu04663:0.04365,(Otu01985:0.02165,((Otu02372:0.01324,(Otu01455:0.01136,Otu02450:0.03246):0.00571):0.00476,Otu07670:0.02979):0.00777):0.01527):0.03489):0.00459,(Otu04444:0.01274,Otu06845:0.01493):0.01424):0.02471):0.04366):0.00111,(Otu01337:0.10933,Otu04421:0.08676):0.05231):0.02058):0.02499):0.01094,(Otu01579:0.07129,((Otu02591:0.05926,(((Otu02134:0.08373,(Otu06968:0.02630,(Otu02033:0.01904,Otu02571:0.04236):0.01262):0.01211):0.01607,Otu04766:0.00164):0.03370,Otu03056:0.02253):0.00673):0.01816,((Otu02001:0.02337,(((Otu00393:0.13108,Otu01971:0.10026):0.07146,Otu02226:0.04583):0.01190,((Otu02849:0.06333,(Otu06193:0.02708,(Otu04598:0.00436,(Otu00826:0.00244,Otu04921:0.03280):0.01029):0.05124):0.04419):0.03726,((Otu02422:0.07438,Otu04655:0.03550):0.02425,Otu04449:0.10715):0.02176):0.01353):0.01752):0.00404,((Otu02731:0.02455,Otu02819:0.10380):0.10483,(Otu01595:0.06799,(((Otu01270:0.00054,((((Otu00281:0.00338,(Otu02452:0.03444,Otu00384:0.00054):0.00236):0.00635,Otu02892:0.00054):0.01672,((Otu00608:0.00422,Otu02558:0.00508):0.00446,(Otu00617:0.00617,Otu01940:0.00054):0.02359):0.00683):0.01616,Otu01470:0.00389):0.00250):0.00055,(((((Otu02278:0.00970,Otu04355:0.00634):0.01498,((Otu00600:0.01068,Otu05894:0.03345):0.00638,(Otu05500:0.01398,Otu03365:0.02101):0.00293):0.06023):0.03507,(Otu02345:0.01268,Otu04324:0.00960):0.00811):0.02789,(Otu00531:0.00717,(Otu01921:0.00576,((((((Otu01316:0.01859,((Otu00816:0.01155,((((Otu01935:0.01717,Otu05974:0.01498):0.01172,(Otu01825:0.00325,Otu05930:0.03303):0.01033):0.00899,(Otu00055:0.00055,(Otu04311:0.01869,Otu05932:0.02518):0.01286):0.00301):0.00053,(((((Otu05972:0.01755,Otu05990:0.06903):0.00054,(Otu05989:0.01478,(Otu01294:0.00443,Otu02219:0.04701):0.01014):0.00651):0.00721,((Otu05991:0.02171,(Otu04388:0.00054,Otu05874:0.04217):0.00985):0.01002,Otu05942:0.02762):0.00054):0.00506,Otu00014:0.00055):0.00640,(Otu05964:0.03277,Otu05872:0.01910):0.00054):0.01258):0.00054):0.00873,((Otu00186:0.00054,Otu00292:0.01244):0.00396,(((Otu01763:0.04487,Otu05965:0.04795):0.01573,(Otu02137:0.02636,Otu04344:0.00470):0.00585):0.00926,Otu04346:0.04293):0.01270):0.00776):0.00889):0.00407,(Otu00338:0.00312,Otu01857:0.01912):0.00366):0.00328,(((Otu00695:0.00683,Otu05995:0.03975):0.01097,(Otu04401:0.03106,Otu01332:0.00904):0.00872):0.00331,(Otu01267:0.01959,Otu00554:0.01049):0.00275):0.00656):0.01846,(Otu04397:0.01209,(Otu04393:0.00054,((Otu00820:0.00054,(Otu00400:0.00054,Otu02351:0.00258):0.00578):0.08423,(Otu00231:0.00054,Otu04772:0.02527):0.00166):0.05329):0.05294):0.01582):0.00869,Otu00817:0.02560):0.00335,(Otu00929:0.00875,((((((Otu05984:0.01578,Otu05981:0.02831):0.00943,(Otu05992:0.02019,(Otu04392:0.01427,(Otu05966:0.01887,((Otu01272:0.01135,(Otu04391:0.01256,Otu05958:0.01680):0.00881):0.00369,Otu00696:0.00739):0.01112):0.01084):0.00817):0.00926):0.00055,((((Otu04412:0.01266,Otu04342:0.05887):0.00930,(Otu01277:0.01154,Otu04387:0.01874):0.00644):0.00054,(Otu04297:0.03299,(Otu00800:0.02312,Otu00903:0.01075):0.00347):0.00402):0.00605,((Otu00156:0.00280,(Otu05877:0.02324,Otu05998:0.01542):0.00599):0.00351,(Otu04354:0.02531,(Otu04320:0.02359,Otu04398:0.04139):0.00648):0.02684):0.00055):0.01682):0.00054,(Otu05933:0.02193,(Otu00635:0.00615,(((Otu04361:0.01883,Otu04394:0.00655):0.00335,(((((Otu04399:0.02816,Otu05959:0.02546):0.01606,(Otu01623:0.02074,Otu04368:0.03271):0.00425):0.00839,(Otu00819:0.02604,(Otu04400:0.04120,(Otu04347:0.01074,((Otu01303:0.01582,Otu04309:0.01012):0.03481,Otu05969:0.01040):0.02219):0.01673):0.00902):0.01113):0.01160,Otu04403:0.05750):0.00755,((Otu04301:0.02374,(Otu04379:0.00973,(Otu01816:0.01011,Otu04298:0.02727):0.02629):0.00477):0.01871,Otu04357:0.03233):0.01089):0.00054):0.00310,(Otu05973:0.02350,(Otu05879:0.02064,(Otu05983:0.03094,Otu05931:0.01588):0.00574):0.01272):0.00843):0.00582):0.00300):0.00601):0.00054,(((Otu05871:0.02143,(Otu05929:0.02241,Otu05927:0.01494):0.00620):0.00054,(((Otu05935:0.02497,(Otu05937:0.03564,(Otu04386:0.00193,(Otu05957:0.01756,Otu05996:0.02711):0.03874):0.01644):0.00382):0.00052,(((Otu05955:0.01889,Otu05962:0.01888):0.00054,(Otu05878:0.01828,(Otu04407:0.01664,Otu05993:0.01136):0.00318):0.00401):0.00053,(Otu05881:0.02602,Otu01922:0.01251):0.00054):0.00050):0.00606,Otu05873:0.03370):0.00055):0.00054,(((((Otu05939:0.01669,(Otu04382:0.00924,Otu05975:0.02298):0.00312):0.00356,Otu05997:0.01402):0.00091,Otu04389:0.01192):0.00054,((((Otu04390:0.02275,(Otu00164:0.00054,((Otu05869:0.01929,(Otu00317:0.00054,Otu05985:0.02978):0.00668):0.00986,(Otu05925:0.03846,Otu05875:0.02367):0.00054):0.00856):0.00306):0.01196,Otu00188:0.00619):0.00297,Otu05994:0.01544):0.00601,((Otu05887:0.01314,(Otu05884:0.00967,Otu04345:0.02864):0.01386):0.00691,((((Otu05967:0.02041,(Otu05961:0.03174,Otu05963:0.00384):0.01803):0.00054,(Otu05938:0.01278,Otu05968:0.01719):0.00653):0.00343,(Otu05978:0.01665,(Otu05885:0.01263,Otu05986:0.01911):0.00719):0.00668):0.00363,(((Otu05926:0.01995,(Otu05870:0.00966,((Otu05956:0.01817,(Otu01260:0.01266,Otu05987:0.01300):0.01619):0.00054,Otu05941:0.01668):0.00925):0.00054):0.00055,Otu04384:0.01578):0.00315,(Otu05928:0.00996,Otu00987:0.01317):0.00260):0.00304):0.00054):0.00055):0.00588):0.00055,Otu00001:0.00055):0.00055):0.00296):0.00586,(Otu00694:0.02429,(Otu01275:0.01542,Otu05940:0.01916):0.00598):0.00053):0.00054):0.00599):0.00323):0.00842):0.07625):0.02538,Otu04296:0.00055):0.06355):0.04735,(Otu00277:0.00054,((Otu02008:0.00988,(Otu02286:0.02117,Otu04996:0.02556):0.03345):0.02362,Otu04673:0.01324):0.00690):0.06659):0.02509):0.01778):0.03388):0.01081):0.00829):0.00762):0.00054):0.01631):0.02903,(Otu02662:0.09017,((((((Otu01004:0.03403,Otu01855:0.05600):0.01418,Otu01307:0.07532):0.00897,((Otu03558:0.01370,((Otu01049:0.01333,(((Otu03575:0.03986,((((Otu03532:0.01761,Otu07705:0.08556):0.02331,((Otu04675:0.03550,((Otu01321:0.00947,Otu04475:0.02433):0.01102,(Otu01066:0.03287,((Otu01284:0.00054,((Otu04460:0.02193,((Otu07016:0.04733,Otu00534:0.00054):0.00889,Otu04494:0.03154):0.00516):0.00905,Otu03513:0.03169):0.00437):0.01779,Otu01308:0.01111):0.00250):0.00974):0.02072):0.00765,(Otu03529:0.03289,Otu03555:0.02759):0.02070):0.01456):0.01744,((Otu03534:0.03121,(Otu02931:0.05835,(Otu03593:0.02397,Otu04459:0.03130):0.00624):0.00461):0.02454,Otu04621:0.03176):0.00794):0.00327,Otu01283:0.01989):0.01631):0.00054,(Otu04661:0.00672,Otu04425:0.04952):0.00616):0.00054,(((Otu04644:0.02277,(Otu03571:0.01295,Otu04622:0.03122):0.06991):0.02101,Otu02636:0.04904):0.00100,Otu01305:0.03535):0.01800):0.00712):0.00659,(((Otu04451:0.01169,Otu04456:0.04168):0.00858,(Otu04628:0.04094,Otu04630:0.04708):0.00799):0.01170,(((Otu03544:0.01560,(Otu04492:0.03648,Otu04619:0.02479):0.00652):0.00519,(Otu04443:0.05708,Otu04496:0.03277):0.03097):0.00054,(Otu04677:0.04352,Otu01861:0.04686):0.01571):0.00721):0.01220):0.00759):0.01688,(Otu03490:0.00711,(Otu04632:0.01746,(Otu01312:0.00989,Otu04636:0.02842):0.01817):0.00600):0.00717):0.00389):0.02348,Otu03523:0.00055):0.02078,(Otu00454:0.00054,Otu04458:0.04455):0.05083):0.00978,Otu03541:0.02913):0.10256):0.01720):0.00646,(Otu04637:0.11037,Otu05210:0.06156):0.02084):0.00946,((Otu02373:0.09287,((Otu06992:0.04550,(((Otu00714:0.01228,Otu02566:0.00054):0.00359,Otu06753:0.03065):0.00055,((Otu00474:0.01108,Otu07255:0.01434):0.00328,Otu07504:0.02190):0.01373):0.02169):0.05368,(Otu07584:0.06509,(((((Otu06665:0.05731,(Otu03057:0.02414,((Otu06659:0.01815,Otu06742:0.01600):0.00098,(Otu02955:0.01251,Otu06636:0.03661):0.01639):0.02767):0.01750):0.01201,Otu07042:0.03966):0.01994,Otu02193:0.06336):0.03055,((Otu06652:0.01784,Otu07108:0.01814):0.00352,(Otu07619:0.02218,(Otu02777:0.02889,Otu01340:0.00771):0.00055):0.01171):0.00553):0.01526,Otu02414:0.00844):0.11973):0.04104):0.02727):0.02516,((Otu01694:0.08698,(Otu07750:0.08387,(Otu01377:0.04384,(Otu02206:0.08171,Otu03130:0.03274):0.01005):0.02195):0.06795):0.04064,((Otu04573:0.08276,Otu06765:0.06737):0.06008,((Otu07153:0.05417,(Otu02249:0.01662,Otu02585:0.03768):0.02303):0.04799,((Otu00259:0.00053,Otu02650:0.00618):0.07824,(Otu07577:0.13777,(Otu00605:0.03662,(Otu00320:0.01268,Otu02411:0.04631):0.01226):0.05265):0.01533):0.04746):0.07253):0.01436):0.00403):0.02340):0.01487,((((Otu04783:0.05835,(Otu04782:0.03247,(((Otu07638:0.08519,(Otu02287:0.01128,(((((((Otu01547:0.03128,Otu07424:0.02255):0.00721,Otu07669:0.04729):0.01721,Otu02457:0.03017):0.00517,Otu01513:0.02497):0.01680,Otu03008:0.02013):0.00936,Otu03100:0.06234):0.01300,(Otu07523:0.05288,(Otu02284:0.00377,(Otu01779:0.02094,Otu07230:0.01466):0.01186):0.00405):0.00627):0.01773):0.01686):0.01553,(Otu07429:0.07300,Otu03071:0.12779):0.00750):0.04431,(Otu07428:0.05712,(((Otu07423:0.07174,((((((Otu02283:0.02302,Otu07430:0.02733):0.03222,(Otu07422:0.04231,Otu02288:0.04834):0.00567):0.00395,((Otu01575:0.02702,Otu07425:0.01246):0.00541,(Otu07232:0.01319,Otu01743:0.03568):0.00301):0.01187):0.01789,(Otu02309:0.01392,(Otu02317:0.00963,(Otu03058:0.05539,(Otu02035:0.01289,Otu07557:0.01687):0.01264):0.00554):0.03202):0.00835):0.01684,(Otu01560:0.03324,Otu07426:0.03152):0.01445):0.00189,((Otu01384:0.01874,(Otu01398:0.03412,Otu02004:0.02657):0.01611):0.02152,Otu01645:0.02336):0.03132):0.01709):0.00997,Otu06827:0.14021):0.00545,((((Otu06613:0.10245,Otu07133:0.12227):0.05525,Otu02318:0.00639):0.01375,(((Otu07228:0.07090,Otu07227:0.05947):0.01484,Otu03011:0.07411):0.00637,((Otu07229:0.06225,Otu07427:0.03417):0.02549,Otu07050:0.07131):0.01004):0.01064):0.04404,Otu07234:0.08466):0.00952):0.01484):0.00563):0.11577):0.03025):0.01795,(Otu04365:0.03542,(Otu05238:0.00671,Otu05239:0.03105):0.03992):0.03114):0.03066,((Otu05350:0.08008,((Otu03865:0.06882,(Otu01993:0.04502,Otu04715:0.08172):0.00375):0.02564,(Otu04716:0.01883,Otu01992:0.09529):0.03541):0.04561):0.03913,(Otu07640:0.17285,(Otu03485:0.05535,Otu04606:0.04338):0.15834):0.03614):0.04251):0.02875,((Otu02886:0.01429,Otu04560:0.05751):0.03595,(Otu03520:0.01208,(Otu02429:0.11551,Otu05222:0.05253):0.01626):0.02898):0.05718):0.02971):0.00825):0.00329,(Otu06823:0.10166,(((((((Otu03235:0.04596,Otu04664:0.06870):0.02927,((Otu06898:0.09054,(Otu01773:0.00053,(Otu00789:0.01689,(Otu02101:0.02646,Otu03446:0.01150):0.00719):0.03673):0.06050):0.03900,((Otu02182:0.10314,(Otu02948:0.04463,(Otu02832:0.09726,(Otu07563:0.00607,Otu07695:0.06970):0.02191):0.01351):0.05439):0.11133,((Otu03273:0.06310,Otu05375:0.05410):0.06350,Otu07540:0.11003):0.01746):0.02205):0.01371):0.00953,((((((Otu03721:0.01073,Otu04610:0.01305):0.06114,(Otu02583:0.04892,(Otu04891:0.05941,(((((((Otu00199:0.00055,Otu00223:0.01258):0.00892,(((Otu04855:0.00453,((Otu04885:0.02412,Otu00978:0.00682):0.00055,(((Otu02776:0.01078,Otu05296:0.04510):0.04093,Otu00750:0.00317):0.00343,Otu04893:0.01297):0.00973):0.01699):0.02807,Otu01228:0.00260):0.01523,Otu04823:0.01772):0.00055):0.01693,(Otu04831:0.00741,(Otu01451:0.01406,(Otu00757:0.01248,Otu04884:0.00417):0.02015):0.00685):0.00055):0.01873,(Otu01499:0.00999,Otu04821:0.03157):0.00054):0.00526,Otu05298:0.01463):0.01173,Otu04898:0.01961):0.00760,(Otu05286:0.03232,(Otu05283:0.03523,((Otu00476:0.00139,Otu02826:0.03029):0.01160,(Otu00981:0.02096,(Otu02805:0.02111,Otu05295:0.02148):0.00776):0.00832):0.01469):0.00054):0.01953):0.02054):0.01025):0.03450):0.02533,(Otu04439:0.08468,(Otu01613:0.04069,Otu01737:0.10939):0.01056):0.01258):0.02454,(((Otu01360:0.01598,(Otu00492:0.01491,(Otu03447:0.01385,Otu04563:0.01047):0.00518):0.01225):0.00376,((Otu00213:0.00884,Otu03353:0.03475):0.00316,(Otu00990:0.00054,Otu03347:0.03103):0.03693):0.00455):0.00414,(Otu02331:0.09287,Otu03324:0.02156):0.02216):0.01719):0.00054,((Otu00455:0.01004,(Otu04568:0.04478,(Otu00274:0.00055,Otu03349:0.05095):0.00699):0.00941):0.02077,(Otu02102:0.01829,Otu02105:0.01528):0.01066):0.00054):0.00809,((Otu04612:0.03131,(Otu02106:0.00055,Otu04566:0.05402):0.00346):0.01975,(Otu03020:0.13347,Otu07643:0.08032):0.04273):0.02388):0.01180):0.00695,(Otu04436:0.06911,(Otu04515:0.06280,Otu06983:0.06789):0.03082):0.02250):0.01963,((((Otu04640:0.00055,((Otu02992:0.04577,(Otu04505:0.04443,Otu04625:0.02870):0.00984):0.00987,(Otu04532:0.04673,Otu05394:0.01494):0.02397):0.02051):0.01231,Otu07015:0.01922):0.01513,((Otu02644:0.05400,(Otu06963:0.03669,(Otu01167:0.03806,(Otu00525:0.02372,Otu02702:0.05184):0.03785):0.02191):0.03208):0.02664,(Otu02562:0.07266,Otu04523:0.04269):0.04394):0.00054):0.01810,(((Otu02828:0.22583,(Otu02504:0.08406,(Otu00236:0.00133,Otu00877:0.05159):0.00940):0.03951):0.00744,Otu07648:0.04039):0.01286,Otu02556:0.02769):0.05439):0.03833):0.00287,(((((Otu04519:0.09539,(Otu00767:0.02708,Otu04639:0.00055):0.05065):0.07542,(Otu06967:0.13224,((((((((Otu07021:0.09481,Otu02607:0.04316):0.01533,(Otu00885:0.04469,(Otu02653:0.05366,(Otu02547:0.12567,Otu02667:0.02103):0.04401):0.01951):0.01030):0.02873,Otu07019:0.04648):0.01168,(Otu04448:0.06824,Otu04642:0.08851):0.01997):0.00966,((Otu01142:0.01087,Otu02579:0.02871):0.02818,((((Otu02711:0.03677,Otu06702:0.05921):0.01706,(Otu01425:0.01942,Otu02797:0.05180):0.01210):0.01035,Otu06688:0.02104):0.03016,(Otu02575:0.02980,(Otu02304:0.06455,(Otu02565:0.00218,Otu06617:0.00104):0.02364):0.00961):0.01362):0.01247):0.01397):0.01698,(Otu04707:0.08341,Otu01945:0.01256):0.03466):0.03950,Otu02577:0.07499):0.00834,((Otu02576:0.04987,((Otu02847:0.04679,((Otu04589:0.01996,(Otu04731:0.02502,Otu06810:0.03646):0.00552):0.02522,(Otu01699:0.07995,(Otu01819:0.03492,(Otu00328:0.00055,(Otu02606:0.04802,Otu00480:0.01268):0.00688):0.05547):0.00987):0.02393):0.02033):0.02612,Otu02888:0.06633):0.01836):0.02239,(Otu07603:0.08206,Otu06596:0.07247):0.02152):0.00568):0.04760):0.02483):0.06304,((((((Otu02060:0.04893,((Otu03276:0.02160,(Otu02428:0.04026,Otu03272:0.00302):0.03665):0.06327,Otu05266:0.01803):0.01686):0.02063,(Otu04616:0.00450,(Otu05327:0.00668,Otu06350:0.00354):0.02934):0.01886):0.01365,(Otu02534:0.03451,(Otu00433:0.00271,(Otu00895:0.00992,Otu01947:0.00319):0.00055):0.01300):0.02020):0.00871,(Otu02621:0.06191,(Otu02557:0.04846,Otu03538:0.03484):0.00644):0.00500):0.04382,(Otu07281:0.12312,(Otu05396:0.01722,Otu05400:0.03081):0.03980):0.02232):0.02421,(((((Otu04545:0.04643,Otu04554:0.07407):0.07171,(((Otu07124:0.05298,(Otu00777:0.04943,(Otu00435:0.00585,Otu01393:0.01950):0.07311):0.03093):0.01922,(Otu04660:0.06903,(Otu02619:0.08517,Otu05324:0.06270):0.05798):0.02721):0.00744,(Otu06986:0.07061,((Otu05395:0.07325,Otu05406:0.02722):0.03473,(Otu02183:0.02889,Otu04540:0.07095):0.04115):0.06522):0.01966):0.01192):0.04019,(((((Otu05376:0.02517,(Otu06301:0.08539,(Otu01783:0.00054,(Otu03531:0.00443,(Otu01396:0.00055,Otu06299:0.03338):0.01145):0.02803):0.03741):0.03219):0.06722,(Otu04623:0.04378,(Otu02003:0.02711,((Otu01748:0.09242,Otu02059:0.03267):0.02353,(Otu04591:0.11080,(Otu07696:0.13176,(Otu01931:0.04227,Otu07706:0.01876):0.10059):0.04216):0.03633):0.03124):0.02283):0.02684):0.01137,Otu05377:0.01578):0.07112,((Otu04718:0.11223,(Otu03546:0.02004,Otu04607:0.09991):0.04163):0.01559,(((Otu06308:0.02103,(Otu06349:0.03632,((Otu05387:0.01108,Otu06306:0.01486):0.00858,(Otu00730:0.00055,(Otu03537:0.03055,Otu06302:0.00054):0.02999):0.00869):0.00716):0.02237):0.00398,(Otu01707:0.01509,((Otu06309:0.00237,Otu06965:0.03599):0.01633,(Otu01395:0.01724,Otu06300:0.03233):0.01111):0.02218):0.03191):0.04900,(Otu01774:0.06252,(Otu06307:0.07039,(Otu06296:0.01019,(Otu06298:0.02212,Otu06311:0.02550):0.01157):0.04940):0.01651):0.01834):0.01765):0.00880):0.01184,((Otu03545:0.03346,Otu06305:0.05089):0.01697,((Otu03709:0.06439,Otu07631:0.06373):0.02500,(Otu01937:0.08364,(Otu05331:0.04471,(Otu01957:0.00322,(Otu01038:0.00532,Otu04579:0.08039):0.00490):0.04692):0.01883):0.00281):0.01055):0.02508):0.03428):0.00192,(((Otu03298:0.04253,Otu05401:0.01666):0.05430,(((Otu05334:0.00812,Otu03280:0.04452):0.00358,((Otu05404:0.01858,(Otu01942:0.01364,Otu02407:0.02112):0.07799):0.00885,Otu03266:0.02946):0.01165):0.00374,Otu05385:0.01498):0.02267):0.01196,(Otu07624:0.10766,(Otu01048:0.01335,Otu03742:0.03420):0.03948):0.04487):0.01061):0.02361,(((Otu05336:0.06215,(Otu01705:0.00055,Otu02647:0.05659):0.01151):0.01159,((Otu03717:0.06208,((Otu02446:0.01676,Otu02734:0.02083):0.01446,((Otu02367:0.03251,Otu04647:0.00949):0.02784,(((Otu06756:0.02041,Otu04613:0.04381):0.01011,(Otu00314:0.00381,Otu03281:0.01639):0.00629):0.00251,Otu00396:0.00376):0.00611):0.01051):0.01807):0.02299,(((((Otu02609:0.04067,Otu06303:0.01917):0.02412,(Otu05372:0.01218,(Otu02617:0.00335,Otu04432:0.05289):0.00886):0.03067):0.01586,Otu01704:0.02875):0.02168,Otu06979:0.00994):0.03445,((Otu03540:0.02711,Otu03547:0.02176):0.01983,(Otu00776:0.01734,Otu03722:0.05343):0.01816):0.01521):0.00583):0.00925):0.02869,(Otu01111:0.03899,Otu06984:0.05634):0.06074):0.02639):0.00824):0.01490):0.00055,((((Otu03568:0.03965,Otu03569:0.01409):0.03435,(Otu03542:0.04626,Otu01777:0.04284):0.01675):0.01130,((Otu01788:0.00650,Otu05333:0.08299):0.02032,Otu06304:0.04293):0.00913):0.00917,((Otu02595:0.03159,Otu02612:0.01918):0.02716,(Otu03313:0.07011,(Otu01780:0.05933,Otu05398:0.01547):0.02634):0.03103):0.00653):0.01162):0.00800,(((((Otu03397:0.06715,(Otu02668:0.07918,(((Otu02111:0.05263,(Otu04581:0.02366,Otu02110:0.05440):0.02306):0.02672,Otu04572:0.01020):0.02184,Otu03382:0.01684):0.01849):0.03825):0.01026,(Otu02735:0.05494,(Otu03384:0.00984,Otu04575:0.02578):0.07102):0.03737):0.04245,Otu04531:0.03739):0.04155,(((Otu02812:0.04705,(Otu06693:0.05104,(Otu04428:0.00932,(Otu02364:0.05575,Otu00931:0.02668):0.00592):0.02354):0.00818):0.08093,((((Otu07489:0.09751,Otu07620:0.08665):0.03851,((Otu07689:0.02696,(Otu02663:0.02204,(Otu01503:0.01878,Otu01642:0.01821):0.00687):0.03987):0.07945,((Otu02510:0.07474,Otu07499:0.01714):0.05029,(Otu06940:0.10673,((((Otu01766:0.02351,Otu01768:0.00742):0.04487,Otu02322:0.03041):0.02086,(Otu02158:0.04422,(((Otu02321:0.01596,(Otu00326:0.01043,Otu00890:0.01282):0.01001):0.00850,((Otu01369:0.00054,(Otu01506:0.00734,(Otu01397:0.00515,Otu01759:0.02617):0.02532):0.03305):0.00633,(Otu00922:0.01021,Otu01403:0.02461):0.01317):0.00889):0.01612,Otu07189:0.01060):0.00352):0.00932):0.01514,((Otu02323:0.04161,Otu07188:0.03486):0.00984,Otu07190:0.02474):0.00055):0.05187):0.02910):0.05073):0.01522):0.02344,((Otu04873:0.07945,(Otu01466:0.09558,(Otu03041:0.08370,(Otu05179:0.01783,Otu05180:0.02112):0.02856):0.02483):0.00986):0.02572,(Otu07742:0.07240,((Otu01751:0.08900,(Otu05081:0.01654,Otu07066:0.09729):0.05724):0.00100,(Otu06732:0.05117,(Otu06638:0.03944,Otu06777:0.01027):0.00720):0.08972):0.03198):0.00448):0.01770):0.00683,((((Otu02520:0.03631,((Otu04228:0.01332,(Otu01708:0.03844,Otu04964:0.00638):0.01768):0.02004,(Otu04962:0.02368,(Otu00598:0.01139,Otu00958:0.01482):0.02758):0.01048):0.00739):0.01523,(Otu04966:0.05247,(Otu04739:0.03804,(Otu04256:0.05580,((Otu04741:0.02730,(Otu04778:0.04442,Otu04277:0.02792):0.00262):0.00883,((Otu00410:0.00054,(Otu04740:0.04342,Otu04278:0.01720):0.00563):0.00729,Otu04279:0.02344):0.00354):0.01060):0.00054):0.03072):0.01438):0.00730,(Otu04961:0.00366,(Otu01723:0.02770,(Otu06893:0.03113,(Otu04967:0.02526,Otu01096:0.04239):0.00929):0.01276):0.00905):0.04142):0.01119,((Otu04341:0.04839,Otu02507:0.06330):0.02532,((Otu01983:0.02025,((Otu04339:0.00306,(Otu07121:0.03823,(Otu01982:0.06981,(Otu06894:0.00053,Otu06900:0.00993):0.02281):0.00387):0.00475):0.01327,(Otu00828:0.01650,Otu02705:0.05020):0.01028):0.01763):0.01066,((Otu03073:0.05679,Otu04705:0.03088):0.01141,Otu04706:0.04003):0.00875):0.00762):0.01431):0.00055):0.00789):0.02016,(Otu04514:0.01073,((Otu04694:0.05736,Otu06674:0.10020):0.03454,((Otu02628:0.04424,Otu05380:0.00397):0.03760,Otu05386:0.06000):0.01758):0.00521):0.01219):0.01485):0.00055,(((((Otu04822:0.01098,((Otu05290:0.04563,Otu04895:0.03296):0.00283,(Otu00372:0.00191,Otu04862:0.06159):0.00552):0.00943):0.01078,((Otu00888:0.01451,Otu02830:0.01169):0.00346,(Otu02772:0.02480,(Otu01657:0.00240,Otu05374:0.10710):0.01737):0.01508):0.01160):0.01607,(((((((Otu00248:0.00054,((Otu01507:0.03509,Otu02839:0.01339):0.02148,Otu06711:0.02324):0.00054):0.01576,Otu05369:0.01204):0.01039,Otu05300:0.02125):0.00307,Otu00242:0.00054):0.02084,Otu04838:0.01120):0.00399,Otu05308:0.02666):0.00368,((Otu02757:0.02387,((Otu05314:0.01093,(Otu04888:0.00624,Otu05341:0.00302):0.05289):0.01315,Otu05307:0.01979):0.00054):0.01005,((Otu02770:0.01177,(Otu04825:0.03563,(Otu00756:0.01163,Otu00889:0.04588):0.01977):0.00605):0.01117,(Otu01433:0.00054,((Otu05384:0.01808,(Otu05388:0.02431,Otu06982:0.00055):0.01865):0.03420,Otu05261:0.01379):0.02844):0.01407):0.00891):0.00464):0.00657):0.04390,((Otu02821:0.01752,Otu05306:0.03129):0.05506,(((Otu02792:0.05039,(Otu00307:0.00054,Otu03081:0.03297):0.00400):0.01025,(((Otu03078:0.00299,Otu04886:0.02221):0.01364,(((Otu02838:0.03268,((((Otu03716:0.01505,(Otu06981:0.03687,Otu05328:0.00466):0.02006):0.03053,(Otu01670:0.01444,Otu05305:0.05238):0.01875):0.01749,(Otu02759:0.04122,Otu05322:0.02533):0.01749):0.01198,Otu05297:0.01477):0.00742):0.00927,(Otu02801:0.04497,(Otu00205:0.00054,(Otu01181:0.00266,Otu04890:0.02172):0.01745):0.00172):0.00514):0.00055,(Otu02823:0.00637,Otu04828:0.02765):0.01443):0.02199):0.00053,(Otu00336:0.00054,((Otu04829:0.03426,(((Otu00289:0.00258,Otu02760:0.04729):0.01639,Otu00753:0.00054):0.00329,Otu04830:0.02741):0.00223):0.02152,Otu04832:0.01944):0.00054):0.01258):0.01631):0.01198,((Otu00117:0.00330,Otu05294:0.04217):0.00326,(Otu00195:0.01608,(Otu00964:0.02637,((Otu01084:0.01060,Otu04840:0.03550):0.02893,(Otu00899:0.00925,(Otu03080:0.01632,(Otu00378:0.01151,(Otu01081:0.00594,Otu00665:0.01786):0.00875):0.00054):0.02468):0.01378):0.01133):0.01116):0.00055):0.00055):0.01153):0.01254):0.00996,(Otu05302:0.01337,(Otu02842:0.07732,Otu04629:0.01703):0.05129):0.04490):0.03653):0.00891):0.05177):0.00055,(((((Otu02683:0.09489,Otu07768:0.06408):0.04100,(Otu06960:0.02568,(Otu02791:0.06649,((Otu01678:0.02170,Otu01841:0.01469):0.08888,(Otu01258:0.02735,((Otu02682:0.03736,Otu07024:0.02091):0.02620,Otu07026:0.04863):0.01567):0.01188):0.00325):0.03088):0.00891):0.03370,(Otu02874:0.07166,(Otu02061:0.00053,Otu03030:0.04935):0.10895):0.00819):0.03589,(((((Otu00887:0.01524,(Otu00348:0.00643,Otu04839:0.02804):0.00826):0.01162,(((Otu01077:0.01284,Otu04844:0.01814):0.05817,((((Otu04834:0.01355,Otu01512:0.04972):0.00365,Otu00466:0.05095):0.00552,Otu01600:0.02815):0.01243,Otu05287:0.04172):0.00382):0.01370,((Otu00876:0.01190,(Otu00527:0.01234,Otu05312:0.02867):0.00055):0.00986,(((Otu05405:0.04777,(Otu02730:0.06579,(Otu01488:0.02076,Otu01665:0.04142):0.01846):0.00369):0.00957,((((Otu05289:0.01298,(Otu00340:0.00487,Otu05292:0.01419):0.00495):0.00124,(((Otu02775:0.05846,Otu00419:0.00055):0.01639,((((Otu00272:0.00054,((Otu03315:0.00054,Otu04529:0.01760):0.04024,((Otu02837:0.02790,Otu04835:0.01423):0.00616,Otu01500:0.02696):0.00303):0.00054):0.00329,Otu04857:0.02657):0.00322,Otu01456:0.02343):0.00347,Otu01510:0.01279):0.00645):0.00335,(Otu02803:0.03007,Otu02773:0.02464):0.00385):0.00859):0.01187,Otu02824:0.03823):0.00512,Otu02800:0.05768):0.01038):0.00192,((((Otu01676:0.04746,Otu01509:0.00052):0.00964,(Otu04841:0.01620,Otu05293:0.02880):0.00766):0.00508,(Otu02843:0.05773,Otu02814:0.01437):0.01430):0.00382,((Otu02815:0.02209,(Otu03077:0.02371,Otu04860:0.01929):0.00137):0.00586,(Otu00940:0.03902,(Otu04853:0.00054,Otu04854:0.03178):0.01308):0.02331):0.00201):0.00504):0.00826):0.00054):0.01375):0.00568,Otu00729:0.00170):0.00556,(Otu04824:0.03334,(Otu05329:0.07821,Otu06197:0.06662):0.02126):0.01560):0.00838,(Otu02442:0.03372,(Otu01815:0.02138,((Otu05271:0.01466,Otu05382:0.04582):0.02928,Otu03249:0.02089):0.02314):0.03433):0.06307):0.03336):0.01294,((((Otu01634:0.07433,Otu03128:0.00054):0.05430,((Otu00716:0.00054,(Otu02062:0.02936,Otu06972:0.03435):0.00732):0.02210,(Otu03316:0.00715,(Otu02610:0.02334,(((Otu05270:0.00962,Otu05365:0.02672):0.01719,Otu05330:0.01398):0.00356,(Otu03278:0.01540,(Otu04727:0.04027,(Otu01069:0.00406,Otu05325:0.04571):0.04244):0.00900):0.00335):0.01482):0.01285):0.02375):0.04325):0.01010,(Otu01302:0.01769,Otu06975:0.10573):0.00959):0.00287,((((Otu01577:0.08638,(Otu01812:0.08798,(((Otu01835:0.04687,Otu07059:0.02500):0.00575,(Otu00868:0.00362,Otu07057:0.02975):0.00055):0.00565,(Otu00065:0.00324,Otu00350:0.00054):0.00054):0.01066):0.04311):0.06027,((Otu01420:0.14853,Otu01974:0.04409):0.06144,((Otu07559:0.07177,((((Otu04336:0.05148,((((Otu00627:0.01657,Otu04786:0.01854):0.01539,Otu00807:0.01416):0.00495,(Otu00592:0.00923,(((Otu00228:0.00054,(Otu06926:0.01618,(Otu00071:0.00055,(Otu02122:0.00677,Otu00221:0.00643):0.00308):0.00315):0.00566):0.00962,((Otu00111:0.00346,Otu02964:0.03766):0.00054,Otu00628:0.00977):0.00597):0.03820,((Otu00132:0.00418,Otu01304:0.02270):0.00436,((Otu01672:0.01344,((Otu04330:0.03648,Otu01886:0.05076):0.01744,Otu04785:0.03868):0.00403):0.01269,Otu04337:0.02175):0.01874):0.03215):0.01641):0.02124):0.01166,Otu00208:0.00055):0.00054):0.00711,(Otu04331:0.05066,Otu04332:0.02420):0.01325):0.03762,(((Otu00244:0.00055,Otu06875:0.03196):0.04342,Otu00225:0.00053):0.00157,Otu01315:0.01092):0.06361):0.01437,(Otu00086:0.02058,Otu06602:0.00837):0.13324):0.05466):0.02556,(Otu01186:0.07705,(Otu06647:0.15707,(Otu04667:0.08045,(Otu02123:0.04039,Otu07143:0.02358):0.07903):0.01254):0.02803):0.03555):0.01340):0.01893):0.01119,((Otu03253:0.01062,Otu04553:0.05477):0.15928,((Otu04506:0.05294,(Otu01938:0.06056,(Otu02697:0.06398,Otu04600:0.09939):0.03761):0.02645):0.04037,((((Otu01113:0.00917,(((Otu00797:0.01290,((Otu01122:0.02048,(Otu00559:0.00054,Otu05367:0.03145):0.01584):0.00055,(Otu00651:0.01139,((Otu01988:0.00424,(Otu05332:0.04184,Otu05392:0.00978):0.02304):0.00785,((Otu01121:0.01609,Otu01952:0.01295):0.01398,Otu01114:0.02608):0.00053):0.02089):0.00635):0.01544):0.00748,(Otu05342:0.01705,(((Otu02747:0.09712,(Otu02990:0.01079,(Otu02980:0.02748,Otu01060:0.02402):0.00418):0.00509):0.01066,(Otu03121:0.01769,Otu05389:0.02104):0.00691):0.00054,(((Otu01115:0.01602,Otu05366:0.01782):0.01537,Otu01939:0.04225):0.00315,Otu00189:0.01812):0.00297):0.01226):0.00857):0.00525,Otu05393:0.02431):0.00055):0.04662,Otu01840:0.07237):0.01781,((((Otu05343:0.05801,((Otu02203:0.05821,(Otu00222:0.04358,(Otu00431:0.00055,Otu07432:0.01705):0.00863):0.03227):0.01251,(Otu02983:0.04864,(Otu01986:0.01556,Otu02987:0.01819):0.02883):0.02833):0.01005):0.00880,(((Otu01949:0.08176,(Otu00712:0.03011,Otu00996:0.01149):0.05275):0.03213,((Otu05338:0.00813,Otu05340:0.02550):0.00885,(Otu05391:0.03870,(Otu03112:0.00440,(Otu01000:0.02979,((Otu01989:0.01846,(Otu00084:0.01682,Otu02974:0.01563):0.01454):0.00231,(Otu00653:0.00347,((Otu00310:0.00927,(((Otu00229:0.00054,(Otu02977:0.01648,Otu02988:0.01352):0.01323):0.01005,((Otu00688:0.01680,Otu00814:0.00215):0.01381,Otu01169:0.01063):0.00278):0.01553,(Otu00362:0.01406,Otu05390:0.01904):0.00055):0.01660):0.00735,Otu00690:0.00890):0.01344):0.00787):0.00328):0.02333):0.01587):0.00943):0.01238):0.00869,(Otu02979:0.01023,(Otu00708:0.00055,Otu01117:0.02659):0.03210):0.03774):0.00654):0.01855,((Otu01948:0.02432,(Otu03120:0.02006,(Otu02975:0.11071,(((Otu05335:0.03749,(Otu00049:0.00895,Otu05403:0.01738):0.00201):0.01211,Otu00301:0.01731):0.00959,Otu00061:0.00054):0.00101):0.03408):0.01453):0.00054,(Otu05402:0.02137,Otu07433:0.06108):0.00909):0.05092):0.02197,Otu02195:0.08468):0.00827):0.03421,((Otu05399:0.01841,Otu05407:0.14485):0.01698,Otu05337:0.05302):0.02733):0.00054):0.08550):0.00951):0.00813,((((Otu03601:0.01149,(Otu06549:0.01755,Otu06587:0.02295):0.00652):0.00357,(((Otu02963:0.00055,(Otu01809:0.07720,Otu06950:0.12503):0.06223):0.01539,(Otu02785:0.08960,(Otu02461:0.05202,Otu03713:0.19949):0.03032):0.04828):0.04931,(Otu06291:0.10824,(((Otu02924:0.06900,(Otu02526:0.05955,Otu02159:0.05902):0.02028):0.01986,Otu07761:0.00842):0.03178,(Otu07712:0.02168,(Otu03099:0.06746,Otu07100:0.10129):0.07788):0.06804):0.02407):0.01530):0.01215):0.00337,((((Otu04319:0.03522,((((Otu03305:0.02239,(Otu00087:0.00543,Otu03623:0.02433):0.02500):0.00411,(Otu06498:0.00837,(Otu06228:0.03479,(Otu02915:0.01647,(Otu02920:0.02173,(Otu04867:0.03261,(Otu01240:0.00831,Otu01243:0.01550):0.00054):0.00684):0.01759):0.04412):0.01083):0.00380):0.01087,Otu03634:0.02285):0.00141,(((((Otu04140:0.00972,Otu06576:0.01982):0.00749,(Otu06048:0.01745,Otu06536:0.02259):0.01067):0.00054,((Otu03582:0.02437,((Otu01830:0.02992,(Otu06034:0.00916,Otu06142:0.05146):0.00875):0.00862,(((Otu00870:0.00984,Otu06141:0.04117):0.00719,(Otu02567:0.01676,(Otu03966:0.03974,Otu04094:0.02180):0.00155):0.00860):0.00363,(Otu06073:0.01429,Otu04125:0.03673):0.00833):0.01028):0.00243):0.00341,Otu04671:0.00614):0.00343):0.00053,(Otu03657:0.01890,Otu06286:0.02136):0.01696):0.00603,Otu00013:0.00054):0.00317):0.00382):0.01145,((Otu03636:0.01723,(Otu02549:0.06074,Otu06236:0.02264):0.00651):0.03106,(Otu07023:0.03639,Otu03255:0.04662):0.01388):0.00054):0.00054,((Otu03202:0.02390,Otu01888:0.02591):0.00713,(Otu03292:0.04300,Otu03241:0.02626):0.00441):0.00336):0.00316,Otu06114:0.03014):0.00054):0.01207,((((((((Otu03799:0.02647,((Otu00752:0.00650,Otu04868:0.02104):0.00817,(Otu03331:0.01942,(Otu00566:0.00054,Otu03359:0.03299):0.02295):0.00940):0.01923):0.01668,(Otu07604:0.10833,(Otu04665:0.03101,(Otu01104:0.04231,Otu04672:0.01452):0.03326):0.03475):0.01647):0.02736,((Otu05086:0.01117,Otu06500:0.03976):0.05844,((((Otu02333:0.04888,(Otu07205:0.03027,(Otu02221:0.05638,((Otu02250:0.04474,Otu02586:0.01493):0.01723,((((((Otu07006:0.03189,Otu07182:0.00054):0.03023,(Otu00422:0.01566,(Otu01218:0.02640,Otu07186:0.00648):0.00053):0.00927):0.00321,(Otu00053:0.00343,Otu02596:0.02285):0.00307):0.00329,Otu07321:0.01662):0.00055,Otu02580:0.03507):0.00508,((Otu02721:0.03491,((Otu02590:0.00771,Otu07292:0.01192):0.02392,Otu07009:0.00929):0.00657):0.00880,(((Otu02171:0.01649,(Otu02718:0.02450,Otu06914:0.01669):0.00680):0.00682,(Otu07295:0.02052,(Otu01067:0.00606,Otu02211:0.02611):0.00976):0.00348):0.00054,(Otu00008:0.00053,(Otu07013:0.03159,Otu07010:0.05851):0.00054):0.00266):0.00053):0.00054):0.00100):0.01849):0.00665):0.01485):0.00312,((Otu02220:0.03560,Otu02335:0.03933):0.01454,Otu02236:0.01643):0.00494):0.00691,((Otu02454:0.03303,(Otu01688:0.02504,(Otu00359:0.00053,Otu00920:0.03789):0.02474):0.02117):0.06662,(Otu02739:0.07544,(Otu01597:0.01040,Otu04683:0.07016):0.03338):0.00694):0.01590):0.03781,((((((((((Otu06906:0.01320,(((Otu02112:0.00501,(((Otu00562:0.01327,Otu07012:0.02685):0.00847,(((Otu01026:0.02034,Otu01088:0.01406):0.00247,Otu01354:0.02708):0.00610,Otu01073:0.01110):0.00629):0.00532,(Otu00456:0.00746,(Otu00162:0.01465,(Otu02114:0.00663,Otu02725:0.04270):0.00903):0.00054):0.00337):0.01004):0.00932,Otu02179:0.01654):0.00311,((Otu02119:0.01271,(((((Otu06913:0.01211,(Otu00460:0.00612,Otu07004:0.02519):0.02394):0.01092,Otu00088:0.00054):0.00681,(Otu00489:0.00663,Otu00490:0.02188):0.00605):0.00441,Otu00787:0.02382):0.00055,(Otu00346:0.01166,Otu06908:0.01710):0.00307):0.00404):0.00235,(Otu02085:0.01952,((Otu02587:0.05875,(Otu00955:0.02705,Otu07001:0.02275):0.00563):0.00782,Otu00596:0.01043):0.00915):0.00728):0.00384):0.00678):0.00054,((Otu01201:0.02563,Otu02722:0.02810):0.00358,Otu01092:0.02754):0.00290):0.00673,((Otu03381:0.08066,(Otu00999:0.00306,(Otu00119:0.02234,Otu02588:0.03816):0.02358):0.02117):0.01514,Otu00786:0.08253):0.01488):0.00924,(Otu01984:0.02285,Otu07200:0.03642):0.01246):0.01586,((Otu00594:0.00402,Otu07325:0.01926):0.01105,(Otu01970:0.04466,Otu06997:0.01912):0.02336):0.00054):0.01560,Otu07216:0.02140):0.01173,((((Otu01747:0.00744,(((((Otu02324:0.02343,(Otu00243:0.00605,((Otu01795:0.00977,Otu02262:0.04122):0.02017,Otu00519:0.02459):0.00771):0.02024):0.01359,Otu02213:0.00917):0.02783,(Otu07309:0.01743,(Otu01336:0.01066,Otu07297:0.03422):0.02091):0.01982):0.00589,(Otu02716:0.01689,(((Otu07183:0.04090,Otu07298:0.03930):0.01058,Otu00932:0.03836):0.00490,Otu02258:0.01228):0.00243):0.01175):0.00422,Otu06904:0.03306):0.00686):0.00667,((Otu07201:0.04186,((Otu07305:0.03962,(Otu02597:0.03448,(Otu02584:0.01217,Otu06905:0.02830):0.00487):0.04186):0.02033,((Otu02248:0.02003,(Otu02244:0.02875,Otu07293:0.02530):0.03311):0.01899,(Otu07210:0.07123,(Otu02223:0.02341,Otu07211:0.01793):0.00264):0.02499):0.02452):0.00054):0.02679,(((Otu01667:0.01194,(Otu00780:0.02046,(Otu07215:0.01960,(((Otu07031:0.01849,Otu02554:0.03681):0.00336,Otu00686:0.00235):0.01325,(Otu02555:0.02793,(Otu07029:0.01065,(Otu07030:0.01847,Otu02602:0.02788):0.00054):0.00691):0.00713):0.00055):0.01162):0.00958):0.00849,Otu02238:0.02020):0.00055,(Otu02266:0.01315,(Otu01797:0.04113,Otu07032:0.02366):0.03025):0.01408):0.00857):0.00464):0.00661,(Otu02720:0.00525,Otu07300:0.01845):0.01657):0.00054,((((Otu02600:0.00055,(Otu07317:0.03629,(Otu02228:0.01030,Otu07326:0.05376):0.03180):0.00702):0.01074,(((Otu02582:0.00321,(Otu00785:0.00209,(((Otu00446:0.00053,((Otu02080:0.02651,Otu02589:0.01256):0.01314,Otu07011:0.02463):0.00900):0.01150,Otu02081:0.01043):0.00687,Otu01013:0.00356):0.01804):0.02953):0.02537,Otu02726:0.00642):0.02744,Otu02116:0.00055):0.02030):0.00994,((Otu02581:0.01341,Otu07003:0.01002):0.00376,(((Otu06903:0.02274,(Otu01923:0.03141,(Otu02598:0.01864,Otu02601:0.03256):0.01340):0.00055):0.00961,Otu02719:0.02778):0.00055,Otu01753:0.00907):0.00054):0.00140):0.01592,(Otu01933:0.01814,((Otu00790:0.01568,(Otu01280:0.01272,Otu02269:0.01129):0.01069):0.00054,((Otu01892:0.02060,Otu02241:0.00054):0.01254,Otu02723:0.02141):0.00709):0.01377):0.00334):0.00627):0.01048):0.00054,((Otu02599:0.04682,Otu02717:0.03481):0.00481,(Otu06915:0.02740,(Otu02255:0.02053,(Otu01402:0.01982,(Otu02224:0.02306,(Otu04507:0.03710,Otu04669:0.01348):0.01214):0.02224):0.02943):0.03528):0.00850):0.02387):0.01399,(((((((((Otu07209:0.03192,Otu02239:0.03999):0.00267,((Otu07322:0.03975,Otu01331:0.00054):0.02295,Otu00844:0.01020):0.01960):0.02893,Otu02259:0.02464):0.00749,Otu07304:0.05141):0.01386,(Otu07303:0.03562,Otu07213:0.02775):0.01616):0.00916,(Otu01754:0.03143,Otu02336:0.05988):0.00970):0.00931,((Otu02257:0.03537,Otu07202:0.01959):0.02718,(Otu00925:0.00836,Otu07328:0.02025):0.01489):0.00806):0.00054,(Otu01516:0.03453,Otu02208:0.04636):0.03297):0.01570,(((Otu02237:0.02800,Otu02328:0.00380):0.01738,((Otu04367:0.00055,Otu07212:0.00974):0.00229,(Otu00547:0.03866,Otu01401:0.01421):0.00748):0.01076):0.00671,(((Otu02225:0.01161,(Otu02337:0.00777,Otu07207:0.01810):0.00760):0.01252,(((Otu02209:0.02818,(Otu00219:0.00565,(Otu02253:0.01543,Otu00843:0.01065):0.00054):0.00617):0.00902,(((Otu00927:0.01845,((Otu02329:0.02830,(Otu02231:0.02796,((Otu01913:0.00055,Otu02631:0.05912):0.02009,(Otu07208:0.01129,Otu07306:0.03063):0.00669):0.00221):0.01267):0.00407,(Otu00029:0.00054,Otu00951:0.00612):0.00486):0.00324):0.00834,((Otu04415:0.02066,((Otu00267:0.00342,Otu04215:0.02622):0.00318,(Otu04214:0.00929,(Otu01268:0.01865,Otu01934:0.02316):0.01055):0.00457):0.00646):0.01000,((Otu00043:0.00055,Otu01333:0.03142):0.01242,(((((Otu00068:0.00055,Otu00364:0.00661):0.00328,Otu07185:0.02798):0.00054,(Otu00846:0.00621,Otu01687:0.03463):0.01315):0.00953,((Otu00080:0.00055,Otu02217:0.05334):0.00341,(Otu07307:0.02325,(Otu01266:0.00698,Otu01742:0.02576):0.00053):0.00186):0.00687):0.00311,(Otu07184:0.01338,Otu00096:0.01380):0.00983):0.00413):0.01290):0.00055):0.00796,((Otu00842:0.00053,(Otu01896:0.01185,Otu04490:0.02267):0.02797):0.01600,Otu01750:0.01168):0.01647):0.00798):0.00983,((Otu07296:0.05245,Otu01791:0.00055):0.00275,Otu01749:0.03404):0.01557):0.00285):0.00055,Otu02216:0.00631):0.01156):0.01563):0.00566):0.03265,(Otu07206:0.05777,(Otu02633:0.05646,(Otu07323:0.03395,(Otu02260:0.02065,(Otu02145:0.01934,Otu07327:0.02485):0.02375):0.00878):0.01190):0.01285):0.01291):0.00417):0.04486):0.01008):0.00499,((((((((((((((((Otu01714:0.12210,Otu04708:0.05257):0.00081,((Otu02415:0.08651,(Otu02218:0.01366,(Otu00944:0.03890,((Otu03695:0.02566,Otu06108:0.04462):0.00920,((Otu00861:0.01606,(Otu00783:0.00331,Otu01834:0.02245):0.00334):0.01096,((((((((((Otu03585:0.01785,(((Otu06066:0.02195,(Otu01222:0.02053,Otu04571:0.00916):0.00343):0.00950,(Otu00865:0.00684,Otu04075:0.03746):0.01481):0.00221,((Otu06243:0.00953,(Otu04704:0.00920,Otu06527:0.01243):0.00646):0.00821,Otu04123:0.03572):0.00863):0.00054):0.00055,(Otu01762:0.02157,(Otu01149:0.00616,(Otu00676:0.01045,(Otu01954:0.02204,((Otu06771:0.05539,Otu02629:0.02292):0.00632,Otu02645:0.04535):0.00101):0.00706):0.00335):0.00346):0.00640):0.00339,((Otu06283:0.01984,Otu06572:0.02388):0.00203,Otu06557:0.02016):0.00868):0.00053,(Otu00007:0.00055,Otu01187:0.00913):0.00054):0.00650,((Otu01956:0.00053,Otu04712:0.02661):0.01478,Otu02439:0.01621):0.00055):0.00761,(((Otu03551:0.00762,Otu04446:0.02667):0.00929,((Otu06059:0.02606,Otu06277:0.00702):0.00331,((Otu06552:0.02395,(Otu01574:0.00054,(Otu00284:0.00592,Otu06118:0.03313):0.00051):0.00907):0.03029,(Otu01188:0.01895,((Otu06333:0.01372,(((((Otu06064:0.01735,(Otu02649:0.02417,Otu04735:0.02983):0.01009):0.00391,(Otu00677:0.00683,Otu02626:0.01652):0.00107):0.00055,(Otu07500:0.04698,((Otu07506:0.03202,(Otu02655:0.00054,Otu04635:0.00309):0.04320):0.01335,Otu04725:0.02574):0.00666):0.00559):0.00054,Otu04656:0.01957):0.00693,((((Otu00021:0.00055,(Otu00018:0.00318,(Otu07025:0.05189,(Otu00569:0.00055,Otu02027:0.02288):0.01596):0.00585):0.00313):0.00054,Otu04593:0.03455):0.00055,((Otu06444:0.02566,((Otu02176:0.02258,Otu04511:0.04497):0.00631,Otu04583:0.05440):0.00055):0.00966,Otu01208:0.01718):0.01022):0.00286,Otu04585:0.02202):0.00799):0.00737):0.00311,((Otu06491:0.01835,((Otu04003:0.01090,(((Otu03578:0.01918,(Otu01529:0.01725,(Otu00874:0.00054,Otu02011:0.01574):0.01344):0.00738):0.00393,Otu03560:0.02308):0.00054,Otu02044:0.01167):0.01962):0.00053,(((Otu02559:0.01702,(Otu01731:0.00869,Otu03647:0.02745):0.01566):0.00053,Otu02639:0.03730):0.02563,(Otu01020:0.00364,Otu03927:0.00903):0.00529):0.00773):0.01137):0.00590,((Otu03605:0.01478,((Otu06131:0.04013,(Otu04160:0.01782,Otu06121:0.01376):0.00533):0.01681,Otu06450:0.02753):0.00341):0.01343,Otu04071:0.00901):0.01684):0.01376):0.00353):0.00370):0.00054):0.00458):0.00398,Otu00499:0.00054):0.00166):0.00643,(Otu06645:0.00892,(Otu02774:0.02825,(Otu03029:0.02848,Otu03054:0.00887):0.03300):0.00775):0.04494):0.00701,Otu03802:0.04452):0.00798,Otu06588:0.02296):0.00321,((Otu06582:0.00302,(Otu02055:0.00213,Otu06467:0.03185):0.02893):0.00355,Otu06106:0.03117):0.00689):0.00873):0.01174):0.00898):0.05304):0.02343):0.00353,(((((((Otu00426:0.00997,(((((Otu00057:0.00053,(((Otu07543:0.01740,Otu02594:0.04478):0.00309,(Otu04721:0.00712,(Otu04668:0.02611,(Otu00158:0.00054,Otu03606:0.02627):0.00098):0.01848):0.01716):0.00346,Otu00772:0.00390):0.00554):0.01334,Otu03254:0.02091):0.00234,(((Otu06076:0.01808,(Otu02564:0.01018,(Otu00330:0.01366,(Otu00187:0.00054,Otu01573:0.00934):0.01268):0.00299):0.00871):0.01757,((((Otu06029:0.01249,(Otu02167:0.02176,Otu04159:0.04097):0.01092):0.00395,Otu03642:0.02633):0.01419,(Otu01390:0.03404,(Otu06257:0.02165,(Otu02605:0.02371,Otu06293:0.00796):0.00813):0.01239):0.01400):0.00054,((Otu01501:0.02116,Otu01794:0.00962):0.02758,(Otu06512:0.01164,(Otu02040:0.01480,Otu06133:0.00735):0.02026):0.00797):0.00053):0.00054):0.00535,(Otu01557:0.01027,Otu06532:0.03903):0.00645):0.00391):0.00469,Otu00469:0.01963):0.00578,Otu00056:0.00053):0.00383):0.00361,Otu06128:0.02811):0.00053,((Otu06331:0.04278,((Otu03311:0.00355,(Otu02109:0.03760,Otu06443:0.02963):0.01267):0.01014,Otu03727:0.04693):0.00362):0.02533,Otu03502:0.01779):0.01222):0.02217,(Otu02675:0.01639,(Otu02740:0.07689,(Otu07161:0.06415,Otu06332:0.04733):0.00709):0.01197):0.03591):0.01021,Otu06993:0.01292):0.03807,Otu04438:0.00529):0.02289,Otu01388:0.01954):0.01460):0.02995):0.00508,Otu02053:0.00054):0.02543,((Otu04702:0.03440,(Otu01873:0.04045,(Otu04533:0.00887,Otu06014:0.00411):0.01765):0.00488):0.01014,Otu06365:0.02728):0.00645):0.01818,((Otu06102:0.02249,(Otu04323:0.04712,Otu06344:0.04362):0.01449):0.00877,Otu06101:0.03291):0.01845):0.00354,(Otu03806:0.05060,Otu04223:0.01942):0.02145):0.01158,((Otu00939:0.02576,Otu03420:0.01258):0.00053,((Otu03640:0.06094,(Otu04638:0.05420,(Otu01684:0.01769,Otu02057:0.01328):0.00648):0.00255):0.00940,(((((Otu00938:0.00497,(Otu03417:0.02264,Otu05106:0.00156):0.01429):0.01665,(((Otu05108:0.04683,((((Otu03521:0.01285,((Otu02130:0.01221,(Otu00593:0.00054,Otu04275:0.01044):0.01547):0.00811,Otu06058:0.00666):0.00053):0.00279,Otu03005:0.08003):0.00054,(Otu05208:0.01255,Otu06255:0.02006):0.00363):0.00964,Otu00060:0.00054):0.00586):0.00054,(((Otu01778:0.03092,Otu03963:0.03274):0.01180,(Otu02485:0.01505,(Otu01735:0.00810,Otu06343:0.01487):0.00578):0.00376):0.00394,(((((Otu00778:0.02421,(Otu00300:0.01910,(Otu00134:0.00320,(Otu06052:0.03072,Otu01715:0.02229):0.00055):0.00055):0.00324):0.00325,Otu01720:0.01305):0.00055,(Otu06265:0.02604,(Otu00952:0.01541,(Otu01417:0.01298,Otu06560:0.02010):0.00685):0.02443):0.00325):0.00375,((Otu01997:0.03555,(Otu00191:0.00055,Otu05212:0.02651):0.00327):0.01409,(Otu03524:0.01244,((Otu01177:0.01210,Otu06043:0.01229):0.01284,(Otu00769:0.01361,Otu01631:0.01386):0.01390):0.01206):0.00281):0.00367):0.01845,Otu01235:0.00949):0.00820):0.00376):0.00405,(((((Otu02481:0.01449,(Otu00512:0.00055,Otu03014:0.01229):0.00511):0.00378,(Otu06288:0.01491,Otu01692:0.01359):0.00223):0.00865,(Otu00126:0.00054,Otu03307:0.02697):0.01259):0.00347,Otu01204:0.01873):0.00356,((Otu03898:0.01898,Otu06520:0.01648):0.01162,((Otu04109:0.01059,(Otu00245:0.00619,Otu05199:0.01493):0.00845):0.00507,(Otu01706:0.01087,Otu03599:0.03391):0.00534):0.00681):0.02551):0.00896):0.00054):0.00333,(Otu03664:0.02039,(Otu05236:0.01997,Otu05078:0.01275):0.00333):0.00054):0.00364,(Otu00112:0.00055,Otu06506:0.03277):0.00945):0.00637,(Otu01814:0.00934,Otu03628:0.03079):0.00055):0.00617):0.00055):0.00054):0.00286,((((Otu06015:0.03167,Otu06111:0.03385):0.00482,(Otu06095:0.02315,((Otu00261:0.00322,(Otu06016:0.02773,Otu00354:0.00448):0.00218):0.00865,Otu03650:0.03945):0.00054):0.00465):0.00570,(Otu00891:0.00997,Otu05201:0.00661):0.00985):0.01361,((Otu06546:0.01367,(((Otu06074:0.01786,(Otu00293:0.00053,(Otu00067:0.00054,Otu06263:0.02015):0.00276):0.00643):0.00724,(((Otu00683:0.00054,Otu01999:0.02386):0.01376,Otu01722:0.02683):0.01128,Otu06551:0.02334):0.00054):0.00386,(((Otu06484:0.01539,Otu01712:0.02443):0.01986,Otu06231:0.01604):0.00747,Otu00679:0.01195):0.01197):0.00371):0.00055,(Otu06097:0.01639,(Otu00285:0.00053,Otu01233:0.00947):0.01344):0.00949):0.00983):0.00370):0.01420,(Otu03567:0.01804,Otu03645:0.04807):0.01561):0.00661,(Otu03646:0.01835,(((Otu03543:0.01671,(Otu04110:0.02634,Otu06110:0.02784):0.01979):0.00452,Otu01711:0.02548):0.00272,(((((Otu06482:0.02820,(Otu04081:0.00834,(Otu04216:0.11350,((Otu06516:0.03091,(Otu00098:0.00054,(((Otu03406:0.02865,(Otu02630:0.05312,Otu02637:0.00898):0.02139):0.00685,Otu01443:0.00949):0.00054,(Otu03197:0.00719,(Otu01821:0.03214,Otu01614:0.01913):0.00397):0.01348):0.00335):0.00364):0.00141,(Otu04558:0.00490,Otu02969:0.08117):0.01032):0.02138):0.01103):0.03225):0.00158,Otu06499:0.02694):0.00488,(((Otu02096:0.08930,Otu06454:0.06132):0.01754,((Otu03205:0.01511,Otu01726:0.01924):0.00898,Otu00751:0.00323):0.00054):0.00342,((((Otu06334:0.01669,Otu03970:0.05228):0.01467,Otu06340:0.01309):0.00055,(Otu03667:0.01846,Otu01215:0.02564):0.00527):0.01338,Otu00032:0.00054):0.00278):0.00055):0.00295,(Otu06339:0.01423,Otu03608:0.04576):0.00832):0.00055,Otu00962:0.01303):0.00344):0.00396):0.00670):0.00054,(((Otu04096:0.04114,((Otu02065:0.00562,Otu03850:0.05504):0.02639,(((Otu06109:0.01764,(Otu06038:0.00992,Otu06053:0.03490):0.02312):0.01195,(Otu03707:0.00054,(Otu00875:0.00053,Otu03246:0.03214):0.03033):0.01357):0.01528,(Otu04067:0.00863,(((Otu01072:0.01256,(Otu01173:0.01057,(Otu06473:0.03589,Otu03561:0.05381):0.00422):0.01738):0.01037,(Otu00831:0.00074,(Otu03600:0.03777,Otu04138:0.01726):0.00915):0.01538):0.00352,Otu03993:0.02768):0.00054):0.00054):0.01623):0.03398):0.01015,((Otu06562:0.02151,Otu06465:0.05255):0.02236,((Otu00327:0.00359,(Otu01174:0.03557,(Otu06995:0.04290,(Otu00107:0.00054,Otu01959:0.03026):0.00541):0.03546):0.01380):0.00213,Otu06481:0.03139):0.00403):0.01938):0.00910,(Otu00488:0.00971,((Otu06447:0.00271,Otu06541:0.03498):0.02838,Otu06037:0.01182):0.01396):0.01138):0.01595):0.00693,((((Otu06547:0.01495,(Otu06253:0.01969,Otu03800:0.03454):0.01456):0.01237,((Otu02108:0.02281,Otu06260:0.03049):0.00354,((((Otu02064:0.02268,Otu06472:0.02238):0.00129,((Otu01231:0.02763,Otu06584:0.00859):0.01258,Otu06090:0.02427):0.00327):0.00050,(((Otu00589:0.00616,Otu00684:0.00984):0.00654,Otu06005:0.03105):0.00327,((Otu00500:0.00738,(Otu06268:0.02805,(((Otu06452:0.02365,Otu06483:0.01154):0.00895,Otu00810:0.01793):0.00115,((Otu01032:0.01654,Otu04143:0.01756):0.00904,(Otu02569:0.02905,(Otu02256:0.03391,(Otu01022:0.01865,(Otu01223:0.00752,Otu06988:0.03107):0.01242):0.00559):0.00674):0.01449):0.00584):0.00380):0.00054):0.00590,(Otu00019:0.00054,(Otu03629:0.03061,(Otu02887:0.01669,(Otu00399:0.00311,Otu03535:0.01679):0.00419):0.00413):0.00506):0.00282):0.00055):0.00312):0.00054,(Otu06054:0.00334,((Otu04247:0.00628,(Otu03363:0.03587,((Otu02618:0.08431,(Otu01901:0.03905,(Otu01977:0.04216,Otu03175:0.01869):0.01730):0.01357):0.02700,Otu03364:0.00885):0.01844):0.01754):0.01010,Otu03718:0.03557):0.00054):0.01996):0.00712):0.00053):0.01810,(Otu06019:0.00892,Otu06581:0.02523):0.01784):0.00508,((((Otu03183:0.07786,Otu06099:0.05499):0.03889,(((Otu06456:0.02667,Otu01717:0.03682):0.00770,Otu00201:0.00672):0.00074,(Otu04535:0.01407,Otu04726:0.01700):0.00932):0.01091):0.00495,(Otu06505:0.06808,(Otu01662:0.00055,Otu06589:0.04493):0.00729):0.00798):0.02412,Otu06524:0.01256):0.00054):0.01451):0.01164,(Otu05113:0.02037,(Otu05136:0.01276,(Otu00862:0.00362,Otu03034:0.02489):0.01181):0.02100):0.02435):0.00559,(Otu06494:0.04228,(Otu04865:0.00054,(Otu01651:0.02701,Otu04902:0.02952):0.03522):0.03275):0.02719):0.02157,((((Otu04429:0.00789,Otu04431:0.02275):0.02101,(Otu02641:0.06618,Otu04197:0.05692):0.02681):0.01231,(((Otu03429:0.06062,Otu04416:0.01682):0.00647,(Otu04424:0.01435,Otu04220:0.03274):0.00627):0.00053,(Otu00397:0.01905,Otu03232:0.01570):0.01766):0.00274):0.01091,(((Otu03001:0.01601,((Otu00749:0.00054,(Otu00345:0.03341,Otu01703:0.00916):0.03204):0.02361,Otu01290:0.00963):0.03590):0.03266,((Otu01741:0.00933,Otu05231:0.02965):0.02363,((Otu05223:0.02243,((Otu01252:0.03850,Otu02627:0.03294):0.01321,(Otu05227:0.01309,((((Otu06530:0.02585,(Otu00520:0.01399,Otu00646:0.03403):0.00054):0.00685,((Otu01278:0.00256,Otu03525:0.08016):0.02624,(Otu00335:0.00054,(Otu03504:0.02238,Otu05232:0.01825):0.01414):0.01716):0.00055):0.00754,Otu03491:0.11109):0.00055,Otu00160:0.00843):0.00937):0.00916):0.00731):0.00054,Otu03528:0.00928):0.01826):0.02069):0.01128,((((Otu06031:0.09509,Otu03247:0.01330):0.01726,(((Otu03477:0.01984,(Otu00830:0.01965,Otu04002:0.01859):0.01068):0.02397,((Otu00533:0.03182,Otu03654:0.04612):0.01554,((Otu03045:0.04920,(Otu00102:0.00054,Otu03048:0.04809):0.00245):0.00292,((Otu00342:0.00054,Otu03007:0.02741):0.01062,Otu00453:0.01892):0.00344):0.01345):0.01106):0.03258,(Otu04290:0.04968,(Otu06045:0.01039,(Otu01183:0.01282,Otu01298:0.00055):0.03004):0.08479):0.00483):0.00968):0.00055,(Otu01679:0.01996,((((Otu00762:0.01141,Otu01691:0.01212):0.00898,((Otu05076:0.02691,Otu01702:0.00966):0.00328,Otu01318:0.02283):0.00053):0.01009,(((Otu05075:0.01834,(Otu00339:0.01488,(Otu06337:0.02830,Otu01685:0.02438):0.00055):0.00749):0.00738,(Otu01680:0.00936,Otu05074:0.02200):0.01000):0.01122,(Otu05206:0.01629,(Otu00639:0.00390,Otu05100:0.04015):0.02013):0.01885):0.00490):0.00446,(Otu05112:0.02450,((Otu05229:0.03859,(Otu00262:0.00054,(((Otu05230:0.02511,(Otu05225:0.11414,Otu03586:0.06835):0.02416):0.03904,Otu01686:0.02381):0.02884,Otu05226:0.01733):0.01125):0.01641):0.01414,(Otu06250:0.06829,Otu03505:0.02885):0.01012):0.01688):0.00054):0.00830):0.02005):0.00122,((Otu02076:0.00334,(Otu00633:0.01111,Otu05093:0.04421):0.02382):0.04739,(Otu05111:0.03577,(Otu00252:0.00564,(Otu00275:0.01349,(Otu00803:0.02383,(Otu03006:0.02084,Otu03043:0.01650):0.00680):0.00715):0.01054):0.02094):0.00413):0.04953):0.00837):0.01043):0.01527):0.00604,(((((((Otu00588:0.01001,(Otu00514:0.00054,Otu06057:0.04810):0.01700):0.01831,((Otu03990:0.00916,(Otu03803:0.01140,Otu07595:0.05679):0.03856):0.00921,(Otu00322:0.00853,(Otu02050:0.02012,Otu00774:0.01385):0.01095):0.00898):0.00525):0.00054,Otu06235:0.04320):0.00488,(Otu04016:0.00766,Otu06103:0.02366):0.00053):0.00433,((Otu06115:0.00522,(((Otu03309:0.00054,Otu04151:0.05539):0.02208,Otu06466:0.00899):0.00530,Otu03587:0.01878):0.02106):0.01241,Otu06497:0.01547):0.02439):0.00765,Otu06086:0.01013):0.01080,((Otu06041:0.02610,(Otu00950:0.01908,Otu06509:0.03172):0.02314):0.01324,(Otu03518:0.03959,(Otu02986:0.04606,Otu03656:0.01913):0.01748):0.01635):0.00054):0.03104):0.00626):0.01508,((Otu03577:0.03969,((Otu03487:0.04454,Otu06281:0.03714):0.01252,(Otu02965:0.13515,Otu07535:0.11274):0.04492):0.01039):0.01122,Otu01790:0.04576):0.03303):0.01601,(Otu06538:0.04158,((((Otu01446:0.01817,Otu04806:0.02868):0.01127,((((Otu04408:0.01184,Otu06224:0.05858):0.01692,Otu04313:0.00865):0.00054,((Otu04310:0.01793,Otu04807:0.00288):0.01723,Otu04808:0.01248):0.01280):0.02223,(Otu04406:0.03079,(Otu00640:0.00055,Otu01220:0.00941):0.00054):0.00850):0.00378):0.00928,Otu01371:0.02717):0.03111,((Otu02918:0.02727,((Otu01076:0.01675,Otu02917:0.00055):0.00255,(Otu06081:0.02034,Otu03557:0.01756):0.00054):0.02096):0.02180,(Otu00873:0.05843,Otu03182:0.02393):0.00653):0.01170):0.00681):0.01058):0.01352,(((((Otu00768:0.05128,Otu06555:0.01874):0.02741,(Otu06529:0.05808,Otu01274:0.07259):0.00910):0.01565,(((((Otu03302:0.06194,(Otu03607:0.01626,(Otu06575:0.00054,Otu06942:0.00951):0.02051):0.01257):0.02966,(((Otu00796:0.04663,(Otu02493:0.01834,(Otu03563:0.02546,Otu03698:0.02208):0.01696):0.02907):0.02611,((Otu03154:0.02396,Otu06098:0.02844):0.03104,((((Otu02023:0.04825,Otu06564:0.00710):0.01948,(Otu00954:0.05278,(((Otu03203:0.03787,((Otu03047:0.03239,Otu06518:0.05929):0.02026,Otu06258:0.05875):0.02584):0.01679,(Otu00969:0.00053,Otu04118:0.03013):0.01421):0.01946,((Otu03626:0.03229,((Otu00795:0.00755,(Otu00759:0.00506,(Otu02486:0.03147,Otu05080:0.01028):0.01307):0.01076):0.01891,(Otu01264:0.02155,Otu04267:0.01370):0.00053):0.00148):0.01218,((Otu01202:0.01384,Otu06457:0.01521):0.00055,Otu02063:0.04847):0.00951):0.01004):0.01147):0.00873):0.00109,((Otu06513:0.02343,(Otu00982:0.01718,(Otu01644:0.01245,Otu01669:0.01042):0.00772):0.00207):0.04666,((Otu06556:0.02228,(Otu06036:0.00855,Otu06287:0.04019):0.01860):0.01386,(Otu03559:0.00648,Otu06519:0.02688):0.01724):0.00821):0.02141):0.02067,Otu06008:0.04537):0.00055):0.01130):0.02195,((((((((((((((Otu03161:0.01459,Otu05243:0.02384):0.00156,((Otu02029:0.01059,(Otu01475:0.00361,(Otu05242:0.02713,Otu05244:0.01386):0.01054):0.01254):0.00402,Otu05281:0.04016):0.01211):0.01041,(Otu03176:0.00054,Otu05251:0.07289):0.02125):0.00291,Otu00723:0.02387):0.00513,(Otu01075:0.00804,Otu02021:0.02225):0.00311):0.00124,Otu00957:0.01356):0.00927,(((Otu06442:0.00447,Otu07146:0.11417):0.00487,Otu03289:0.02261):0.00054,Otu05240:0.00054):0.04021):0.01251,Otu00655:0.00767):0.02367,Otu05279:0.00390):0.04203,((((Otu01611:0.00556,((Otu00501:0.00693,Otu03317:0.02012):0.02303,Otu04082:0.04811):0.01015):0.00745,(Otu03188:0.01062,(Otu03163:0.00624,Otu06285:0.00306):0.02486):0.01502):0.01029,((Otu00165:0.01507,(Otu06446:0.03202,Otu00394:0.00743):0.00739):0.00430,(Otu03376:0.01281,Otu02408:0.06171):0.02817):0.02494):0.01446,((Otu06096:0.01477,((Otu02020:0.01925,(Otu03151:0.02269,Otu05246:0.02342):0.02587):0.03296,(Otu03556:0.02032,Otu05278:0.04266):0.01180):0.00055):0.02025,(Otu06548:0.03777,Otu04130:0.05366):0.00054):0.03318):0.00216):0.02549,((Otu03332:0.03189,((Otu00210:0.00472,(Otu00113:0.01918,(Otu04359:0.00647,Otu06359:0.04490):0.00360):0.00701):0.00395,Otu03385:0.01771):0.00412):0.01045,((Otu03334:0.01921,(Otu03602:0.03352,(Otu00463:0.00311,Otu06136:0.01979):0.01086):0.01377):0.01180,(((Otu04240:0.03746,(Otu06223:0.04162,(Otu03527:0.02548,(Otu00114:0.01046,Otu00928:0.00716):0.00710):0.01122):0.00912):0.01540,(((((Otu01920:0.02227,Otu02031:0.05096):0.01651,((Otu00022:0.00054,(Otu01489:0.02699,Otu06247:0.02983):0.00154):0.00321,(Otu06495:0.01626,Otu06448:0.03906):0.00699):0.00054):0.00334,Otu01713:0.03026):0.00582,(Otu04239:0.04334,(Otu01851:0.01628,Otu04364:0.02218):0.00355):0.00505):0.02289,((Otu01752:0.02097,Otu03675:0.03016):0.03481,Otu02066:0.01077):0.00054):0.02076):0.01212,(Otu06051:0.06965,(Otu01659:0.03991,Otu04617:0.08214):0.02203):0.01110):0.02249):0.00055):0.00359):0.00787,(((Otu03245:0.01763,(Otu03498:0.03192,(Otu04117:0.00055,(Otu00587:0.01697,Otu06083:0.00768):0.02369):0.00450):0.02974):0.01357,(Otu06565:0.08984,(Otu05280:0.01685,(Otu02019:0.02501,Otu05248:0.00595):0.00826):0.03927):0.02238):0.00156,(((Otu03661:0.04201,Otu03666:0.02537):0.01910,(Otu01517:0.00708,(Otu06006:0.03867,Otu06480:0.02606):0.00455):0.00342):0.03183,((((Otu03158:0.02199,Otu03153:0.02027):0.01251,Otu06033:0.00282):0.00054,Otu00894:0.00054):0.00831,(Otu06237:0.00633,(Otu06240:0.02190,(Otu01008:0.00360,Otu02014:0.02167):0.00650):0.01855):0.03587):0.01247):0.01851):0.01503):0.00791,(Otu06135:0.05919,(((Otu06348:0.03408,Otu04700:0.07432):0.04225,((((Otu00856:0.00681,Otu03655:0.03762):0.00420,(Otu03616:0.03744,(Otu00583:0.00463,Otu03396:0.04154):0.00354):0.02303):0.02664,Otu01716:0.02894):0.00100,Otu00674:0.00469):0.01678):0.01214,(Otu03484:0.06316,Otu06561:0.00257):0.01838):0.03595):0.01244):0.01787,((Otu06292:0.02201,((((Otu04440:0.00599,Otu06933:0.00324):0.00055,(Otu00420:0.00053,Otu02432:0.01542):0.00566):0.10031,(Otu06470:0.05846,(Otu05245:0.05450,(Otu03150:0.02611,Otu03157:0.00733):0.02698):0.03208):0.01101):0.00468,(((Otu03913:0.00053,(Otu02614:0.06100,Otu03412:0.06808):0.04615):0.02184,(Otu00233:0.00054,Otu01880:0.03536):0.00948):0.01907,(((Otu06125:0.01998,Otu06528:0.03543):0.03948,(Otu00585:0.02244,((Otu01675:0.01858,Otu06221:0.02498):0.01188,((Otu03757:0.02780,(Otu00771:0.00054,(Otu00590:0.02882,Otu00953:0.03486):0.00377):0.01345):0.03341,((((Otu03512:0.02452,(Otu01690:0.02305,Otu03231:0.01847):0.01608):0.02423,(Otu00947:0.00322,Otu02593:0.02726):0.00361):0.01357,Otu03603:0.00558):0.01896,(Otu02642:0.06667,(Otu00380:0.00055,Otu01973:0.02664):0.00418):0.01521):0.01197):0.00392):0.04169):0.02527):0.02013,((((Otu03748:0.03052,(Otu01197:0.01560,Otu01733:0.06554):0.02787):0.01659,Otu01498:0.02774):0.01212,((Otu01524:0.04971,Otu06290:0.02049):0.01826,(((Otu00567:0.02069,(((Otu00801:0.03518,(((((Otu06550:0.02350,Otu06459:0.03671):0.01046,Otu05094:0.03563):0.01083,Otu02488:0.01968):0.00351,((Otu02489:0.02210,Otu05109:0.01154):0.01400,(Otu00237:0.00546,Otu05105:0.02960):0.00101):0.00439):0.01800,((Otu00297:0.00435,((Otu02482:0.01385,(Otu03044:0.02895,Otu02500:0.00054):0.01220):0.00329,(Otu00206:0.00054,(Otu01234:0.01595,Otu01273:0.01558):0.00935):0.01731):0.01267):0.00381,Otu03896:0.03579):0.00707):0.00756):0.00448,Otu00747:0.00054):0.00687,(((Otu00483:0.00979,((Otu01105:0.01709,(Otu00754:0.01215,((Otu01730:0.02404,Otu02480:0.03957):0.00054,(Otu05214:0.03020,(Otu02497:0.05942,Otu03002:0.00053):0.00722):0.01785):0.00416):0.00670):0.02332,(Otu00806:0.01620,Otu01242:0.01538):0.01345):0.01882):0.01520,((Otu01106:0.00371,(Otu05107:0.01358,Otu01781:0.05312):0.00993):0.00285,Otu06140:0.02693):0.01005):0.00388,Otu00270:0.00054):0.01368):0.00055):0.01945,Otu01128:0.01546):0.01275,(Otu04249:0.02205,((Otu02652:0.08348,Otu06545:0.04253):0.02937,(((Otu03179:0.02775,Otu04131:0.03775):0.02318,Otu01206:0.02962):0.01102,Otu05241:0.02798):0.00054):0.00262):0.00970):0.00818):0.02002):0.01977,(Otu03744:0.06078,((Otu03242:0.06260,Otu06275:0.00533):0.02438,((Otu01531:0.00050,((Otu03526:0.01626,Otu06233:0.01415):0.02073,Otu01745:0.03107):0.01055):0.00389,((((Otu06583:0.05576,Otu06002:0.03629):0.00054,Otu00680:0.00742):0.00959,(Otu00097:0.00365,Otu06566:0.02437):0.00885):0.00054,(Otu06055:0.02988,Otu03361:0.02878):0.00845):0.01804):0.00775):0.01841):0.00827):0.01222):0.01722):0.00952):0.01498):0.01338,(Otu01637:0.05196,((Otu00395:0.02566,(Otu06335:0.04054,(Otu03697:0.05958,(((Otu00039:0.00055,(Otu07078:0.01816,Otu04734:0.04709):0.00054):0.00054,(Otu02448:0.04016,Otu04701:0.03602):0.01095):0.00248,((Otu02658:0.02034,Otu01034:0.00305):0.00302,Otu00204:0.00055):0.00054):0.00330):0.00615):0.00829):0.01649,(((Otu00681:0.00622,Otu01967:0.00054):0.01937,(Otu07667:0.00939,(Otu00612:0.00319,Otu01550:0.00312):0.00309):0.01296):0.05015,(Otu00351:0.00053,(Otu03743:0.03743,(Otu00226:0.00053,Otu04736:0.03430):0.00054):0.00996):0.02749):0.03959):0.03209):0.04125):0.01270):0.01506):0.00954):0.01647,(Otu06230:0.02728,Otu06234:0.03167):0.00810):0.02083,(Otu03594:0.07811,(Otu02045:0.06543,(Otu03301:0.03218,(((Otu05250:0.08193,Otu05247:0.03058):0.00987,Otu00770:0.00450):0.00194,Otu00726:0.00054):0.01507):0.02832):0.04064):0.01780):0.00891,(Otu06563:0.05506,(Otu06232:0.01862,(Otu06028:0.01589,(Otu03724:0.05163,Otu06489:0.00271):0.04192):0.01316):0.02970):0.02577):0.00383):0.00448,((Otu03659:0.02869,Otu06027:0.02016):0.03157,((Otu06523:0.02023,(Otu04121:0.04075,(Otu01858:0.07124,(Otu00190:0.00331,Otu06487:0.01976):0.00417):0.00527):0.00754):0.02467,((Otu03685:0.00409,Otu06063:0.04381):0.01809,(Otu06570:0.04284,((Otu01508:0.01032,((Otu04217:0.03061,Otu06017:0.06108):0.01313,(Otu04762:0.01727,(Otu00882:0.00302,Otu04875:0.03192):0.00636):0.01439):0.00386):0.00410,(Otu02184:0.06082,(Otu02043:0.01009,Otu06071:0.01953):0.01469):0.02283):0.00817):0.01417):0.02856):0.01646):0.00646):0.00453,((((Otu04648:0.00927,Otu06256:0.00055):0.04762,((Otu03916:0.02145,Otu04004:0.02015):0.04649,(Otu04326:0.02407,(Otu01219:0.01268,Otu01548:0.02351):0.04420):0.01266):0.00431):0.00410,(((Otu01878:0.04357,Otu03618:0.03002):0.03634,((((Otu03633:0.02036,(Otu02046:0.09810,Otu06476:0.00326):0.02614):0.00818,Otu06515:0.04456):0.02373,Otu06477:0.04903):0.02439,((Otu01141:0.01946,((Otu03625:0.03194,Otu06084:0.04426):0.01156,Otu06089:0.04074):0.00617):0.00681,(Otu02104:0.00440,(Otu01138:0.04931,Otu06888:0.01947):0.02944):0.01389):0.00813):0.00054):0.00749,(((Otu01376:0.04083,Otu06474:0.02413):0.01721,(Otu00414:0.09972,Otu04555:0.05833):0.03126):0.01238,Otu01696:0.06367):0.00513):0.01231):0.01145,(((Otu03620:0.04346,Otu06543:0.01536):0.02797,Otu06134:0.01947):0.00885,(Otu03725:0.06721,Otu06094:0.02517):0.01857):0.00740):0.00788):0.01797):0.00463,((((((Otu01792:0.12430,((Otu03554:0.02424,Otu06011:0.03919):0.00853,(Otu03989:0.04871,(Otu06246:0.06590,Otu06985:0.08472):0.01133):0.02346):0.00053):0.01660,((Otu03704:0.00865,(Otu06010:0.00858,Otu06947:0.00758):0.02041):0.04840,(Otu04076:0.03015,((Otu03639:0.03381,Otu03925:0.02697):0.00503,(((Otu03143:0.06780,Otu06569:0.08476):0.05852,(Otu01693:0.05493,Otu07014:0.09345):0.01737):0.00474,(Otu03379:0.04552,(Otu02651:0.07674,Otu06238:0.04377):0.03588):0.02239):0.01955):0.02395):0.01286):0.00873):0.03456,((Otu06062:0.04947,(Otu06815:0.05024,(Otu03590:0.07313,((Otu06886:0.03335,(((Otu03637:0.04699,Otu06917:0.02931):0.00739,Otu03459:0.05317):0.00898,(((Otu03072:0.08533,Otu06105:0.05467):0.01040,(((Otu01663:0.05842,(Otu02537:0.05068,Otu02761:0.09374):0.03851):0.01043,Otu03588:0.07393):0.00744,((Otu02714:0.03458,Otu06891:0.00056):0.02059,(((Otu06916:0.00829,Otu01365:0.02129):0.00361,(Otu03450:0.01899,Otu04012:0.01309):0.06052):0.00785,(Otu03714:0.03403,(Otu02713:0.01712,Otu03372:0.04653):0.01493):0.00137):0.01009):0.00995):0.00499):0.00493,Otu02715:0.03786):0.01077):0.01563):0.02086,Otu06093:0.04323):0.01799):0.03257):0.02426):0.00997,(Otu06525:0.02326,((Otu06501:0.08338,(Otu02173:0.05901,(Otu03522:0.03322,Otu06077:0.02668):0.01124):0.01567):0.00306,((((Otu06259:0.06302,((Otu03236:0.02205,(Otu06138:0.04342,(Otu02638:0.12105,(Otu02738:0.04595,Otu03792:0.01725):0.00653):0.00931):0.03353):0.01067,((Otu04570:0.00898,Otu06003:0.00055):0.04859,(Otu03975:0.04153,((Otu02665:0.04970,Otu06132:0.02825):0.01756,Otu01769:0.01463):0.00143):0.01723):0.01481):0.01104):0.01390,(Otu07171:0.10381,(Otu01904:0.04127,Otu03726:0.05494):0.03221):0.00824):0.00303,((Otu06056:0.00478,Otu01641:0.10326):0.00407,(Otu06535:0.04260,(Otu03319:0.04595,Otu04676:0.02883):0.02083):0.01229):0.01973):0.02899,Otu06537:0.09620):0.01526):0.01689):0.01061):0.00101):0.00896,((Otu04760:0.10584,(Otu00650:0.08048,Otu04074:0.07468):0.03089):0.00950,((Otu00685:0.01588,Otu02175:0.02294):0.05606,(((Otu04722:0.08278,Otu07018:0.05056):0.07702,(((Otu03259:0.06400,(Otu06921:0.02701,((Otu02707:0.02272,Otu06892:0.03171):0.00670,(((Otu06889:0.02005,Otu06890:0.01826):0.01390,(Otu02710:0.02298,(Otu02712:0.00054,(Otu02624:0.05135,Otu06918:0.04819):0.01612):0.01828):0.00275):0.00430,(Otu02708:0.02596,((Otu02709:0.03866,Otu06887:0.02670):0.01848,(Otu01366:0.01393,Otu02706:0.03444):0.01253):0.00628):0.01364):0.01414):0.02341):0.02663):0.06238,(Otu03515:0.02015,Otu06336:0.07214):0.03377):0.00351,((Otu03494:0.03193,Otu03994:0.02616):0.01971,(Otu03610:0.02278,((Otu06345:0.01433,(Otu03733:0.01932,(Otu03335:0.02408,Otu06137:0.02213):0.02253):0.01236):0.01481,(Otu02042:0.04590,Otu03613:0.03169):0.01740):0.00544):0.01337):0.01254):0.00741):0.00689,(Otu06025:0.04152,(Otu03807:0.01625,Otu06567:0.03475):0.00679):0.02375):0.02573):0.01215):0.01598):0.00753,(((Otu03592:0.02060,(Otu00370:0.00292,(Otu04900:0.04944,(Otu03390:0.02677,Otu04864:0.00308):0.00697):0.00773):0.04643):0.03032,(Otu06533:0.06863,Otu06127:0.10451):0.04131):0.02425,(Otu06123:0.02366,Otu06366:0.01870):0.05404):0.00684):0.01285,(((Otu00879:0.01902,(((Otu02012:0.00054,Otu04728:0.00888):0.04394,((Otu02603:0.06819,((Otu04441:0.10601,Otu04956:0.12645):0.03438,(Otu02089:0.14876,(Otu07180:0.11760,(Otu04643:0.01178,Otu07690:0.05338):0.07083):0.02566):0.05820):0.03026):0.03002,(Otu03991:0.02714,(Otu01537:0.00713,Otu06104:0.02941):0.01001):0.02961):0.05734):0.02717,(((Otu00477:0.00766,Otu04244:0.01923):0.05329,((Otu06080:0.01168,(Otu00591:0.00654,Otu01542:0.01443):0.00822):0.05446,(Otu02022:0.03788,Otu03997:0.06065):0.02510):0.01611):0.02146,(Otu00867:0.03357,((Otu01107:0.00638,(Otu00106:0.00366,Otu00173:0.00262):0.00355):0.02007,((Otu00296:0.00054,Otu04679:0.00918):0.01808,(Otu02375:0.04921,(Otu00180:0.00302,Otu00610:0.00670):0.00374):0.00279):0.01982):0.07850):0.01964):0.02696):0.02214):0.00411,(((Otu00343:0.00054,(Otu03366:0.01260,(Otu04068:0.01679,Otu06229:0.01851):0.01777):0.00307):0.00325,Otu04582:0.02854):0.02925,(((((Otu05265:0.01831,Otu05269:0.02929):0.01148,Otu03104:0.03562):0.00781,(Otu03098:0.08202,Otu00535:0.00785):0.03350):0.02924,(Otu06200:0.06433,Otu06574:0.11213):0.05604):0.02251,(Otu03146:0.05638,(Otu04245:0.03956,(Otu06040:0.02578,(Otu05198:0.03564,((Otu00240:0.01756,(((Otu01306:0.00809,Otu05237:0.03670):0.02423,(Otu02492:0.04763,(Otu01251:0.01665,(Otu00375:0.00298,(Otu02479:0.01924,Otu05073:0.06582):0.00483):0.01696):0.00634):0.00444):0.01174,((Otu00632:0.00578,Otu05211:0.04161):0.01644,Otu00487:0.00721):0.00436):0.00527):0.01508,(Otu01776:0.03577,Otu05095:0.02145):0.01364):0.01428):0.01350):0.04226):0.03887):0.00393):0.02411):0.00347):0.01571,(((Otu04128:0.07763,((Otu06542:0.04360,(Otu03497:0.08009,(Otu04504:0.08828,Otu06007:0.03964):0.03972):0.00492):0.02171,(((Otu03492:0.01543,Otu06289:0.02392):0.00782,((Otu01995:0.01097,(Otu00257:0.00055,(Otu00308:0.02229,Otu02006:0.02259):0.00068):0.01575):0.01002,Otu04274:0.06961):0.00334):0.07033,(Otu01178:0.05753,Otu01671:0.02368):0.02276):0.00053):0.01592):0.01039,(Otu05088:0.08003,((Otu03503:0.03475,Otu06284:0.04697):0.02965,(Otu02166:0.01590,Otu06809:0.04234):0.04476):0.01045):0.00698):0.00055,((((Otu04876:0.01332,((Otu00711:0.00054,(((Otu00324:0.00602,Otu06126:0.03184):0.00329,(Otu03508:0.02999,(Otu00644:0.00296,Otu00960:0.00668):0.00805):0.01799):0.01126,Otu04242:0.01650):0.00292):0.01114,((Otu03550:0.04204,(Otu06460:0.05880,((Otu07055:0.04553,Otu07772:0.05179):0.04055,((Otu00465:0.00165,Otu04713:0.00853):0.04399,Otu02616:0.02816):0.00698):0.02484):0.02346):0.01182,((Otu02733:0.04156,(Otu02648:0.02198,Otu02669:0.01152):0.01105):0.03051,((Otu02425:0.06379,Otu03619:0.00055):0.05463,Otu03612:0.02092):0.00764):0.01709):0.01981):0.00489):0.00824,((((Otu01872:0.02782,Otu06130:0.03162):0.01950,(Otu03632:0.01907,((Otu00168:0.01414,(Otu01078:0.01337,((Otu02000:0.01282,Otu02048:0.03858):0.01036,((Otu00387:0.00320,Otu04530:0.00980):0.00590,Otu00675:0.01775):0.00660):0.00055):0.00699):0.00055,Otu03652:0.05995):0.01498):0.00959):0.03106,Otu01480:0.03143):0.01835,(((Otu00579:0.00054,((Otu00177:0.00054,Otu00441:0.01581):0.00664,Otu04877:0.02416):0.00290):0.01069,Otu03489:0.01831):0.00733,(Otu01317:0.01035,Otu06966:0.05132):0.01063):0.02231):0.00054):0.00055,((Otu01120:0.01334,(((Otu03338:0.04683,Otu04863:0.01582):0.00448,((Otu00930:0.02395,((Otu01646:0.01191,Otu03327:0.02190):0.01658,(Otu01521:0.00712,(Otu00798:0.00738,(Otu00755:0.00227,Otu03330:0.02257):0.00431):0.01612):0.00330):0.01029):0.00618,(Otu01648:0.01967,(Otu00972:0.02152,Otu03388:0.01834):0.03052):0.00907):0.00658):0.04590,((Otu03553:0.02771,Otu06492:0.04074):0.01859,((Otu04046:0.00913,(((Otu03107:0.01350,Otu05268:0.01704):0.02487,(Otu01150:0.02949,Otu03102:0.01977):0.00922):0.01592,(Otu06032:0.03068,(Otu03136:0.00054,(Otu06358:0.02745,Otu06225:0.00308):0.00345):0.00759):0.01851):0.01017):0.00823,((Otu01960:0.00970,Otu03580:0.03540):0.02208,Otu03533:0.04234):0.00385):0.03412):0.00609):0.01317):0.01243,(((Otu06091:0.05823,Otu06508:0.01938):0.00883,((Otu06363:0.02517,(Otu01230:0.00054,Otu04658:0.00944):0.01288):0.03202,((Otu03244:0.03136,((Otu01108:0.01212,(Otu01655:0.03974,Otu04014:0.01757):0.01466):0.01782,(Otu02016:0.00568,Otu02099:0.04165):0.02014):0.01218):0.02764,Otu03258:0.01078):0.00701):0.01460):0.00721,(((((((Otu01432:0.02122,(((Otu04764:0.00332,Otu06531:0.00591):0.02967,(Otu00092:0.00326,Otu00149:0.00055):0.00870):0.00172,(Otu03517:0.02601,Otu03604:0.01678):0.01152):0.01047):0.00864,Otu06065:0.00756):0.00565,Otu04880:0.00952):0.00995,((((Otu06355:0.01690,Otu06573:0.02029):0.00054,((Otu00209:0.00986,((Otu00418:0.00995,Otu02172:0.02030):0.00054,Otu00526:0.02046):0.00369):0.00344,Otu06580:0.01980):0.00353):0.00360,((Otu04883:0.04792,Otu06269:0.01651):0.01544,Otu00434:0.01498):0.00620):0.00309,Otu00298:0.01048):0.00550):0.00138,Otu03419:0.03676):0.01145,((Otu00791:0.01440,Otu01185:0.00931):0.01286,Otu04236:0.00474):0.00641):0.00951,(Otu03581:0.00679,((Otu00498:0.06517,(Otu01681:0.02127,(Otu06540:0.02660,((Otu00832:0.00053,((Otu01227:0.03057,(Otu00282:0.00055,Otu03566:0.03537):0.00752):0.02447,(Otu01193:0.01843,(Otu00416:0.00812,Otu06502:0.03575):0.00325):0.00868):0.01617):0.00901,(Otu02613:0.04944,Otu04265:0.02592):0.02163):0.00514):0.01153):0.01027):0.00399,((Otu03539:0.04414,Otu06254:0.00719):0.00173,(((Otu03591:0.00857,Otu06488:0.01668):0.03022,Otu06522:0.01401):0.00738,((Otu01182:0.02084,Otu04005:0.00987):0.01731,(Otu02174:0.02041,Otu06249:0.01060):0.00508):0.00776):0.00488):0.01206):0.01359):0.01277):0.01383):0.00775):0.00727):0.02271,(((Otu03643:0.02213,Otu04253:0.00250):0.01529,(Otu00706:0.01859,(Otu06534:0.04766,Otu06050:0.01014):0.02847):0.00237):0.00393,(((Otu01180:0.01705,((Otu04129:0.02367,(Otu04020:0.03983,(Otu00131:0.00430,(Otu06453:0.04153,Otu06251:0.03009):0.00054):0.00305):0.00828):0.01247,Otu06122:0.03552):0.00710):0.00970,(((Otu04142:0.02147,Otu06117:0.00488):0.01268,(((Otu03500:0.01093,Otu04241:0.01585):0.01570,(Otu01168:0.02528,Otu03653:0.01543):0.00862):0.01693,(Otu03627:0.01225,(Otu01191:0.01056,Otu04066:0.03205):0.01480):0.00554):0.01560):0.02510,(Otu02054:0.04382,(Otu06461:0.02346,(Otu01640:0.00820,Otu00869:0.06101):0.00054):0.01118):0.01429):0.00053):0.01457,((Otu03373:0.02040,(((Otu04221:0.01432,(Otu01184:0.00666,Otu06042:0.02830):0.01556):0.00847,(Otu04763:0.02092,(Otu01490:0.01072,Otu06248:0.02734):0.01176):0.00706):0.01544,((Otu00775:0.00404,Otu00919:0.00243):0.00933,((Otu03728:0.00836,Otu06526:0.03724):0.02721,(Otu00497:0.00191,Otu03509:0.02852):0.02872):0.00939):0.00450):0.00377):0.00342,(((((Otu00145:0.00054,(Otu03149:0.02880,Otu04882:0.00733):0.00603):0.02214,(Otu00491:0.00943,Otu04000:0.01775):0.00943):0.00543,((Otu03495:0.02338,Otu03631:0.00661):0.01834,Otu00973:0.04554):0.00977):0.00925,(Otu06346:0.01001,((Otu04007:0.01564,((Otu04238:0.01153,((Otu01719:0.02480,Otu03201:0.03204):0.00480,(Otu06252:0.01366,((Otu00230:0.01077,((((Otu03519:0.02796,(Otu02674:0.04563,Otu03630:0.00053):0.01233):0.02225,Otu03207:0.00433):0.00353,(Otu02689:0.03670,Otu05999:0.07012):0.02372):0.01025,(Otu03574:0.02368,((Otu00537:0.01003,Otu04021:0.01363):0.00677,(Otu00218:0.00054,Otu02067:0.01687):0.00350):0.00482):0.00055):0.00705):0.00352,(Otu00290:0.00054,Otu06018:0.02547):0.01517):0.00424):0.01729):0.00679):0.02337,Otu06468:0.01243):0.02536):0.01179,Otu06514:0.01909):0.01236):0.00621):0.01348,(((Otu03336:0.03075,(Otu06116:0.04277,(Otu00860:0.01316,(Otu03038:0.02660,Otu05138:0.00946):0.00342):0.01205):0.01138):0.01902,(Otu06577:0.02205,(Otu04761:0.00650,Otu06001:0.02060):0.00864):0.01947):0.00654,(Otu03261:0.04377,(((Otu06266:0.02525,((Otu03536:0.01086,Otu06511:0.02712):0.01199,(Otu01653:0.01046,((Otu01996:0.02365,Otu06129:0.00997):0.02035,Otu06085:0.03402):0.00383):0.00586):0.01133):0.00727,((Otu00782:0.02482,Otu03956:0.01679):0.01928,((Otu03375:0.01571,Otu01808:0.07875):0.00834,(Otu06087:0.02412,(Otu01656:0.01090,(Otu03214:0.01026,Otu06024:0.08172):0.03142):0.02394):0.00552):0.01324):0.00054):0.01750,(((((Otu06239:0.01172,(Otu00279:0.00633,Otu04878:0.02377):0.00779):0.00350,(Otu06521:0.02446,((Otu01136:0.00715,((Otu01828:0.00564,(Otu03755:0.02306,(Otu00379:0.00054,(Otu06227:0.04973,Otu01725:0.03343):0.00187):0.01216):0.03067):0.02252,(Otu00368:0.00764,Otu04069:0.02405):0.02026):0.00673):0.00865,((Otu01811:0.00054,(Otu02604:0.05462,(Otu03570:0.01554,(Otu00268:0.00260,((Otu03198:0.02731,(Otu00389:0.03853,(Otu03552:0.01255,(Otu01718:0.01565,(Otu00133:0.01394,Otu03644:0.02133):0.01009):0.00833):0.01409):0.00901):0.00559,Otu00799:0.00330):0.00352):0.01165):0.00952):0.03271):0.02346,((Otu01200:0.01334,(Otu00382:0.00200,(Otu03562:0.01222,Otu06578:0.02052):0.01601):0.02240):0.00820,(((((Otu01875:0.05025,(Otu02047:0.01571,Otu02177:0.00516):0.04800):0.02000,((Otu02034:0.05783,Otu03694:0.01288):0.01635,(Otu06012:0.04992,(Otu00235:0.00681,((Otu05085:0.03456,Otu01899:0.01576):0.00289,((Otu01728:0.02559,Otu06462:0.01205):0.00306,Otu00353:0.00562):0.00356):0.00476):0.00490):0.01715):0.00564):0.01679,(((((Otu00893:0.00054,Otu04874:0.02514):0.01644,Otu00705:0.01323):0.00549,((Otu04226:0.00414,Otu04881:0.04682):0.00301,(Otu03380:0.01618,Otu06568:0.04998):0.02970):0.00776):0.00407,Otu03378:0.01986):0.01287,(Otu06061:0.05834,((Otu00967:0.01062,Otu03496:0.02138):0.01505,(Otu00462:0.00054,Otu03564:0.02677):0.01695):0.01579):0.01336):0.00944):0.00787,(Otu02542:0.09769,Otu03193:0.01065):0.05079):0.01454,((((Otu01205:0.00898,(Otu03040:0.00570,Otu03507:0.01574):0.00751):0.00788,(Otu05137:0.02655,((Otu06145:0.04773,Otu06262:0.04221):0.02280,(Otu01195:0.06725,((((Otu03506:0.02372,Otu06475:0.03151):0.00799,Otu03425:0.03174):0.00575,Otu00946:0.01014):0.00622,Otu00347:0.00304):0.03078):0.02271):0.00634):0.02291):0.00657,Otu03200:0.05527):0.01403,Otu05089:0.02187):0.00803):0.00950):0.00788):0.00325):0.00055):0.00414):0.00564,Otu06067:0.06907):0.00312,(((Otu04093:0.08431,(Otu03674:0.06711,(Otu01209:0.02206,Otu03260:0.03492):0.00717):0.01349):0.01705,(Otu02611:0.13982,(Otu02916:0.00795,(Otu00574:0.00054,(Otu02914:0.02442,Otu02919:0.01115):0.02472):0.02591):0.04847):0.00927):0.00946,Otu00678:0.04629):0.01031):0.00055,(Otu03036:0.02911,((Otu00142:0.00722,(Otu03114:0.06740,Otu04732:0.03910):0.02476):0.01122,Otu06144:0.00906):0.05060):0.00859):0.00310):0.01101):0.00054):0.00144):0.01449):0.00286):0.00333):0.00766):0.00676):0.01533):0.02557):0.00932):0.01615):0.01468):0.01078):0.03447):0.01257):0.01319):0.00641):0.00356):0.00971):0.01626):0.00530):0.02829):0.00788):0.02850):0.00101):0.01862):0.01773):0.15606):0.02452):0.0683849999999998);
