# Supplementary material for: Microbial Community Structure–Function Relationships in Yaquina Bay Estuary Reveal Spatially Distinct Carbon and Nitrogen Cycling Capacities
Source: Front Microbiol. 2018 Jun 14;9:1282. doi: 10.3389/fmicb.2018.01282 (PMC6010575; doi:10.3389/fmicb.2018.01282)
Supplement: Supplementary file 3 [file Data_Sheet_1.ZIP › metadata.tsv]

group	location	lifestyle	combined
Upper_FL_A	Upper	Free_Living	Upper_Free_Living
Upper_PA_A	Upper	Particle_Attached	Upper_Particle_Attached
Upper_FL_B	Upper	Free_Living	Upper_Free_Living
Upper_PA_B	Upper	Particle_Attached	Upper_Particle_Attached
Upper_FL_C	Upper	Free_Living	Upper_Free_Living
Upper_PA_C	Upper	Particle_Attached	Upper_Particle_Attached
Lower_FL_A	Lower	Free_Living	Lower_Free_Living
Lower_PA_A	Lower	Particle_Attached	Lower_Particle_Attached
Lower_FL_B	Lower	Free_Living	Lower_Free_Living
Lower_PA_B	Lower	Particle_Attached	Lower_Particle_Attached
Lower_FL_C	Lower	Free_Living	Lower_Free_Living
Lower_PA_C	Lower	Particle_Attached	Lower_Particle_Attached
