# Supplementary material for: Microbial Community Structure–Function Relationships in Yaquina Bay Estuary Reveal Spatially Distinct Carbon and Nitrogen Cycling Capacities
Source: Front Microbiol. 2018 Jun 14;9:1282. doi: 10.3389/fmicb.2018.01282 (PMC6010575; doi:10.3389/fmicb.2018.01282)
Supplement: Supplementary file 3 [file Data_Sheet_1.ZIP › make_barplot.R]

library(plyr)
library(RColorBrewer)

## Read in otu table with taxonomic metadata
data = read.table("otu_table_with_taxonomy.tsv", header=T, sep="\t")

## Choose the taxonomic level to be plotted
taxonomic_level = "order"

## Create a new table with counts collapsed at the taxonomic level that you chose
taxonomy_table = as.data.frame(ddply(data,taxonomic_level,numcolwise(sum)))
taxonomy_counts <- taxonomy_table[,-1]

## A function to normalize counts per sample to % relative abundance
rownames(taxonomy_counts) <- taxonomy_table[,1]
for (i in 1:ncol(taxonomy_counts)) {
  taxonomy_counts[,i] <- taxonomy_counts[,i]/sum(taxonomy_counts[,i])
}

## Write the new normalized dataframe into R object
norm_tax_df = as.data.frame(taxonomy_counts)
norm_tax_df$abundance = rowSums(norm_tax_df[,])/ncol(norm_tax_df)

## Choose a taxa relative abundance cutoff to plot
rel_abund_cutoff = 0.005

## Create a new "taxon" for all those that don't make the relative abundance cutoff
other = norm_tax_df[norm_tax_df$abundance < rel_abund_cutoff,]
other_data_frame = t(as.data.frame(colSums(other)))
row.names(other_data_frame) <- "Other"
norm_tax_df = norm_tax_df[norm_tax_df$abundance >= rel_abund_cutoff,]
norm_tax_df = norm_tax_df[order(-norm_tax_df$abundance),]

## Merge your abundant and non-abundant ("other") dataframes
merged_dfs = rbind(norm_tax_df, other_data_frame)
taxa_count_matrix = as.matrix(merged_dfs[,1:(ncol(merged_dfs)-1)])

## Create some variables for plotting
tax_names = row.names(taxa_count_matrix)
par(mar=c(5,4,3,16))
reported = rel_abund_cutoff*100
create_title = gsub("(?<=\\b)([a-z])", "\\U\\1", tolower(taxonomic_level), perl=TRUE)
colors = as.character(c("#FFF7FB","#ECE2F0","#D0D1E6","#A6BDDB",
                        "#67A9CF","#3690C0","#02818A","#016C59",
                        "#014636","#F7FCF5","#E5F5E0","#C7E9C0",
                        "#A1D99B","#74C476"))

## Optionally use the orange color to highlight specific taxa in your plot by replacing its color
#colors = replace(colors, colors=="#A1D99B", "orange")

## Plot your relative abundance stacked bar plot
barplot(as.matrix(taxa_count_matrix), col = colors, las= 2, cex.names = 0.75, main = paste(create_title, "level taxa with", paste(">",reported,"%",sep=""), "\ncumulative relative abundance", sep=" "))
par(xpd=TRUE)
title(ylab="Relative Abundance", line=2.5)
legend("topright", legend = tax_names, ncol = 1, cex = 1, fill=colors, text.width=2, title="Taxon", inset=c(-0.25,0), bty="n", pt.cex=4)
