# Supplementary material for: Microbial Community Structure–Function Relationships in Yaquina Bay Estuary Reveal Spatially Distinct Carbon and Nitrogen Cycling Capacities
Source: Front Microbiol. 2018 Jun 14;9:1282. doi: 10.3389/fmicb.2018.01282 (PMC6010575; doi:10.3389/fmicb.2018.01282)
Supplement: Supplementary file 3 [file Data_Sheet_1.ZIP › otu_table.tsv]

otu	Upper_FL_A	Upper_FL_B	Upper_FL_C	Upper_PA_A	Upper_PA_B	Upper_PA_C	Lower_FL_A	Lower_FL_B	Lower_FL_C	Lower_PA_A	Lower_PA_B	Lower_PA_C
Otu00001	1396	1242	1358	667	843	682	2085	2280	2168	915	1961	1552
Otu00002	974	1266	1154	839	906	799	48	68	43	21	20	28
Otu00003	565	690	656	578	555	586	138	104	116	164	108	106
Otu00004	485	501	448	618	684	633	113	106	135	63	84	75
Otu00005	296	319	271	279	219	272	480	416	453	339	334	347
Otu00006	213	239	199	67	77	78	455	552	524	656	470	469
Otu00007	180	131	129	70	91	77	491	473	535	417	355	396
Otu00008	368	275	271	260	266	239	29	18	23	6	9	11
Otu00009	146	96	139	71	89	75	265	271	251	170	234	188
Otu00010	319	255	250	165	160	140	82	81	80	33	46	44
Otu00011	115	206	183	267	241	274	25	25	19	91	46	98
Otu00012	66	86	81	56	75	61	272	248	291	256	169	226
Otu00013	89	90	111	62	48	77	268	237	271	176	236	212
Otu00014	116	120	153	66	43	73	233	209	200	106	149	178
Otu00015	186	127	172	178	209	230	41	52	40	28	25	45
Otu00016	120	98	79	64	59	69	193	192	191	144	113	112
Otu00017	9	5	9	418	294	285	4	2	2	62	48	100
Otu00018	46	99	130	52	77	15	219	76	277	57	220	141
Otu00019	180	217	183	122	136	163	32	32	52	27	27	38
Otu00020	84	84	102	65	49	59	207	196	198	119	87	111
Otu00021	141	69	26	44	15	73	137	303	78	247	70	84
Otu00022	179	175	195	76	100	111	34	34	53	44	35	27
Otu00023	83	84	66	184	174	199	5	7	2	8	2	7
Otu00024	1	0	0	156	94	150	0	2	3	115	189	173
Otu00025	59	39	50	90	74	51	94	81	82	50	52	70
Otu00026	4	2	7	130	105	114	6	5	10	147	121	197
Otu00027	64	52	68	48	51	46	83	82	118	67	79	59
Otu00028	70	114	77	72	66	94	13	13	18	19	13	8
Otu00029	107	104	96	56	62	66	9	6	10	3	1	4
Otu00030	35	30	32	17	19	15	104	102	96	40	73	49
Otu00031	35	31	40	33	20	32	88	65	94	46	25	35
Otu00032	62	66	67	88	53	80	10	5	5	4	3	3
Otu00033	50	48	78	27	41	31	57	58	46	15	24	23
Otu00034	32	19	26	35	47	31	46	37	40	58	43	33
Otu00035	28	33	16	9	8	10	51	57	58	106	55	50
Otu00036	26	29	47	67	91	84	1	9	6	7	3	12
Otu00037	0	0	0	35	20	24	1	1	4	97	117	161
Otu00038	17	13	17	34	21	34	28	16	27	101	64	97
Otu00039	26	20	34	7	13	11	81	72	78	52	31	32
Otu00040	29	24	18	7	12	10	50	79	58	54	32	54
Otu00041	2	2	0	83	41	36	0	3	3	67	81	109
Otu00042	22	29	22	14	7	15	50	67	79	74	28	29
Otu00043	38	36	42	19	25	25	46	40	52	19	32	10
Otu00044	56	52	52	56	40	45	5	3	3	1	4	3
Otu00045	28	16	8	16	12	20	59	77	62	7	52	33
Otu00046	9	16	12	23	20	15	24	32	18	68	69	88
Otu00047	22	12	8	8	12	8	65	55	49	54	42	46
Otu00048	16	6	9	7	10	11	53	46	53	63	44	49
Otu00049	0	0	0	14	18	15	20	15	12	101	108	69
Otu00050	31	25	20	26	31	26	27	21	27	29	28	21
Otu00051	32	10	34	8	8	22	46	39	35	21	41	19
Otu00052	17	13	15	9	20	15	45	45	38	37	44	25
Otu00053	61	27	58	7	25	69	1	1	0	7	3	0
Otu00054	45	54	57	25	28	27	7	6	5	0	2	1
Otu00055	30	20	16	1	19	10	48	35	28	20	24	20
Otu00056	54	35	31	14	24	25	5	12	7	7	11	8
Otu00057	3	19	12	2	18	22	44	25	33	37	40	32
Otu00058	0	1	0	25	16	17	0	3	2	55	78	86
Otu00059	2	3	4	9	10	0	21	10	24	84	51	61
Otu00060	1	2	1	34	23	34	3	3	2	66	32	53
Otu00061	6	2	0	10	9	12	33	14	12	52	58	42
Otu00062	17	15	23	6	10	15	38	12	31	27	24	23
Otu00063	10	17	18	13	20	16	18	18	15	29	20	29
Otu00064	38	46	24	24	35	19	0	0	2	1	2	0
Otu00065	10	4	13	15	5	8	29	40	26	30	24	21
Otu00066	11	14	7	1	6	10	37	18	29	31	21	21
Otu00067	19	22	2	11	18	14	32	27	24	9	8	21
Otu00068	35	25	31	20	30	22	2	5	8	0	3	0
Otu00069	13	5	11	20	18	13	23	24	20	12	22	24
Otu00070	17	22	12	3	7	5	32	19	18	33	15	13
Otu00071	19	10	6	14	6	4	20	21	45	19	12	18
Otu00072	20	8	12	2	11	7	17	27	47	11	6	25
Otu00073	17	9	10	13	2	10	35	15	23	15	13	19
Otu00074	11	8	10	8	7	9	41	18	16	14	15	20
Otu00075	26	19	12	26	27	23	6	3	0	5	2	3
Otu00076	12	24	10	10	12	60	0	2	1	2	0	2
Otu00077	0	2	0	26	19	25	4	4	2	29	21	24
Otu00078	16	13	9	5	8	4	22	19	8	31	18	22
Otu00079	0	0	0	37	21	13	0	1	1	28	23	43
Otu00080	5	12	17	5	9	4	11	19	30	19	18	10
Otu00081	6	5	9	0	11	11	22	36	22	10	14	9
Otu00082	8	3	7	3	1	5	16	33	32	16	8	25
Otu00083	20	11	14	6	7	0	6	24	21	0	20	12
Otu00084	5	8	11	15	9	18	8	0	8	23	23	15
Otu00085	3	9	6	9	4	9	36	28	7	3	21	10
Otu00086	12	5	8	7	3	0	29	23	29	14	7	5
Otu00087	27	18	24	15	8	10	7	4	1	0	4	4
Otu00088	13	18	10	29	37	11	0	1	0	4	0	1
Otu00089	24	23	26	8	12	7	0	3	3	1	5	5
Otu00090	4	4	1	10	5	4	17	19	17	14	13	30
Otu00091	19	12	7	18	34	18	0	0	1	2	1	2
Otu00092	18	6	3	5	6	2	38	17	29	5	2	6
Otu00093	14	25	19	15	20	11	1	0	1	0	0	2
Otu00094	7	7	3	5	3	6	17	23	15	20	6	25
Otu00095	5	6	11	5	3	7	23	18	16	7	15	9
Otu00096	12	16	8	6	8	12	14	14	7	4	14	6
Otu00097	11	7	6	2	5	13	25	7	10	9	6	10
Otu00098	2	0	12	5	3	10	11	18	12	11	9	17
Otu00099	7	18	11	21	19	17	0	3	0	1	1	1
Otu00100	4	5	6	6	1	5	5	17	6	26	11	26
Otu00101	0	0	0	13	30	10	0	0	2	13	13	9
Otu00102	7	0	4	8	4	8	5	6	7	25	16	20
Otu00103	6	7	5	1	3	0	13	14	11	7	17	23
Otu00104	11	2	2	12	5	3	14	19	13	6	7	11
Otu00105	4	3	6	10	7	8	3	4	12	28	15	5
Otu00106	5	11	6	7	4	8	18	11	11	7	3	10
Otu00107	23	5	17	6	6	14	1	1	0	1	4	0
Otu00108	1	3	4	1	1	5	31	18	20	7	2	5
Otu00109	7	6	3	5	5	9	9	13	7	4	13	3
Otu00110	5	0	0	14	13	10	7	5	2	15	10	9
Otu00111	5	3	3	1	3	7	19	13	19	5	7	15
Otu00112	0	3	0	17	7	14	4	1	0	17	12	10
Otu00113	2	14	44	7	13	0	0	0	0	0	0	0
Otu00114	3	3	0	6	5	8	6	16	14	4	9	13
Otu00115	3	13	3	16	13	24	0	2	0	0	1	0
Otu00116	3	8	13	9	14	18	2	0	0	8	0	2
Otu00117	1	2	0	19	17	7	3	3	1	14	7	11
Otu00118	3	5	4	0	1	4	11	7	8	14	11	10
Otu00119	11	20	11	8	6	12	1	1	0	0	0	0
Otu00120	4	3	1	4	3	3	11	9	9	22	2	9
Otu00121	2	0	2	25	24	14	0	0	0	0	0	0
Otu00122	1	4	0	4	0	2	18	11	14	7	7	4
Otu00123	0	0	2	4	2	0	12	19	7	15	7	15
Otu00124	0	0	0	12	2	3	1	5	7	21	5	29
Otu00125	1	1	2	4	7	9	6	2	1	21	10	12
Otu00126	0	0	0	12	7	13	1	0	0	18	13	11
Otu00127	8	10	11	12	12	2	0	1	0	1	0	0
Otu00128	0	2	1	9	4	9	6	8	8	9	5	12
Otu00129	3	2	3	2	4	3	10	11	7	7	6	4
Otu00130	0	0	0	3	2	5	1	4	0	27	10	15
Otu00131	0	0	2	5	10	7	4	2	3	16	9	11
Otu00132	3	5	4	0	2	4	17	15	5	5	4	6
Otu00133	0	0	0	7	12	15	0	1	0	10	13	13
Otu00134	0	1	1	12	6	15	0	0	5	9	4	8
Otu00135	5	13	13	5	4	12	0	2	0	2	2	5
Otu00136	4	1	4	5	3	4	5	6	6	9	6	11
Otu00137	3	0	4	4	0	4	8	11	16	0	10	5
Otu00138	18	12	1	2	0	0	0	20	2	0	1	3
Otu00139	8	8	14	8	9	6	0	1	0	0	0	0
Otu00140	8	2	2	0	3	0	9	16	9	5	3	8
Otu00141	1	2	0	2	0	0	15	10	6	20	10	6
Otu00142	0	0	0	9	5	10	1	0	0	20	9	11
Otu00143	0	0	4	3	36	0	0	0	0	9	1	0
Otu00144	7	5	9	3	6	1	1	3	8	11	1	4
Otu00145	4	5	5	3	5	2	4	12	9	5	7	3
Otu00146	3	5	2	12	9	13	0	4	0	2	0	1
Otu00147	0	1	0	7	7	5	1	1	3	15	8	8
Otu00148	8	5	6	4	16	4	0	0	0	0	2	0
Otu00149	2	9	6	0	1	5	6	6	2	5	7	9
Otu00150	3	4	2	7	0	4	6	8	10	3	7	4
Otu00151	2	3	2	5	6	3	1	7	4	5	11	14
Otu00152	1	0	2	4	0	1	18	6	11	7	1	8
Otu00153	0	7	30	0	11	0	0	0	0	0	0	0
Otu00154	1	2	3	7	6	2	0	0	0	12	7	7
Otu00155	6	3	5	4	0	4	9	6	3	6	6	5
Otu00156	3	11	3	2	4	7	7	3	13	0	1	1
Otu00157	0	0	0	9	2	10	0	0	0	12	7	17
Otu00158	9	11	10	2	6	9	1	1	0	0	0	3
Otu00159	7	4	9	10	6	8	0	1	0	0	1	0
Otu00160	0	0	2	3	5	4	4	5	1	15	7	8
Otu00161	3	0	0	1	0	0	10	7	4	14	5	11
Otu00162	8	5	9	5	6	12	1	1	0	0	0	0
Otu00163	10	8	17	7	1	3	0	0	0	1	0	0
Otu00164	5	3	10	0	2	0	0	8	12	1	0	6
Otu00165	5	6	14	6	11	1	0	3	2	3	0	1
Otu00166	2	0	6	4	4	2	1	7	2	12	2	7
Otu00167	4	9	6	4	4	7	2	1	4	2	2	0
Otu00168	0	0	0	10	5	4	0	2	0	11	2	12
Otu00169	5	1	1	6	0	3	4	6	6	5	2	5
Otu00170	1	1	3	5	3	4	6	10	6	3	3	5
Otu00171	3	3	3	0	2	2	5	8	6	2	8	4
Otu00172	0	2	1	9	3	5	4	4	0	4	9	4
Otu00173	3	3	3	3	0	0	2	10	7	0	15	1
Otu00174	0	11	5	0	0	0	4	13	2	1	0	0
Otu00175	5	5	7	8	7	7	0	0	0	0	0	0
Otu00176	2	1	0	2	2	5	3	2	5	5	6	10
Otu00177	0	1	0	1	6	9	0	0	0	12	7	6
Otu00178	2	2	1	1	6	0	10	6	2	4	6	4
Otu00179	4	0	1	4	3	9	1	0	1	7	4	3
Otu00180	7	5	4	1	0	1	7	2	3	1	3	6
Otu00181	4	2	0	7	6	8	0	2	2	9	1	0
Otu00182	0	0	4	1	1	0	0	4	2	10	3	20
Otu00183	3	0	2	3	0	0	8	3	3	10	6	7
Otu00184	5	3	0	3	5	0	6	5	3	5	3	2
Otu00185	0	0	0	1	1	1	3	2	0	26	3	4
Otu00186	2	0	3	1	2	0	9	1	2	0	3	16
Otu00187	1	1	1	2	0	2	7	1	8	9	3	5
Otu00188	0	0	5	2	0	0	8	7	8	3	2	9
Otu00189	2	3	2	3	3	1	7	1	2	5	1	5
Otu00190	2	1	2	0	2	5	1	8	5	6	3	4
Otu00191	0	0	0	5	4	8	0	0	1	10	6	1
Otu00192	0	1	0	5	2	2	4	1	11	1	3	5
Otu00193	1	2	3	0	2	0	3	3	2	5	7	5
Otu00194	3	2	0	1	6	9	3	3	0	3	2	3
Otu00195	0	1	0	6	4	5	0	0	0	12	3	6
Otu00196	0	0	0	0	0	0	3	1	0	22	11	3
Otu00197	2	11	0	1	0	2	8	0	3	2	4	7
Otu00198	3	3	3	0	1	7	1	3	3	1	2	5
Otu00199	0	0	0	1	1	2	0	0	1	4	13	7
Otu00200	0	3	2	2	0	1	5	3	6	6	0	7
Otu00201	5	4	4	0	6	1	1	1	2	6	3	2
Otu00202	2	0	0	4	1	1	7	5	5	0	2	8
Otu00203	2	0	3	0	0	0	1	2	4	12	7	5
Otu00204	5	5	0	0	0	1	4	7	3	0	5	3
Otu00205	0	0	0	1	4	7	1	0	0	10	9	4
Otu00206	4	0	0	3	0	1	4	2	0	14	4	2
Otu00207	0	1	1	0	3	2	1	11	6	6	3	3
Otu00208	0	1	0	0	2	0	6	7	9	3	7	3
Otu00209	2	1	1	0	4	5	5	3	3	3	2	5
Otu00210	0	6	17	1	2	1	2	0	0	0	0	0
Otu00211	3	1	2	3	0	1	5	4	6	0	3	2
Otu00212	1	6	6	4	6	3	1	0	1	0	0	0
Otu00213	0	0	0	6	3	10	0	2	0	5	3	4
Otu00214	0	1	2	1	1	1	10	4	7	4	3	0
Otu00215	0	0	1	0	4	0	4	3	6	5	3	0
Otu00216	2	11	10	4	2	4	0	0	1	0	0	0
Otu00217	5	1	6	1	3	1	2	7	2	0	8	2
Otu00218	0	0	0	5	4	9	0	0	0	5	4	4
Otu00219	7	1	5	4	4	1	0	0	0	0	2	2
Otu00220	0	1	1	6	2	2	0	1	1	13	4	1
Otu00221	0	0	0	0	0	1	6	4	3	3	15	4
Otu00222	1	5	6	4	0	0	2	1	2	4	4	3
Otu00223	0	0	1	1	0	0	0	1	1	15	10	7
Otu00224	0	0	2	0	1	3	0	0	0	9	9	5
Otu00225	4	4	0	1	0	2	5	2	9	4	0	2
Otu00226	0	4	2	0	0	1	2	5	8	6	2	2
Otu00227	1	0	0	2	2	4	2	1	2	9	4	4
Otu00228	2	2	3	1	0	0	8	4	2	5	1	6
Otu00229	2	5	1	1	8	2	1	2	0	2	7	2
Otu00230	1	0	0	7	1	4	1	1	1	5	3	2
Otu00231	3	1	1	3	7	2	4	2	2	0	0	1
Otu00232	1	0	2	2	4	8	0	4	0	4	3	0
Otu00233	6	4	4	2	3	2	0	0	2	0	2	0
Otu00234	0	0	3	0	5	0	11	1	5	1	1	0
Otu00235	0	0	0	3	2	1	1	1	0	7	4	4
Otu00236	4	2	3	3	5	4	0	0	0	0	1	1
Otu00237	0	2	4	3	1	1	2	2	3	7	6	0
Otu00238	0	1	13	1	0	0	0	0	0	1	0	3
Otu00239	8	3	7	6	2	0	0	0	0	0	0	0
Otu00240	0	1	0	4	1	1	2	2	4	4	6	3
Otu00241	0	2	0	1	4	3	1	3	2	4	1	3
Otu00242	0	0	0	4	5	5	0	0	2	6	2	4
Otu00243	2	0	2	1	1	5	2	4	6	0	1	0
Otu00244	3	1	0	0	0	2	5	4	7	4	0	3
Otu00245	3	3	8	1	3	3	0	0	0	0	0	0
Otu00246	1	0	0	3	1	2	0	9	0	12	1	0
Otu00247	0	0	0	8	1	3	1	1	0	2	9	2
Otu00248	0	1	0	8	2	8	0	1	0	1	2	2
Otu00249	5	1	3	0	0	3	1	2	2	3	3	3
Otu00250	3	1	0	0	2	1	7	3	0	3	6	0
Otu00251	0	0	3	0	2	0	0	4	4	2	2	1
Otu00252	4	0	2	1	2	2	0	0	0	3	3	4
Otu00253	0	0	0	0	1	1	0	0	0	0	5	22
Otu00254	2	4	2	0	0	0	3	6	2	1	1	1
Otu00255	0	0	0	4	3	2	4	0	2	3	0	5
Otu00256	0	1	1	0	0	0	5	4	3	6	3	4
Otu00257	3	2	6	0	0	0	3	1	6	0	1	0
Otu00258	0	2	2	4	4	0	0	3	3	3	1	3
Otu00259	0	2	1	0	5	0	4	0	4	4	2	3
Otu00260	0	2	2	1	0	0	8	3	4	3	1	3
Otu00261	3	4	6	2	2	3	0	1	0	0	0	0
Otu00262	0	3	0	4	0	2	4	2	1	3	6	1
Otu00263	1	2	2	6	0	1	1	0	4	4	1	0
Otu00264	0	0	0	0	3	1	0	0	3	7	9	4
Otu00265	2	1	2	0	2	9	2	0	0	0	0	0
Otu00266	7	5	1	1	4	2	0	0	0	1	0	0
Otu00267	2	3	2	4	5	1	0	0	0	0	0	0
Otu00268	0	0	0	3	1	2	2	0	0	6	6	2
Otu00269	1	1	0	1	0	0	6	1	0	4	4	3
Otu00270	0	0	0	6	1	0	0	0	0	12	5	3
Otu00271	1	1	4	0	0	1	1	2	1	5	3	1
Otu00272	0	0	0	1	4	2	0	0	0	5	8	5
Otu00273	0	0	0	7	5	5	0	0	0	0	0	0
Otu00274	0	0	0	2	2	5	0	0	0	8	6	3
Otu00275	0	3	0	0	0	0	3	2	3	7	5	3
Otu00276	0	2	4	3	0	1	2	1	2	4	3	4
Otu00277	3	2	2	0	2	3	2	6	0	1	2	1
Otu00278	0	0	0	3	3	0	3	2	3	1	2	4
Otu00279	0	0	0	3	0	1	0	0	0	13	4	4
Otu00280	2	2	3	1	5	4	0	0	0	0	0	0
Otu00281	3	0	0	0	0	0	4	1	0	3	7	2
Otu00282	0	0	0	0	1	9	0	0	0	6	4	3
Otu00283	0	0	0	12	6	2	0	1	0	0	0	1
Otu00284	4	0	2	0	3	0	0	4	4	3	1	2
Otu00285	0	2	2	2	3	1	1	2	0	2	1	3
Otu00286	0	1	0	1	0	0	1	2	2	11	4	1
Otu00287	1	0	0	0	3	0	2	2	2	4	7	4
Otu00288	0	4	2	2	2	8	1	0	2	0	0	0
Otu00289	0	0	0	2	6	3	0	0	0	7	2	3
Otu00290	0	0	0	1	1	4	0	0	1	2	10	1
Otu00291	0	0	0	0	2	1	0	1	0	8	7	5
Otu00292	0	0	5	0	0	0	5	4	4	0	2	1
Otu00293	1	0	9	0	2	0	0	0	0	0	6	0
Otu00294	0	1	0	8	6	6	0	0	0	0	0	0
Otu00295	1	3	5	2	3	2	2	0	0	2	0	1
Otu00296	3	3	3	0	0	4	3	2	1	0	1	0
Otu00297	0	0	0	1	0	0	1	7	0	5	2	5
Otu00298	4	3	1	2	0	0	1	2	0	2	5	2
Otu00299	0	0	0	0	0	3	0	0	0	3	8	6
Otu00300	0	0	0	4	2	2	0	2	0	5	0	3
Otu00301	0	0	0	0	0	0	7	0	1	1	3	4
Otu00302	0	0	0	5	5	5	0	0	0	1	3	0
Otu00303	0	0	0	0	1	2	0	2	1	8	3	4
Otu00304	1	0	0	3	4	5	0	0	0	2	0	0
Otu00305	0	1	1	2	1	2	0	0	0	1	4	3
Otu00306	0	0	0	2	2	2	0	1	0	8	3	3
Otu00307	0	0	0	3	3	4	0	0	0	3	3	1
Otu00308	3	1	1	0	0	0	3	0	2	2	3	3
Otu00309	0	0	0	1	3	6	5	0	0	2	1	1
Otu00310	1	0	2	6	0	1	1	0	2	1	2	1
Otu00311	1	0	0	1	0	3	3	1	3	2	3	0
Otu00312	1	1	0	2	5	5	0	0	0	0	0	0
Otu00313	2	0	3	2	2	1	0	0	0	2	2	3
Otu00314	0	0	1	1	1	2	0	0	0	6	0	9
Otu00315	0	0	5	3	3	3	0	0	0	0	0	0
Otu00316	1	0	0	1	1	0	5	0	2	4	0	0
Otu00317	3	2	0	0	0	0	3	1	1	0	1	4
Otu00318	0	0	1	1	1	1	1	0	2	1	8	4
Otu00319	1	0	0	0	0	0	0	10	1	5	0	4
Otu00320	0	0	0	0	0	0	3	4	8	1	0	3
Otu00321	2	3	2	0	0	0	3	2	2	2	0	2
Otu00322	0	1	0	3	1	2	0	2	0	2	5	2
Otu00323	2	0	2	0	2	0	1	1	0	0	2	4
Otu00324	0	0	0	1	4	3	0	0	0	1	5	1
Otu00325	4	0	1	0	0	0	5	2	5	1	1	0
Otu00326	0	1	0	0	1	2	2	0	2	2	3	6
Otu00327	0	1	0	0	2	1	1	2	0	4	1	4
Otu00328	0	0	2	1	0	0	5	2	1	3	1	1
Otu00329	0	0	0	1	3	3	0	1	2	1	0	5
Otu00330	6	0	1	2	0	0	0	3	3	1	2	3
Otu00331	2	2	1	0	0	1	1	0	5	1	0	3
Otu00332	0	0	0	0	0	1	0	0	0	2	3	11
Otu00333	4	3	2	2	1	0	0	0	0	0	0	2
Otu00334	0	1	2	1	0	2	0	4	3	0	0	3
Otu00335	1	0	0	1	1	0	2	2	5	2	3	2
Otu00336	0	0	0	0	4	6	0	0	0	5	2	0
Otu00337	0	1	1	5	3	0	0	0	0	1	0	0
Otu00338	0	2	3	1	0	3	3	1	2	0	1	1
Otu00339	0	4	7	2	1	1	0	0	0	0	0	0
Otu00340	0	3	0	0	2	1	0	0	1	1	3	4
Otu00341	2	2	0	1	0	0	1	0	3	2	4	3
Otu00342	0	4	0	0	1	3	0	2	1	2	4	0
Otu00343	0	1	0	3	1	1	0	0	0	4	5	0
Otu00344	0	0	1	4	1	1	0	0	1	6	2	0
Otu00345	0	0	0	5	0	3	0	0	0	2	5	0
Otu00346	0	0	0	4	3	4	0	0	0	3	0	0
Otu00347	0	0	0	1	0	3	0	0	0	4	4	3
Otu00348	0	0	0	1	0	2	0	0	0	5	1	9
Otu00349	2	1	2	0	0	2	0	0	6	0	5	1
Otu00350	2	0	0	0	0	0	2	10	0	1	1	0
Otu00351	0	0	2	3	1	0	2	0	2	0	5	2
Otu00352	8	2	4	3	0	0	0	0	0	0	0	0
Otu00353	0	0	0	5	1	1	0	0	1	3	0	2
Otu00354	1	3	2	1	3	3	0	0	0	1	0	0
Otu00355	4	0	2	2	2	0	2	0	0	2	0	0
Otu00356	0	3	1	0	4	0	0	0	1	0	0	3
Otu00357	3	5	2	3	1	2	0	0	0	0	0	0
Otu00358	0	0	0	2	0	1	1	2	6	0	3	2
Otu00359	1	1	3	1	1	2	0	0	0	1	3	0
Otu00360	0	0	0	0	0	1	0	1	0	3	4	7
Otu00361	1	0	0	0	2	0	1	1	2	3	7	0
Otu00362	0	1	0	3	1	0	1	1	1	5	0	0
Otu00363	0	0	0	1	0	0	0	3	2	3	5	3
Otu00364	0	4	1	0	0	8	0	0	0	0	0	0
Otu00365	0	0	0	2	1	1	0	0	4	0	3	0
Otu00366	0	0	0	0	0	0	1	1	6	8	1	0
Otu00367	0	0	1	2	1	3	0	2	0	0	0	3
Otu00368	1	4	1	2	1	4	0	0	0	0	0	0
Otu00369	3	1	0	0	0	0	1	0	0	1	0	7
Otu00370	0	1	6	2	4	1	0	0	0	0	0	0
Otu00371	1	0	1	6	0	4	0	0	1	0	1	2
Otu00372	2	0	0	0	0	2	1	0	0	7	3	2
Otu00373	0	0	1	2	3	0	0	0	0	4	6	0
Otu00374	1	3	0	2	4	0	0	1	0	0	0	0
Otu00375	6	0	1	1	0	3	0	0	0	0	2	0
Otu00376	0	0	0	0	0	0	0	7	5	0	2	1
Otu00377	1	2	0	0	1	0	2	2	1	2	0	3
Otu00378	0	0	0	1	8	4	0	0	0	1	0	0
Otu00379	0	0	0	0	2	4	0	0	0	7	3	0
Otu00380	0	0	0	0	4	2	0	0	0	1	7	1
Otu00381	0	0	1	0	0	3	0	1	0	8	2	1
Otu00382	0	0	0	4	2	1	0	0	0	3	3	1
Otu00383	0	0	0	0	6	5	0	0	0	0	0	0
Otu00384	0	0	1	0	3	0	1	0	7	1	0	0
Otu00385	0	0	0	3	0	0	0	1	0	4	4	0
Otu00386	0	0	2	1	0	2	0	1	0	5	1	4
Otu00387	0	0	0	6	1	1	1	0	1	2	2	0
Otu00388	0	1	0	0	0	4	0	2	0	2	1	0
Otu00389	0	0	0	2	2	4	0	0	0	0	2	1
Otu00390	0	0	0	0	2	0	2	1	0	5	2	4
Otu00391	0	0	0	0	2	2	0	0	0	5	0	4
Otu00392	0	0	0	2	0	2	0	0	0	2	8	1
Otu00393	4	0	6	1	0	1	0	0	0	0	0	0
Otu00394	0	3	3	3	0	2	1	0	0	3	0	0
Otu00395	0	0	0	0	0	0	4	4	1	0	4	2
Otu00396	0	0	1	0	0	0	3	1	0	6	1	0
Otu00397	0	1	9	1	1	0	0	0	0	0	0	0
Otu00398	0	0	0	6	0	1	0	3	1	0	1	1
Otu00399	1	0	0	1	0	0	4	4	0	3	0	0
Otu00400	0	3	0	0	2	2	0	3	0	0	0	2
Otu00401	0	0	0	0	0	0	0	1	0	7	3	3
Otu00402	0	1	1	3	3	0	2	0	0	1	0	0
Otu00403	4	0	0	3	0	1	0	0	1	1	2	0
Otu00404	0	1	0	0	0	0	0	2	0	2	6	4
Otu00405	0	2	1	0	0	0	2	2	2	2	0	3
Otu00406	2	0	0	0	0	0	2	3	2	2	2	1
Otu00407	2	0	0	5	3	0	0	0	0	0	0	0
Otu00408	0	0	4	4	1	0	0	3	0	0	0	0
Otu00409	0	0	0	3	3	1	0	0	0	2	2	0
Otu00410	0	0	0	1	1	4	0	0	0	1	1	2
Otu00411	1	1	1	0	0	1	1	0	1	6	0	0
Otu00412	0	2	1	0	1	0	3	0	1	3	3	0
Otu00413	0	0	0	1	1	3	0	0	0	10	0	1
Otu00414	1	4	0	0	0	0	2	1	2	1	0	0
Otu00415	0	0	6	0	0	0	0	0	0	1	1	4
Otu00416	0	0	0	0	0	4	0	0	0	2	4	3
Otu00417	2	0	0	1	2	4	0	0	0	0	0	0
Otu00418	0	0	0	6	2	3	0	0	0	0	0	0
Otu00419	0	0	0	3	0	1	3	2	0	2	2	0
Otu00420	3	0	3	2	0	1	1	0	0	0	0	0
Otu00421	1	0	3	0	3	0	0	0	0	0	0	0
Otu00422	0	2	1	1	2	2	0	0	0	0	0	0
Otu00423	0	0	0	1	2	1	0	0	0	2	3	0
Otu00424	0	0	0	1	0	1	1	0	1	6	2	1
Otu00425	2	2	0	4	0	3	0	0	0	0	0	0
Otu00426	6	2	2	0	0	0	0	1	0	0	0	0
Otu00427	0	0	2	0	0	0	1	2	0	2	1	1
Otu00428	0	4	4	0	5	0	0	0	0	0	0	0
Otu00429	0	0	0	2	3	1	0	0	0	0	0	1
Otu00430	0	0	5	0	0	0	0	0	0	0	0	0
Otu00431	2	0	2	0	0	0	0	1	3	3	0	0
Otu00432	4	0	0	2	1	0	0	1	0	0	2	1
Otu00433	0	0	0	0	4	1	0	0	0	1	3	2
Otu00434	0	0	0	4	1	4	0	0	0	0	0	1
Otu00435	0	0	0	5	0	1	0	0	0	0	1	5
Otu00436	1	0	0	0	0	0	1	2	3	3	0	0
Otu00437	0	0	0	0	0	0	3	2	1	0	0	5
Otu00438	0	1	0	0	2	0	2	3	0	0	1	0
Otu00439	0	0	0	2	6	1	0	0	0	0	0	0
Otu00440	5	0	3	0	0	1	1	0	0	0	0	0
Otu00441	0	0	0	0	1	0	0	0	0	0	5	6
Otu00442	0	0	0	0	0	1	2	5	1	2	0	0
Otu00443	2	1	0	1	3	1	0	0	2	0	0	1
Otu00444	0	0	0	0	0	2	4	1	0	1	1	2
Otu00445	2	1	2	0	1	3	0	0	0	0	0	0
Otu00446	1	0	2	0	0	4	0	0	0	0	0	1
Otu00447	0	0	2	4	1	0	0	3	1	0	0	0
Otu00448	1	2	0	0	0	0	3	2	1	2	1	0
Otu00449	0	0	0	1	1	1	0	0	0	2	6	0
Otu00450	0	2	0	2	0	3	0	3	1	1	0	0
Otu00451	3	0	0	0	1	0	0	0	0	4	4	0
Otu00452	0	1	0	2	0	1	1	1	0	0	3	1
Otu00453	0	0	1	0	2	0	0	1	0	1	4	3
Otu00454	2	0	0	0	0	0	3	0	2	0	2	0
Otu00455	0	2	0	2	1	0	0	0	2	4	0	0
Otu00456	2	3	0	1	2	0	0	1	0	0	0	0
Otu00457	0	2	4	0	2	0	0	0	0	0	0	0
Otu00458	0	0	0	1	0	0	1	3	2	2	0	2
Otu00459	1	3	2	0	0	0	0	0	0	0	0	0
Otu00460	3	1	1	2	0	3	0	0	0	0	0	0
Otu00461	2	1	0	1	0	2	0	0	1	2	0	0
Otu00462	0	0	0	0	1	5	0	0	0	3	1	0
Otu00463	0	3	3	0	0	0	0	0	0	0	0	0
Otu00464	0	0	0	0	0	3	3	3	0	0	0	3
Otu00465	2	0	0	0	1	0	1	4	2	0	0	2
Otu00466	0	0	0	0	1	0	0	3	0	2	3	2
Otu00467	0	0	0	0	2	0	0	2	2	1	3	0
Otu00468	0	0	0	2	1	2	0	0	0	0	3	0
Otu00469	1	1	0	0	0	0	1	1	4	1	0	1
Otu00470	0	1	0	1	0	1	0	0	0	3	1	2
Otu00471	0	0	0	1	0	1	0	0	0	0	6	3
Otu00472	2	2	0	0	0	1	2	1	0	3	2	0
Otu00473	0	6	4	0	0	1	0	0	0	0	0	0
Otu00474	0	0	0	6	2	0	0	0	0	0	0	3
Otu00475	0	0	0	0	0	0	0	1	0	2	1	5
Otu00476	0	0	0	0	0	0	1	0	0	4	3	2
Otu00477	0	0	0	0	2	2	0	0	1	0	2	1
Otu00478	0	0	0	0	3	1	0	0	0	3	1	2
Otu00479	0	0	0	0	0	2	0	0	0	6	2	1
Otu00480	2	1	0	0	0	0	0	0	2	0	0	6
Otu00481	0	1	2	0	0	3	0	0	0	0	0	0
Otu00482	2	0	0	4	1	0	0	0	0	0	0	2
Otu00483	0	0	1	0	0	0	0	1	4	3	2	0
Otu00484	0	0	0	0	0	0	0	0	2	0	2	6
Otu00485	0	0	0	1	5	2	0	0	0	3	0	0
Otu00486	0	0	0	0	0	1	3	2	2	0	0	0
Otu00487	1	0	0	3	1	4	0	0	0	1	0	0
Otu00488	0	0	2	0	0	0	1	2	2	1	1	0
Otu00489	2	0	0	0	3	2	0	0	0	0	0	0
Otu00490	2	0	3	1	1	1	0	0	0	0	0	0
Otu00491	0	0	0	1	0	0	0	3	3	0	3	1
Otu00492	0	0	0	1	2	0	0	0	0	4	2	3
Otu00493	0	2	2	0	0	2	0	1	0	0	0	0
Otu00494	1	0	0	0	2	2	0	2	0	1	0	1
Otu00495	0	4	3	1	0	2	0	0	0	0	0	0
Otu00496	0	0	0	0	2	0	2	1	1	2	0	0
Otu00497	2	0	0	1	1	0	0	0	0	5	2	0
Otu00498	0	0	0	0	3	1	0	0	0	2	0	3
Otu00499	0	1	1	0	2	0	0	1	2	1	0	1
Otu00500	1	0	1	0	4	0	0	0	0	0	0	0
Otu00501	0	2	0	0	0	0	1	2	2	0	1	2
Otu00502	3	0	0	0	5	0	0	0	0	0	0	0
Otu00503	1	1	1	2	0	0	1	1	1	0	0	0
Otu00504	1	1	0	0	1	0	1	3	0	0	2	1
Otu00505	0	1	2	1	1	2	0	0	0	2	0	1
Otu00506	0	0	0	0	0	0	0	0	3	2	3	1
Otu00507	1	5	0	1	1	0	0	0	0	0	0	0
Otu00508	0	0	0	0	1	1	1	0	0	1	0	4
Otu00509	1	0	0	2	0	0	3	1	0	0	1	0
Otu00510	0	0	0	0	0	0	0	1	1	2	4	1
Otu00511	0	0	0	0	0	0	5	2	4	0	0	0
Otu00512	2	0	0	0	0	1	0	0	0	3	1	2
Otu00513	0	0	0	4	1	2	0	0	0	0	0	0
Otu00514	0	0	0	0	1	2	0	0	0	3	2	1
Otu00515	0	1	0	0	1	0	0	0	0	5	0	0
Otu00516	0	0	0	2	0	0	0	0	0	1	4	2
Otu00517	0	0	0	0	8	0	0	0	0	0	0	0
Otu00518	1	0	4	2	1	0	0	0	0	0	0	0
Otu00519	0	0	0	0	0	1	0	5	1	0	1	1
Otu00520	0	2	0	0	0	3	0	2	1	0	2	0
Otu00521	0	0	0	0	2	1	0	0	0	3	0	5
Otu00522	0	0	0	1	2	0	1	1	0	1	2	3
Otu00523	0	0	0	0	0	0	0	1	0	1	4	4
Otu00524	0	0	0	0	0	0	1	0	0	1	5	1
Otu00525	0	0	0	2	0	2	1	0	2	2	0	1
Otu00526	0	0	0	3	1	1	0	0	0	3	0	0
Otu00527	0	0	0	1	4	0	0	0	0	2	2	0
Otu00528	2	1	0	0	0	0	0	2	2	0	1	0
Otu00529	0	0	0	0	0	0	0	0	0	4	2	3
Otu00530	2	0	0	1	0	0	2	2	0	0	2	2
Otu00531	0	0	0	0	0	0	0	5	1	0	1	0
Otu00532	0	0	0	0	2	0	1	0	2	1	0	3
Otu00533	1	0	0	2	2	0	1	0	0	2	1	1
Otu00534	0	0	0	2	0	1	1	2	0	0	0	0
Otu00535	0	2	3	0	1	0	0	0	0	0	0	0
Otu00536	0	2	0	2	1	1	0	0	0	2	0	0
Otu00537	1	0	0	3	0	1	0	0	0	0	2	1
Otu00538	0	0	1	1	1	3	0	2	0	0	0	0
Otu00539	3	0	0	2	0	0	1	0	3	0	1	0
Otu00540	0	4	0	2	0	0	0	0	3	0	1	0
Otu00541	0	2	0	0	0	4	0	0	0	0	0	1
Otu00542	2	0	0	0	0	3	2	0	0	2	0	0
Otu00543	0	0	0	1	0	1	0	2	1	3	0	0
Otu00544	2	1	0	3	1	0	0	2	0	0	0	0
Otu00545	1	0	0	0	1	5	0	0	0	0	0	0
Otu00546	0	0	0	0	0	0	0	4	0	0	2	4
Otu00547	2	0	0	0	0	0	1	0	6	0	0	0
Otu00548	3	0	0	0	0	0	0	0	0	0	0	0
Otu00549	3	3	0	0	1	0	0	0	0	0	0	0
Otu00550	0	0	0	0	1	0	1	0	0	0	5	1
Otu00551	0	2	0	3	1	0	0	0	0	0	0	0
Otu00552	0	0	0	0	0	0	1	0	0	6	2	1
Otu00553	0	0	0	1	0	2	3	0	1	0	2	0
Otu00554	0	0	0	0	0	1	1	1	1	1	0	3
Otu00555	1	0	0	0	0	0	1	0	3	0	4	0
Otu00556	0	0	0	3	0	1	0	0	0	0	3	0
Otu00557	0	1	0	2	1	1	0	0	1	0	0	0
Otu00558	0	0	0	6	0	0	0	0	0	0	0	0
Otu00559	1	0	0	0	2	0	1	0	0	2	3	0
Otu00560	0	0	0	2	2	2	0	0	0	3	0	0
Otu00561	0	0	0	0	0	0	0	2	0	3	3	1
Otu00562	1	3	0	0	2	1	0	0	0	0	0	0
Otu00563	2	0	0	0	2	1	0	0	0	0	0	0
Otu00564	0	0	0	4	0	2	0	0	0	0	1	0
Otu00565	0	0	0	1	1	4	0	0	0	0	0	1
Otu00566	1	3	2	2	2	0	0	0	0	0	0	0
Otu00567	0	0	0	1	1	2	0	0	0	0	3	0
Otu00568	0	0	0	1	0	0	1	2	0	0	0	3
Otu00569	0	0	1	1	0	0	0	3	1	0	1	1
Otu00570	0	0	0	2	0	3	0	0	0	0	0	0
Otu00571	0	1	1	5	0	2	0	0	0	0	1	0
Otu00572	0	1	4	0	0	0	0	0	0	0	0	0
Otu00573	0	2	0	4	2	1	0	0	0	0	0	0
Otu00574	0	0	1	0	0	1	0	0	1	2	0	3
Otu00575	0	0	0	2	0	3	0	0	0	1	1	1
Otu00576	0	0	0	0	1	0	1	0	0	3	1	0
Otu00577	0	0	0	0	0	0	3	2	0	3	0	0
Otu00578	0	0	0	0	0	0	0	1	2	0	2	2
Otu00579	0	0	0	3	1	1	0	0	0	0	1	0
Otu00580	1	0	0	0	2	0	3	2	0	0	0	0
Otu00581	0	0	0	1	2	0	0	0	2	0	0	0
Otu00582	0	0	0	1	1	0	0	0	1	2	1	1
Otu00583	2	0	4	2	0	0	0	0	0	0	0	0
Otu00584	0	0	0	0	4	0	0	0	0	0	0	0
Otu00585	1	0	3	1	0	0	0	0	0	0	0	0
Otu00586	0	0	0	1	2	0	0	0	0	4	1	0
Otu00587	1	1	0	0	0	0	2	0	2	2	0	0
Otu00588	0	0	0	1	0	1	0	0	0	2	1	2
Otu00589	0	2	1	1	0	1	0	0	0	0	0	0
Otu00590	0	0	0	2	0	0	0	0	0	0	2	3
Otu00591	0	0	0	0	0	0	0	0	3	2	1	1
Otu00592	0	1	0	0	0	0	0	0	1	5	0	0
Otu00593	0	0	0	3	0	3	0	0	0	1	0	1
Otu00594	0	0	3	0	4	0	0	0	0	0	0	0
Otu00595	0	3	4	0	0	0	2	0	0	0	0	0
Otu00596	4	0	0	0	0	1	0	0	0	0	0	0
Otu00597	0	0	0	1	2	0	0	0	0	1	1	1
Otu00598	0	0	0	5	0	2	0	0	0	1	1	0
Otu00599	1	2	0	0	0	0	2	2	1	1	0	0
Otu00600	2	3	0	0	0	0	0	0	2	0	0	0
Otu00601	0	0	3	0	3	0	0	0	0	0	0	0
Otu00602	1	1	0	2	3	0	0	0	0	0	0	0
Otu00603	0	0	0	0	0	0	0	0	0	8	1	0
Otu00604	0	0	0	0	0	0	2	3	0	3	0	0
Otu00605	0	0	0	0	0	0	3	2	1	1	0	1
Otu00606	0	0	0	0	0	0	0	2	1	1	1	3
Otu00607	0	1	2	0	0	0	1	0	0	1	0	4
Otu00608	0	0	0	0	1	0	0	4	3	0	0	0
Otu00609	0	0	0	3	0	0	1	0	1	0	3	0
Otu00610	1	4	0	0	0	0	0	1	1	0	0	0
Otu00611	1	2	0	0	2	0	0	0	0	0	2	0
Otu00612	2	1	0	0	0	0	1	1	0	0	0	2
Otu00613	3	0	2	0	0	0	0	0	0	0	0	0
Otu00614	0	0	0	0	3	0	0	0	0	1	1	0
Otu00615	0	0	0	0	0	0	1	2	0	2	1	1
Otu00616	0	1	3	2	0	0	0	1	0	0	0	0
Otu00617	1	0	2	0	0	0	0	3	0	2	0	0
Otu00618	1	0	0	2	0	0	0	0	1	0	2	1
Otu00619	0	0	0	0	0	0	8	0	0	1	0	0
Otu00620	0	2	1	0	0	0	0	0	4	0	0	0
Otu00621	0	0	0	0	0	1	0	0	2	2	1	3
Otu00622	0	0	0	0	0	1	1	0	2	2	0	2
Otu00623	2	0	0	0	0	0	0	0	5	2	0	0
Otu00624	0	0	0	4	0	1	1	0	0	1	1	0
Otu00625	0	2	2	2	0	0	0	0	0	0	0	0
Otu00626	2	0	0	0	2	2	0	0	0	0	0	0
Otu00627	1	0	0	0	0	0	0	2	1	4	0	1
Otu00628	0	0	0	0	3	0	5	1	0	0	0	0
Otu00629	0	0	0	1	3	0	0	0	0	2	1	1
Otu00630	0	0	0	0	0	0	1	0	0	3	0	2
Otu00631	0	0	0	0	0	0	2	0	0	0	0	4
Otu00632	0	0	0	0	0	0	0	0	0	5	0	0
Otu00633	0	1	0	0	4	0	1	0	0	0	0	0
Otu00634	0	0	0	2	1	2	0	0	0	0	0	0
Otu00635	0	1	0	0	0	0	2	0	4	0	0	1
Otu00636	0	0	0	0	0	0	0	0	1	2	0	2
Otu00637	0	0	0	1	1	3	0	0	0	0	0	0
Otu00638	0	0	0	1	1	0	0	0	2	0	0	0
Otu00639	2	0	0	0	0	0	1	0	0	2	0	1
Otu00640	0	0	1	1	0	3	0	0	0	0	0	0
Otu00641	0	0	0	4	0	0	0	0	0	1	2	0
Otu00642	2	0	0	3	0	0	0	0	0	0	0	2
Otu00643	0	2	0	0	0	0	0	0	2	0	1	0
Otu00644	0	0	1	0	0	0	0	0	1	1	1	3
Otu00645	0	0	0	2	1	0	0	0	0	0	0	0
Otu00646	0	1	2	0	0	0	5	0	0	0	0	0
Otu00647	0	0	0	0	0	0	0	2	0	3	2	0
Otu00648	0	0	0	2	0	0	0	0	0	4	0	0
Otu00649	0	0	0	0	0	2	2	1	0	0	1	0
Otu00650	2	0	0	0	2	1	0	0	0	0	0	0
Otu00651	0	0	0	0	0	0	3	0	2	2	0	0
Otu00652	1	0	1	0	0	0	0	0	1	0	0	3
Otu00653	0	4	0	2	0	0	1	0	0	0	1	0
Otu00654	0	1	0	0	0	0	3	2	0	1	0	1
Otu00655	1	0	2	1	0	0	0	0	0	0	0	0
Otu00656	0	0	0	0	0	0	0	0	1	3	1	0
Otu00657	0	0	1	0	0	0	2	0	0	0	0	0
Otu00658	0	1	0	0	0	4	0	0	0	0	0	0
Otu00659	0	0	0	0	0	0	0	1	0	2	3	1
Otu00660	0	0	0	0	1	1	1	1	0	0	2	1
Otu00661	1	1	0	1	1	0	0	0	0	0	0	0
Otu00662	0	0	0	0	3	2	0	0	0	0	0	0
Otu00663	2	0	0	1	0	0	0	0	0	0	0	1
Otu00664	0	5	0	0	0	2	0	0	0	0	0	0
Otu00665	0	0	0	3	0	1	0	0	0	2	0	0
Otu00666	0	0	3	0	0	0	2	1	1	0	0	1
Otu00667	0	0	0	0	0	0	4	0	3	0	0	0
Otu00668	0	0	1	2	3	0	0	1	0	0	0	0
Otu00669	0	0	0	0	0	0	2	1	1	2	0	0
Otu00670	0	0	0	0	0	2	0	1	0	3	2	0
Otu00671	0	0	2	0	0	0	0	0	0	5	0	0
Otu00672	0	0	0	0	0	5	0	0	0	2	0	0
Otu00673	0	0	0	1	0	0	2	0	0	2	0	3
Otu00674	0	1	0	3	1	1	0	1	0	0	0	0
Otu00675	0	0	0	0	0	0	0	0	0	4	0	3
Otu00676	0	0	0	2	0	0	0	0	2	0	0	2
Otu00677	1	0	0	0	0	0	0	5	0	0	1	0
Otu00678	0	0	0	1	0	0	2	2	0	2	0	0
Otu00679	0	0	0	0	0	0	2	0	2	0	0	4
Otu00680	1	0	0	0	1	2	0	0	0	0	0	0
Otu00681	0	0	0	0	1	0	1	0	0	2	3	0
Otu00682	0	2	0	0	1	0	0	0	1	0	0	2
Otu00683	0	0	0	2	0	1	1	0	0	0	0	0
Otu00684	0	0	0	4	1	0	0	0	2	0	0	0
Otu00685	1	0	1	1	0	0	0	0	0	0	0	0
Otu00686	0	2	0	2	1	1	0	0	0	0	0	0
Otu00687	0	0	0	0	0	0	1	0	1	4	0	1
Otu00688	0	1	3	0	0	0	0	0	0	2	0	0
Otu00689	1	0	0	0	0	0	0	2	3	0	0	0
Otu00690	2	0	2	0	3	0	0	0	0	0	0	1
Otu00691	0	2	0	0	0	0	2	0	0	0	0	1
Otu00692	1	0	0	1	2	0	0	0	0	0	1	0
Otu00693	0	2	0	1	2	0	0	0	0	0	0	0
Otu00694	2	4	0	0	0	0	0	0	0	0	0	0
Otu00695	0	1	0	0	0	0	0	0	1	2	0	2
Otu00696	0	0	2	0	1	1	0	0	0	0	0	1
Otu00697	0	0	1	0	0	1	0	0	0	0	0	0
Otu00698	0	0	0	0	0	0	2	1	1	1	1	0
Otu00699	0	0	0	0	1	0	0	2	0	0	0	3
Otu00700	0	1	0	1	0	0	0	0	0	3	0	0
Otu00701	1	0	0	0	0	0	2	0	0	0	0	0
Otu00702	0	0	0	5	0	0	0	0	0	0	2	0
Otu00703	0	0	0	2	0	0	0	0	0	0	4	0
Otu00704	0	2	3	0	0	0	0	0	0	0	0	0
Otu00705	0	1	0	0	6	0	0	0	0	0	0	0
Otu00706	0	1	0	0	3	1	0	0	0	1	0	0
Otu00707	0	0	0	0	0	3	0	0	1	2	0	1
Otu00708	0	1	3	0	0	1	0	0	0	0	1	0
Otu00709	0	0	0	0	0	0	0	0	5	2	0	0
Otu00710	4	2	0	0	0	0	0	0	0	0	0	0
Otu00711	0	0	0	0	0	0	0	0	0	0	4	2
Otu00712	0	0	3	1	0	0	0	0	0	0	0	1
Otu00713	3	0	0	0	2	0	0	0	0	1	1	0
Otu00714	0	0	0	3	0	1	0	0	1	0	0	0
Otu00715	2	2	0	0	0	0	0	0	2	0	0	0
Otu00716	0	0	0	2	0	0	1	0	0	1	1	1
Otu00717	1	0	0	0	0	1	0	0	0	0	0	0
Otu00718	3	0	0	0	1	0	0	0	0	0	1	1
Otu00719	1	0	1	0	0	0	0	1	0	0	0	1
Otu00720	0	0	0	0	1	0	0	0	0	0	1	0
Otu00721	0	0	0	0	2	0	0	0	0	0	0	0
Otu00722	0	0	0	0	1	0	0	1	0	1	3	1
Otu00723	0	0	1	0	0	0	0	0	0	0	4	0
Otu00724	0	0	0	0	0	1	0	0	0	3	1	2
Otu00725	1	0	0	2	0	0	0	1	0	0	0	0
Otu00726	0	0	0	0	0	0	4	0	0	0	0	2
Otu00727	1	0	1	1	1	0	0	0	0	0	0	1
Otu00728	0	0	0	0	0	0	0	0	0	1	2	2
Otu00729	0	0	0	0	0	0	0	0	0	3	0	2
Otu00730	0	0	0	0	0	0	0	0	0	1	2	4
Otu00731	0	0	0	0	0	1	0	2	0	1	0	1
Otu00732	0	0	0	0	0	5	0	1	0	1	0	0
Otu00733	0	2	0	0	0	0	0	2	1	0	2	0
Otu00734	0	0	0	3	0	3	0	0	0	0	0	0
Otu00735	0	3	0	0	2	0	0	0	0	0	0	0
Otu00736	0	0	0	0	0	0	3	0	0	1	1	2
Otu00737	0	0	0	1	2	0	0	0	0	0	3	0
Otu00738	0	0	0	0	0	1	0	0	0	0	2	1
Otu00739	2	1	0	0	0	0	1	0	0	0	0	0
Otu00740	0	0	0	1	0	2	0	0	0	2	1	1
Otu00741	0	0	0	0	0	2	0	0	2	0	0	1
Otu00742	0	0	0	1	0	3	0	0	0	2	0	0
Otu00743	0	0	3	0	2	0	0	0	0	0	0	0
Otu00744	0	0	0	0	0	0	3	0	0	2	0	0
Otu00745	2	3	0	0	0	0	0	0	0	0	0	0
Otu00746	0	0	2	0	0	2	0	0	0	1	1	0
Otu00747	0	1	0	0	1	1	0	0	0	2	0	0
Otu00748	0	0	0	0	0	0	0	0	1	4	0	2
Otu00749	0	0	0	0	0	1	0	0	0	3	2	1
Otu00750	0	0	0	0	0	0	0	0	0	1	2	1
Otu00751	0	0	0	5	0	0	0	0	0	1	0	0
Otu00752	1	0	2	0	0	1	0	0	0	0	0	0
Otu00753	0	0	0	0	0	3	1	0	0	1	0	2
Otu00754	0	0	0	0	2	0	2	0	0	1	1	0
Otu00755	0	0	0	0	0	0	0	0	0	5	2	0
Otu00756	0	0	0	0	0	0	0	0	0	1	0	5
Otu00757	0	0	0	1	1	0	0	0	0	2	0	0
Otu00758	0	0	0	0	0	0	0	0	0	6	1	0
Otu00759	2	0	0	2	2	0	0	0	0	1	0	0
Otu00760	0	0	0	0	3	4	0	0	0	0	0	0
Otu00761	0	0	0	0	0	2	0	0	0	1	0	1
Otu00762	0	2	0	0	0	1	0	0	0	2	0	0
Otu00763	0	0	0	0	0	0	0	0	0	2	2	0
Otu00764	2	2	0	0	0	0	0	0	0	2	0	0
Otu00765	0	0	0	0	0	1	0	2	0	0	0	3
Otu00766	2	0	0	1	0	0	2	0	1	0	0	0
Otu00767	0	0	0	2	0	1	0	0	0	0	0	3
Otu00768	0	1	0	0	0	0	0	0	0	3	2	0
Otu00769	0	0	0	0	2	5	0	0	0	0	0	0
Otu00770	0	0	0	0	0	0	0	0	0	4	1	1
Otu00771	0	0	1	0	3	0	0	0	0	2	0	0
Otu00772	0	0	0	0	0	0	2	0	0	2	2	0
Otu00773	0	0	0	1	0	0	0	0	1	2	3	0
Otu00774	0	0	0	0	0	0	0	0	0	2	2	1
Otu00775	0	0	0	1	4	0	0	1	0	0	0	0
Otu00776	0	0	0	1	0	0	0	0	0	1	0	4
Otu00777	1	0	0	2	0	0	0	1	0	2	0	0
Otu00778	0	0	0	0	2	4	0	0	0	1	0	0
Otu00779	6	0	0	0	0	0	0	0	0	0	0	0
Otu00780	0	0	0	1	1	3	0	0	0	0	0	0
Otu00781	3	0	1	0	0	0	0	1	0	1	0	0
Otu00782	0	0	0	0	4	0	0	0	0	0	0	0
Otu00783	0	0	0	0	0	1	0	0	0	3	0	0
Otu00784	0	1	2	0	3	0	0	0	0	1	0	0
Otu00785	0	0	2	0	1	0	0	0	0	0	0	1
Otu00786	0	0	0	1	3	0	0	0	0	0	0	0
Otu00787	2	0	0	0	1	0	0	0	0	0	0	0
Otu00788	0	0	0	0	3	0	0	0	0	0	0	0
Otu00789	0	2	1	2	0	0	0	0	2	0	0	0
Otu00790	0	0	1	1	0	0	1	0	0	0	0	0
Otu00791	0	0	0	0	2	0	0	2	0	0	0	0
Otu00792	0	0	0	0	0	0	0	0	0	2	3	0
Otu00793	0	0	2	0	1	0	0	0	0	0	0	0
Otu00794	0	0	2	0	2	0	0	0	0	0	0	0
Otu00795	0	0	0	0	1	0	0	2	0	0	0	3
Otu00796	0	0	0	0	0	0	2	0	0	1	3	0
Otu00797	0	0	0	3	0	1	0	0	0	0	0	0
Otu00798	0	0	0	0	0	0	0	0	0	1	1	3
Otu00799	0	0	0	0	0	1	0	0	0	2	2	0
Otu00800	0	0	0	0	2	0	0	2	2	0	0	0
Otu00801	2	0	0	0	0	2	0	0	0	0	0	0
Otu00802	0	0	1	0	1	0	0	0	0	0	3	0
Otu00803	0	1	0	0	1	0	0	0	0	0	0	2
Otu00804	2	0	0	0	0	0	2	0	0	0	0	1
Otu00805	0	0	0	1	1	0	0	0	0	0	0	0
Otu00806	0	0	0	0	2	0	0	1	0	0	1	1
Otu00807	0	1	0	0	0	0	2	1	1	0	1	0
Otu00808	0	2	0	1	0	0	0	0	0	0	1	0
Otu00809	0	0	2	0	0	0	0	0	0	0	0	0
Otu00810	0	0	1	2	0	0	0	0	0	0	2	0
Otu00811	0	0	0	3	1	0	0	0	0	2	0	0
Otu00812	0	0	0	2	0	2	0	0	0	0	0	0
Otu00813	1	0	0	1	0	0	1	0	0	0	2	0
Otu00814	0	1	0	1	0	0	0	0	0	2	0	0
Otu00815	0	0	0	1	0	0	0	0	0	0	1	2
Otu00816	0	0	2	1	0	0	0	0	0	2	0	0
Otu00817	1	0	1	0	0	0	0	0	0	0	0	0
Otu00818	0	0	0	0	1	0	0	0	0	2	1	0
Otu00819	0	0	0	0	0	0	0	0	0	2	0	3
Otu00820	1	0	0	0	0	0	3	0	0	0	0	0
Otu00821	1	0	0	2	0	1	0	0	0	0	0	0
Otu00822	0	0	0	2	0	1	0	0	0	0	0	1
Otu00823	0	0	0	0	0	4	0	0	0	0	0	0
Otu00824	0	0	0	0	0	2	0	3	0	1	0	0
Otu00825	0	0	0	0	2	1	0	0	0	0	0	0
Otu00826	0	0	0	0	1	1	1	0	0	0	0	0
Otu00827	1	0	0	0	2	0	0	0	1	0	0	0
Otu00828	0	0	0	0	1	0	0	0	0	0	2	0
Otu00829	0	0	0	1	1	0	0	0	0	2	0	1
Otu00830	2	2	0	0	0	0	0	0	0	1	0	0
Otu00831	0	0	0	1	1	0	1	0	0	1	0	0
Otu00832	0	0	0	1	0	1	1	0	0	0	1	1
Otu00833	1	1	0	1	1	0	0	0	0	0	0	0
Otu00834	0	0	0	1	0	0	0	0	0	0	0	3
Otu00835	0	0	0	1	0	0	0	0	0	2	2	0
Otu00836	0	0	0	3	3	0	0	0	0	0	0	0
Otu00837	0	1	2	0	0	0	0	0	0	0	0	0
Otu00838	0	0	0	0	3	0	0	0	0	0	0	0
Otu00839	2	0	0	2	1	0	0	0	0	0	0	0
Otu00840	0	0	0	3	0	1	0	1	0	0	1	0
Otu00841	1	1	0	0	0	2	0	0	0	0	0	0
Otu00842	0	3	0	0	0	0	0	0	0	0	0	0
Otu00843	2	0	1	2	1	0	0	0	0	0	0	0
Otu00844	1	1	1	3	0	0	0	0	0	0	0	0
Otu00845	0	0	0	4	0	1	0	0	0	0	1	0
Otu00846	0	0	3	0	0	1	0	0	0	0	0	0
Otu00847	0	0	0	0	3	0	0	0	0	0	0	0
Otu00848	0	0	0	0	2	3	0	0	0	0	0	0
Otu00849	0	0	0	0	1	1	0	0	0	0	0	0
Otu00850	0	1	0	0	0	0	1	0	0	0	2	0
Otu00851	0	0	2	1	1	0	0	0	0	0	0	0
Otu00852	0	0	1	0	0	0	1	0	1	1	0	1
Otu00853	0	1	0	0	0	0	0	0	0	0	2	2
Otu00854	1	0	0	0	0	0	0	0	0	1	2	2
Otu00855	0	0	0	0	1	0	0	0	0	2	0	0
Otu00856	0	4	0	2	0	0	0	0	0	0	0	0
Otu00857	0	0	0	1	1	0	0	0	0	0	0	0
Otu00858	1	0	0	0	0	0	0	0	0	0	0	0
Otu00859	2	0	0	0	2	0	0	0	1	0	0	0
Otu00860	0	0	0	1	2	3	0	0	0	0	0	0
Otu00861	3	0	0	0	0	0	0	0	0	0	0	0
Otu00862	0	0	0	0	1	0	0	0	0	2	0	0
Otu00863	0	0	0	0	3	0	1	1	0	0	0	1
Otu00864	0	2	0	1	0	0	0	1	0	0	0	0
Otu00865	0	3	0	0	0	0	0	0	1	0	0	0
Otu00866	1	0	1	0	1	0	0	1	1	0	0	0
Otu00867	0	0	0	0	0	0	0	0	0	1	1	2
Otu00868	0	0	0	0	0	0	0	0	0	0	2	0
Otu00869	0	0	0	0	0	0	1	1	1	0	0	2
Otu00870	0	0	1	0	1	0	0	0	0	0	0	2
Otu00871	0	0	0	0	0	2	0	0	0	2	0	1
Otu00872	0	0	0	0	0	0	0	1	0	1	2	0
Otu00873	0	0	0	2	0	0	0	0	0	1	0	3
Otu00874	0	0	0	1	0	0	0	0	0	0	3	0
Otu00875	0	0	0	0	0	0	0	0	0	2	2	0
Otu00876	0	0	0	2	1	0	0	0	0	0	0	0
Otu00877	0	0	0	5	0	1	0	0	0	0	0	0
Otu00878	0	2	0	0	0	0	0	2	0	1	1	0
Otu00879	0	0	0	0	0	1	0	0	0	2	2	0
Otu00880	0	1	0	1	2	0	0	0	0	0	0	0
Otu00881	0	0	0	0	1	0	0	0	0	0	2	0
Otu00882	0	0	0	0	0	0	0	1	0	1	0	2
Otu00883	0	4	0	0	0	0	0	0	0	0	0	0
Otu00884	0	0	0	0	0	1	0	0	0	3	0	0
Otu00885	1	0	0	0	0	2	0	0	0	0	1	0
Otu00886	0	0	0	0	0	1	0	0	0	1	0	1
Otu00887	0	0	0	0	0	0	2	0	1	2	0	0
Otu00888	0	0	0	0	4	0	0	0	0	0	1	0
Otu00889	0	0	0	0	0	1	0	0	0	2	1	0
Otu00890	0	1	0	0	0	0	1	0	2	1	1	0
Otu00891	0	0	0	0	0	3	0	0	0	2	0	1
Otu00892	0	0	0	0	0	0	0	0	0	3	0	2
Otu00893	0	0	3	0	0	0	0	1	0	2	0	0
Otu00894	0	0	2	0	2	0	0	0	0	0	0	0
Otu00895	0	0	0	0	0	0	0	2	0	2	2	0
Otu00896	1	2	0	0	1	0	0	0	0	0	0	0
Otu00897	0	0	0	0	0	1	0	0	0	4	0	0
Otu00898	1	0	0	2	1	0	0	0	0	0	0	0
Otu00899	0	0	0	2	1	0	1	0	0	0	0	1
Otu00900	0	0	0	2	0	0	0	0	0	2	1	0
Otu00901	1	0	0	0	0	0	0	1	0	1	2	0
Otu00902	0	0	0	1	0	0	1	1	0	2	0	0
Otu00903	0	3	0	0	0	0	2	0	0	0	0	0
Otu00904	0	0	0	1	0	0	0	0	0	0	0	2
Otu00905	0	0	0	0	0	0	0	0	0	0	2	0
Otu00906	0	0	2	0	0	0	1	0	0	0	1	0
Otu00907	0	0	2	0	0	0	0	0	2	0	0	2
Otu00908	0	0	0	0	0	0	0	0	0	1	4	0
Otu00909	3	1	0	0	0	0	0	0	0	0	0	0
Otu00910	0	0	0	0	0	0	0	0	0	1	4	0
Otu00911	0	0	1	0	0	0	0	2	0	0	0	0
Otu00912	0	0	0	0	1	0	0	0	0	3	0	0
Otu00913	0	0	0	0	0	1	2	0	0	0	1	0
Otu00914	1	2	0	0	0	0	0	0	0	0	0	0
Otu00915	0	0	2	0	0	0	0	0	0	0	0	2
Otu00916	0	0	2	1	2	0	0	0	0	0	0	0
Otu00917	0	0	1	0	0	0	0	0	0	2	0	2
Otu00918	0	0	0	2	0	3	0	0	0	0	0	0
Otu00919	0	0	0	0	0	3	0	0	0	1	1	0
Otu00920	0	0	0	0	2	0	0	0	0	1	0	0
Otu00921	0	0	0	0	1	1	0	0	0	0	1	0
Otu00922	0	0	1	0	0	0	0	0	0	1	2	1
Otu00923	0	1	0	0	0	2	0	0	0	0	0	0
Otu00924	0	0	0	0	0	0	1	1	0	0	2	0
Otu00925	0	0	0	0	4	0	0	0	0	0	0	0
Otu00926	0	0	0	2	0	1	0	0	0	0	0	0
Otu00927	0	0	0	0	1	0	0	0	0	0	0	0
Otu00928	0	0	0	0	0	1	0	1	2	1	0	0
Otu00929	0	0	0	0	1	0	0	0	0	1	0	2
Otu00930	0	0	0	0	0	0	0	0	0	0	4	0
Otu00931	0	0	0	0	1	0	0	0	0	0	0	0
Otu00932	0	0	2	1	0	0	0	0	0	0	0	1
Otu00933	0	0	0	1	0	3	0	0	0	0	0	0
Otu00934	1	0	0	0	0	0	0	0	0	0	0	0
Otu00935	0	0	0	0	1	0	0	2	0	0	0	1
Otu00936	0	0	0	2	1	0	0	0	0	2	0	0
Otu00937	0	4	0	0	0	0	0	0	0	0	0	0
Otu00938	0	0	0	2	2	0	0	0	0	0	0	0
Otu00939	0	0	0	0	0	0	0	0	0	0	3	2
Otu00940	3	0	0	0	0	0	0	0	0	1	0	1
Otu00941	0	0	0	0	0	1	0	0	1	0	1	0
Otu00942	0	1	0	2	0	0	0	0	0	0	0	0
Otu00943	0	0	0	0	2	0	1	1	1	0	0	0
Otu00944	0	0	0	0	0	0	2	3	0	0	0	0
Otu00945	0	0	0	0	0	2	0	0	0	0	1	0
Otu00946	0	0	0	1	0	0	0	0	0	1	0	0
Otu00947	0	0	0	0	0	0	0	0	0	2	1	2
Otu00948	0	0	1	0	0	2	0	0	0	0	0	0
Otu00949	0	1	2	0	0	0	0	0	0	0	0	0
Otu00950	0	0	0	1	0	0	0	0	0	2	1	0
Otu00951	0	0	0	1	2	0	0	0	0	0	0	0
Otu00952	0	0	0	0	1	1	0	0	0	0	1	0
Otu00953	0	0	0	0	0	1	0	0	0	2	1	0
Otu00954	1	0	0	0	0	0	0	0	0	0	1	1
Otu00955	0	3	0	0	2	0	0	0	0	0	0	0
Otu00956	0	0	0	0	0	0	0	0	0	0	3	2
Otu00957	2	0	0	0	0	0	3	0	0	0	0	0
Otu00958	0	0	0	1	0	1	0	0	0	0	2	0
Otu00959	0	0	0	0	0	0	0	0	0	0	1	0
Otu00960	0	0	0	0	0	0	1	2	0	1	0	0
Otu00961	0	0	0	1	0	0	0	0	0	0	1	1
Otu00962	0	0	0	0	0	2	0	0	0	0	0	0
Otu00963	0	0	0	1	0	1	0	0	0	2	0	1
Otu00964	0	0	0	3	0	0	0	0	0	0	0	0
Otu00965	0	0	0	0	0	0	2	0	0	2	0	0
Otu00966	2	0	0	0	0	0	2	0	0	1	0	0
Otu00967	0	0	2	0	0	1	0	0	0	0	0	0
Otu00968	0	0	0	0	0	2	0	0	0	0	1	0
Otu00969	0	0	0	2	0	0	0	1	0	2	0	0
Otu00970	0	0	0	0	1	2	0	0	0	0	0	0
Otu00971	1	0	0	0	0	0	2	0	2	0	0	0
Otu00972	0	0	0	0	0	0	0	0	0	4	0	1
Otu00973	0	0	0	0	0	0	0	0	1	3	0	0
Otu00974	0	0	0	0	1	2	0	0	0	0	0	0
Otu00975	0	0	0	0	1	0	0	4	0	0	0	0
Otu00976	0	0	0	0	1	0	0	0	0	3	1	0
Otu00977	0	0	0	1	1	1	0	0	0	0	0	0
Otu00978	0	0	0	0	0	0	1	0	0	3	1	0
Otu00979	0	0	0	0	1	2	0	0	0	0	0	0
Otu00980	0	0	0	0	0	1	0	1	0	1	0	0
Otu00981	0	0	0	0	0	0	0	2	0	1	0	0
Otu00982	1	0	0	1	0	2	0	0	0	0	0	0
Otu00983	0	0	0	0	0	0	1	0	0	0	2	2
Otu00984	1	0	3	0	0	1	0	0	0	0	0	0
Otu00985	0	0	1	0	0	0	0	0	2	0	0	2
Otu00986	0	0	0	0	0	1	0	0	0	1	0	0
Otu00987	0	1	0	0	0	0	1	0	2	0	0	0
Otu00988	0	0	0	0	1	1	0	0	0	1	0	0
Otu00989	0	1	0	0	0	0	0	0	0	0	0	2
Otu00990	0	0	0	0	0	1	0	0	0	1	1	0
Otu00991	0	0	0	2	2	0	0	0	0	0	0	0
Otu00992	0	0	0	0	0	1	0	0	0	1	1	1
Otu00993	0	0	0	0	0	0	1	0	0	0	1	0
Otu00994	0	0	0	2	0	1	0	0	0	0	0	0
Otu00995	0	0	0	2	0	0	0	0	0	0	0	2
Otu00996	1	0	1	0	0	0	0	0	0	0	0	0
Otu00997	0	2	2	0	0	0	0	0	0	0	0	0
Otu00998	0	0	0	1	0	2	0	1	0	0	0	0
Otu00999	2	0	0	1	0	0	0	0	0	0	0	0
Otu01000	0	0	0	0	1	1	0	0	0	0	0	0
Otu01001	0	0	0	2	0	0	0	0	0	0	1	1
Otu01002	0	0	0	1	0	1	0	0	0	0	1	0
Otu01003	0	0	0	0	2	1	0	0	0	0	0	0
Otu01004	0	0	0	0	0	0	0	0	1	1	2	1
Otu01005	0	0	3	0	2	0	0	0	0	0	0	0
Otu01006	0	0	2	0	1	0	0	0	0	0	1	0
Otu01007	2	0	0	0	0	0	0	1	0	0	1	0
Otu01008	0	0	0	0	0	0	2	0	3	0	0	0
Otu01009	0	0	1	0	0	0	0	0	0	0	0	0
Otu01010	0	0	0	0	0	0	1	0	0	2	2	0
Otu01011	1	0	1	0	0	0	2	0	0	0	0	0
Otu01012	0	5	0	0	0	0	0	0	0	0	0	0
Otu01013	1	0	1	0	1	1	0	0	0	0	0	0
Otu01014	0	0	0	0	2	2	0	0	0	0	0	0
Otu01015	0	0	0	0	1	0	0	0	1	1	0	0
Otu01016	0	0	0	0	0	0	1	0	2	0	0	0
Otu01017	0	0	0	0	0	0	0	0	0	1	0	3
Otu01018	0	0	3	0	0	0	0	0	0	0	0	0
Otu01019	0	0	0	0	1	0	0	0	1	2	0	0
Otu01020	0	0	0	0	0	0	0	2	0	0	1	2
Otu01021	0	0	2	0	0	0	1	0	0	1	0	0
Otu01022	1	0	0	0	0	2	0	0	0	0	0	0
Otu01023	0	0	0	0	1	2	0	0	0	0	1	0
Otu01024	0	2	0	2	0	0	0	0	0	0	0	0
Otu01025	0	0	0	1	0	0	0	0	0	0	0	0
Otu01026	0	1	0	0	0	2	0	0	0	0	0	0
Otu01027	0	0	0	0	0	1	0	1	0	2	0	0
Otu01028	0	0	0	0	0	0	2	0	0	1	2	0
Otu01029	0	0	0	2	0	0	1	0	1	0	0	0
Otu01030	0	0	0	0	0	0	1	0	0	1	2	0
Otu01031	2	0	0	0	1	0	0	0	0	0	0	0
Otu01032	0	0	0	0	1	0	0	0	0	0	0	0
Otu01033	2	1	0	0	0	0	0	0	1	0	0	0
Otu01034	0	0	0	0	0	0	0	3	1	1	0	0
Otu01035	0	0	0	0	0	2	0	0	0	0	0	0
Otu01036	0	1	0	0	1	0	0	0	0	0	0	0
Otu01037	0	2	1	0	0	0	0	0	1	0	0	0
Otu01038	0	0	0	0	0	0	0	2	1	0	1	0
Otu01039	0	0	0	2	0	0	0	0	0	1	0	2
Otu01040	0	0	0	2	0	0	0	0	0	0	0	1
Otu01041	0	0	0	0	0	0	0	2	0	0	0	2
Otu01042	0	0	0	0	0	1	0	0	0	0	0	3
Otu01043	0	0	0	0	0	0	0	0	0	0	0	5
Otu01044	0	0	0	0	0	0	0	2	0	2	0	0
Otu01045	0	0	2	0	0	0	1	0	0	0	0	0
Otu01046	0	0	0	1	1	0	0	0	0	0	0	0
Otu01047	0	0	0	1	0	0	0	0	2	0	0	0
Otu01048	0	0	1	0	0	0	0	3	0	0	0	1
Otu01049	2	0	0	0	0	0	0	1	1	0	0	0
Otu01050	0	0	0	0	3	2	0	0	0	0	0	0
Otu01051	0	0	0	0	0	0	0	0	0	3	0	2
Otu01052	0	0	0	3	0	0	0	0	0	1	1	0
Otu01053	0	0	0	0	1	0	0	0	2	0	0	1
Otu01054	0	1	0	0	3	0	0	0	0	0	0	0
Otu01055	0	0	0	2	0	3	0	0	0	0	0	0
Otu01056	0	0	0	1	0	0	0	0	0	0	4	0
Otu01057	1	0	1	0	0	0	0	2	0	0	0	0
Otu01058	0	1	0	0	1	0	0	0	0	0	0	0
Otu01059	0	0	0	1	0	1	0	0	0	0	0	2
Otu01060	0	0	0	0	0	0	0	0	0	0	3	0
Otu01061	0	0	0	0	0	2	0	0	0	0	2	0
Otu01062	0	0	1	1	1	0	0	0	0	0	0	1
Otu01063	0	0	0	2	0	0	0	0	0	0	0	1
Otu01064	0	0	0	0	1	0	0	0	0	2	1	0
Otu01065	0	3	0	0	1	0	0	0	0	0	0	0
Otu01066	4	0	0	0	0	0	0	0	0	0	0	0
Otu01067	0	0	0	1	1	0	0	0	0	0	0	0
Otu01068	0	0	1	1	0	0	0	0	0	2	0	0
Otu01069	0	0	0	1	2	0	0	0	0	0	1	0
Otu01070	0	0	0	0	0	0	1	0	1	1	1	0
Otu01071	1	0	1	0	0	0	2	0	0	0	0	0
Otu01072	0	0	0	0	0	0	0	0	1	2	0	0
Otu01073	2	0	1	0	0	0	0	0	0	0	0	0
Otu01074	0	0	0	0	1	0	0	0	0	0	1	0
Otu01075	0	0	0	0	0	0	0	0	0	4	0	0
Otu01076	0	0	1	0	1	0	0	0	0	0	0	0
Otu01077	0	0	0	1	0	1	0	1	0	1	0	0
Otu01078	0	0	0	0	1	0	0	0	0	0	0	1
Otu01079	0	2	0	0	0	0	0	0	2	0	0	0
Otu01080	0	0	0	0	1	1	0	0	1	0	0	0
Otu01081	0	0	0	0	0	0	0	0	0	2	2	0
Otu01082	0	0	0	2	0	1	0	0	0	0	1	0
Otu01083	0	0	0	0	0	0	0	0	0	3	0	1
Otu01084	0	0	0	0	0	1	0	0	0	1	0	1
Otu01085	0	0	0	0	0	2	0	0	0	0	0	0
Otu01086	0	0	0	1	0	0	0	0	0	0	1	2
Otu01087	0	0	0	0	0	0	0	4	0	0	0	0
Otu01088	0	1	1	0	0	1	0	0	0	0	0	0
Otu01089	0	0	0	0	0	0	0	1	1	0	0	2
Otu01090	0	0	0	0	0	2	0	0	2	0	0	0
Otu01091	0	0	0	0	0	1	0	0	2	0	0	0
Otu01092	1	2	0	0	0	0	0	0	0	0	0	0
Otu01093	0	2	1	0	0	0	0	0	0	0	0	0
Otu01094	0	0	0	0	1	0	0	0	0	2	0	0
Otu01095	0	0	0	0	1	1	0	0	0	1	1	0
Otu01096	0	0	0	0	3	0	0	0	0	0	0	0
Otu01097	0	0	0	0	0	2	0	0	0	0	0	0
Otu01098	0	0	0	0	1	0	0	0	0	1	0	0
Otu01099	0	0	0	0	0	1	0	0	0	0	0	2
Otu01100	0	0	0	0	2	0	0	0	0	1	1	0
Otu01101	0	2	0	1	0	0	0	0	0	0	0	0
Otu01102	0	0	0	0	1	1	0	0	0	0	0	0
Otu01103	0	0	0	0	0	0	1	1	0	0	2	0
Otu01104	0	2	0	0	0	1	0	0	0	0	0	0
Otu01105	0	0	0	0	0	0	0	0	0	0	3	0
Otu01106	0	0	0	0	2	0	0	0	0	0	0	0
Otu01107	1	0	1	0	0	0	0	0	0	0	0	0
Otu01108	0	0	0	2	2	0	0	0	0	0	0	0
Otu01109	0	0	0	0	0	0	0	2	0	1	0	1
Otu01110	0	0	1	0	0	0	1	0	0	0	0	0
Otu01111	0	0	0	1	0	0	0	0	0	0	1	0
Otu01112	0	0	1	0	0	2	0	0	0	0	0	0
Otu01113	0	1	0	0	0	0	0	0	0	0	1	0
Otu01114	0	0	0	0	0	0	2	0	0	0	1	1
Otu01115	0	0	0	0	0	1	0	0	0	1	0	0
Otu01116	0	0	0	0	0	1	0	1	0	0	2	0
Otu01117	0	0	3	0	1	0	0	0	0	0	0	0
Otu01118	0	1	0	1	0	1	0	0	0	0	0	0
Otu01119	1	0	0	0	0	0	0	0	0	2	0	0
Otu01120	0	0	0	0	0	4	0	0	0	0	0	0
Otu01121	0	0	0	0	0	0	1	0	0	1	1	0
Otu01122	1	0	0	0	1	0	1	0	0	1	0	0
Otu01123	3	0	0	0	0	0	0	1	0	0	0	0
Otu01124	0	0	0	0	2	0	0	0	0	0	0	0
Otu01125	0	0	0	0	1	0	0	0	0	3	0	0
Otu01126	0	0	0	0	0	1	0	0	0	3	0	0
Otu01127	0	0	0	0	0	0	0	0	0	0	2	2
Otu01128	0	0	0	0	0	0	0	2	0	2	0	0
Otu01129	1	0	0	0	0	0	0	0	2	0	0	0
Otu01130	0	0	0	0	0	0	2	0	0	0	2	0
Otu01131	0	0	0	0	0	0	0	2	0	1	0	0
Otu01132	0	0	0	0	0	0	1	0	1	2	0	0
Otu01133	0	0	0	0	0	0	0	0	0	0	0	3
Otu01134	0	0	0	3	0	0	0	0	0	0	0	0
Otu01135	0	4	0	0	0	0	0	0	0	0	0	0
Otu01136	0	0	0	0	0	0	0	1	0	0	0	2
Otu01137	0	0	1	0	0	0	2	0	0	0	0	0
Otu01138	1	2	0	0	0	0	0	0	0	0	0	0
Otu01139	0	0	0	2	0	0	0	0	1	0	0	0
Otu01140	0	0	0	0	2	0	1	0	0	0	0	0
Otu01141	0	2	0	0	0	0	0	0	2	0	0	0
Otu01142	0	0	0	2	1	1	0	0	0	0	0	0
Otu01143	0	0	2	0	1	0	0	0	0	0	0	0
Otu01144	0	0	0	0	0	0	0	0	0	0	0	2
Otu01145	0	0	0	0	0	2	0	0	0	0	0	0
Otu01146	0	0	0	0	0	0	0	0	0	0	0	4
Otu01147	0	0	0	3	0	0	0	0	0	1	0	0
Otu01148	0	0	0	0	1	2	0	0	0	0	0	0
Otu01149	0	0	0	0	0	0	1	0	1	0	0	0
Otu01150	3	0	0	0	0	0	0	0	0	0	0	0
Otu01151	0	0	0	0	0	0	2	0	0	1	0	0
Otu01153	0	0	0	0	0	2	1	0	0	0	1	0
Otu01154	0	0	0	0	0	0	0	0	0	2	0	1
Otu01155	0	0	0	0	0	0	0	1	0	1	0	2
Otu01156	0	0	0	0	0	1	0	0	0	0	0	1
Otu01157	0	0	0	2	0	0	0	0	0	1	0	1
Otu01158	0	0	0	0	1	0	0	0	0	1	0	0
Otu01159	0	0	0	0	1	0	0	0	0	1	1	0
Otu01160	0	0	0	0	0	4	0	0	0	0	0	0
Otu01161	0	0	0	1	0	0	0	0	0	1	0	0
Otu01162	0	0	0	0	2	1	0	0	0	0	0	0
Otu01163	0	0	0	0	1	0	0	0	0	0	0	1
Otu01164	0	0	0	0	0	0	0	0	0	1	1	1
Otu01165	0	0	0	0	0	0	0	0	0	0	1	3
Otu01166	0	0	0	1	0	0	1	0	0	0	0	1
Otu01167	0	0	0	0	0	0	0	0	0	0	0	2
Otu01168	0	0	0	3	0	0	1	0	0	0	0	0
Otu01169	1	0	0	0	0	1	0	0	0	0	0	0
Otu01170	0	0	0	2	2	0	0	0	0	0	0	0
Otu01171	0	0	0	0	1	0	0	0	0	0	0	0
Otu01172	0	0	0	1	0	0	0	0	0	0	0	0
Otu01173	0	0	0	0	0	0	0	0	0	0	2	1
Otu01174	0	0	0	0	0	2	0	0	0	0	0	0
Otu01175	0	0	0	2	0	0	0	0	0	0	0	0
Otu01176	0	0	3	0	0	0	0	0	0	0	0	0
Otu01177	1	0	0	0	0	0	0	0	0	0	0	0
Otu01178	0	0	0	0	0	0	0	0	0	0	3	0
Otu01179	0	0	0	3	0	0	0	0	0	0	0	0
Otu01180	0	2	0	0	0	0	0	0	0	2	0	0
Otu01181	0	0	0	0	0	0	0	0	1	0	1	0
Otu01182	0	0	0	0	0	1	0	0	0	1	0	0
Otu01183	0	0	0	0	0	0	0	0	1	0	0	3
Otu01184	0	0	0	0	0	0	0	0	0	1	1	1
Otu01185	0	0	0	1	0	0	0	2	0	0	0	0
Otu01186	1	0	0	1	0	0	0	0	0	0	0	0
Otu01187	2	0	0	0	0	0	0	0	1	0	0	0
Otu01188	0	0	0	0	0	0	0	0	2	0	0	2
Otu01189	0	0	0	0	0	0	0	0	2	0	2	0
Otu01190	0	0	0	0	0	2	0	1	0	0	0	0
Otu01191	1	0	0	0	1	0	0	0	0	0	1	0
Otu01192	0	0	0	0	4	0	0	0	0	0	0	0
Otu01193	0	0	0	0	0	1	0	0	0	0	0	1
Otu01194	0	0	0	0	1	1	0	0	0	0	0	0
Otu01195	0	0	1	0	2	0	0	0	0	0	0	0
Otu01196	0	0	0	3	0	0	0	0	0	0	0	0
Otu01197	0	1	3	0	0	0	0	0	0	0	0	0
Otu01198	0	3	0	0	0	0	0	0	1	0	0	0
Otu01199	0	0	0	0	0	0	0	4	0	0	0	0
Otu01200	0	0	0	0	0	0	0	0	0	0	2	1
Otu01201	0	1	2	0	0	0	0	0	0	0	0	0
Otu01202	0	2	1	0	0	0	0	0	0	0	0	0
Otu01203	0	0	0	0	1	1	0	0	0	0	0	0
Otu01204	0	0	0	0	0	0	0	3	0	0	0	1
Otu01205	0	0	0	0	0	4	0	0	0	0	0	0
Otu01206	0	0	0	0	0	1	0	0	0	0	0	1
Otu01207	0	0	0	0	0	1	0	1	0	1	0	1
Otu01208	0	0	0	0	0	0	0	3	0	0	0	0
Otu01209	0	0	0	0	2	0	0	1	0	0	0	0
Otu01210	0	0	0	3	0	0	0	0	0	0	0	0
Otu01211	2	0	0	0	0	0	2	0	0	0	0	0
Otu01212	0	0	0	0	2	0	0	0	0	0	2	0
Otu01213	0	0	0	0	0	0	0	1	2	0	0	0
Otu01214	0	0	0	0	0	0	0	1	1	1	1	0
Otu01215	0	0	0	0	2	1	0	0	0	0	0	0
Otu01216	0	0	0	0	0	0	0	0	1	0	0	3
Otu01217	0	0	0	0	0	0	0	0	0	2	0	2
Otu01218	0	0	0	4	0	0	0	0	0	0	0	0
Otu01219	1	0	0	0	1	0	0	0	0	0	0	0
Otu01220	1	0	0	2	0	0	0	0	0	0	0	0
Otu01221	0	0	0	0	0	0	0	0	3	0	0	0
Otu01222	0	0	2	0	0	0	0	0	0	0	1	0
Otu01223	0	0	0	0	0	1	0	0	0	0	0	0
Otu01224	0	0	0	3	0	0	0	1	0	0	0	0
Otu01225	0	0	0	0	1	2	0	0	0	0	0	0
Otu01226	0	0	0	0	1	0	0	0	0	0	1	1
Otu01227	0	0	0	0	0	0	0	0	3	1	0	0
Otu01228	0	0	0	0	0	0	0	0	0	0	4	0
Otu01230	0	0	0	0	1	0	0	0	0	1	1	0
Otu01231	0	0	1	1	0	0	0	0	0	2	0	0
Otu01232	0	0	0	2	1	0	0	0	0	0	0	1
Otu01233	0	1	0	0	0	2	0	0	0	0	0	0
Otu01234	0	0	1	0	0	1	0	0	0	0	0	0
Otu01235	0	0	0	1	0	2	0	0	0	0	0	0
Otu01236	0	0	0	0	0	1	0	0	0	2	0	0
Otu01237	0	0	0	2	0	0	0	0	0	0	0	0
Otu01238	0	0	0	3	0	0	0	0	0	0	0	0
Otu01239	0	0	0	0	0	4	0	0	0	0	0	0
Otu01240	0	1	0	0	0	0	0	0	0	0	0	0
Otu01241	0	0	0	0	0	0	0	0	0	2	1	0
Otu01242	0	0	0	0	3	0	1	0	0	0	0	0
Otu01243	0	0	0	1	0	2	0	0	0	0	0	0
Otu01244	0	0	0	0	1	0	0	0	0	0	0	2
Otu01245	0	0	0	0	0	1	0	0	0	2	0	1
Otu01246	0	0	0	0	0	0	2	0	0	0	1	0
Otu01247	0	0	0	0	0	0	0	2	0	2	0	0
Otu01248	1	1	0	0	0	0	1	0	0	0	0	1
Otu01249	0	0	0	0	1	0	0	0	1	0	0	2
Otu01250	3	0	0	0	0	0	1	0	0	0	0	0
Otu01251	1	0	0	1	0	0	0	0	0	0	0	0
Otu01252	0	0	0	0	0	0	0	0	0	3	0	0
Otu01253	0	0	0	3	0	0	0	0	0	1	0	0
Otu01254	0	0	0	4	0	0	0	0	0	0	0	0
Otu01255	0	0	0	0	0	0	0	1	0	1	2	0
Otu01256	0	0	0	0	0	0	0	0	0	1	2	1
Otu01257	0	0	0	0	0	0	1	0	0	2	0	1
Otu01258	0	0	0	1	1	2	0	0	0	0	0	0
Otu01259	0	0	0	0	1	0	0	0	0	2	0	0
Otu01260	0	0	0	0	0	0	0	1	1	0	0	2
Otu01261	0	2	0	0	1	0	0	0	0	0	0	0
Otu01262	0	0	0	0	0	2	0	0	0	0	0	1
Otu01263	1	0	0	0	0	1	0	0	0	0	0	0
Otu01264	0	0	0	0	0	0	0	0	0	0	2	1
Otu01265	0	0	0	0	1	0	0	0	0	0	0	0
Otu01266	0	0	0	0	0	1	0	0	0	2	0	0
Otu01267	0	0	0	2	0	0	0	0	0	0	0	0
Otu01268	1	0	0	0	0	0	0	0	0	0	2	0
Otu01269	0	0	0	0	0	0	0	0	1	1	0	1
Otu01270	0	0	2	0	0	0	0	0	0	0	0	0
Otu01271	0	0	0	0	0	3	0	0	0	1	0	0
Otu01272	1	0	0	0	0	0	0	0	0	0	2	0
Otu01273	0	0	0	1	0	0	1	0	0	1	1	0
Otu01274	0	0	0	1	0	1	0	0	0	0	0	0
Otu01275	2	0	0	0	0	0	0	0	0	0	0	0
Otu01276	0	0	0	3	0	0	0	0	0	0	0	0
Otu01277	0	0	3	0	0	0	0	0	0	0	0	0
Otu01278	0	0	0	0	1	2	0	0	0	0	0	0
Otu01279	0	0	0	1	1	1	0	0	0	0	1	0
Otu01280	0	0	1	0	1	0	0	0	0	0	0	0
Otu01281	0	0	0	4	0	0	0	0	0	0	0	0
Otu01282	0	0	0	0	4	0	0	0	0	0	0	0
Otu01283	0	0	0	1	0	2	1	0	0	0	0	0
Otu01284	1	0	1	0	1	0	0	0	0	0	0	0
Otu01285	0	1	2	0	0	0	0	0	0	0	0	0
Otu01286	0	0	0	3	0	0	0	0	0	1	0	0
Otu01287	2	0	0	0	1	0	0	0	0	0	0	0
Otu01288	0	0	0	0	0	0	0	0	2	1	0	0
Otu01289	0	1	0	1	0	0	0	0	0	0	0	0
Otu01290	0	0	0	0	1	0	0	0	0	0	1	1
Otu01291	0	0	0	0	0	0	3	0	0	0	0	0
Otu01292	0	0	0	0	0	0	0	0	1	0	0	3
Otu01293	0	1	0	0	0	0	0	0	2	0	1	0
Otu01294	0	0	0	0	1	0	2	0	0	0	0	0
Otu01295	0	0	0	0	0	0	0	1	0	1	2	0
Otu01296	0	0	0	0	0	0	0	0	0	2	2	0
Otu01297	0	0	0	0	0	0	3	0	0	1	0	0
Otu01298	0	0	0	0	0	0	0	0	1	1	2	0
Otu01299	0	0	0	0	2	0	0	0	0	0	2	0
Otu01300	0	0	0	0	0	1	0	0	0	2	0	0
Otu01301	0	0	0	0	0	0	0	1	0	0	2	0
Otu01302	0	0	0	0	0	0	0	0	0	0	4	0
Otu01303	0	4	0	0	0	0	0	0	0	0	0	0
Otu01304	0	0	0	0	0	0	1	0	0	1	1	0
Otu01305	0	0	0	0	2	2	0	0	0	0	0	0
Otu01306	1	0	0	0	0	0	0	0	0	0	0	0
Otu01307	0	0	0	0	0	0	1	0	0	3	0	0
Otu01308	0	0	0	0	0	2	0	0	0	0	1	0
Otu01309	0	0	0	0	0	0	0	3	0	0	1	0
Otu01310	0	0	0	0	0	0	1	0	0	0	2	0
Otu01311	0	0	0	0	2	0	0	0	0	2	0	0
Otu01312	0	1	0	0	0	0	1	0	0	0	0	0
Otu01313	0	0	0	0	0	0	0	0	0	2	2	0
Otu01314	0	0	0	0	0	0	0	0	0	3	0	0
Otu01315	0	0	0	0	0	1	2	0	0	1	0	0
Otu01316	0	0	0	0	0	0	0	1	0	0	3	0
Otu01317	0	0	0	0	0	2	0	0	0	0	2	0
Otu01318	0	0	0	2	0	0	0	0	0	0	1	0
Otu01319	0	0	0	0	1	0	1	0	0	0	0	0
Otu01320	0	0	0	0	0	1	0	0	0	0	0	2
Otu01321	0	0	2	0	0	0	0	0	1	0	1	0
Otu01322	0	0	0	0	0	0	0	0	0	3	1	0
Otu01323	0	0	0	0	3	0	0	0	0	0	0	0
Otu01324	0	0	0	0	1	0	2	0	0	0	0	0
Otu01326	0	0	0	0	0	0	0	0	0	0	1	3
Otu01327	0	0	0	0	1	1	0	0	0	0	0	0
Otu01328	0	0	0	0	0	2	0	0	0	0	0	1
Otu01329	0	0	0	0	2	1	0	0	0	0	0	0
Otu01330	0	2	0	0	1	0	0	0	0	0	0	0
Otu01331	0	0	0	1	1	0	0	0	0	0	0	0
Otu01332	0	0	0	0	0	0	1	0	2	0	0	0
Otu01333	0	0	0	2	0	0	0	0	0	0	0	1
Otu01334	0	0	0	0	0	0	2	0	0	1	0	0
Otu01335	0	0	0	1	0	0	0	0	0	1	0	0
Otu01336	0	0	0	0	2	1	0	0	0	0	0	0
Otu01337	0	2	0	0	0	0	0	0	0	0	2	0
Otu01338	0	0	2	0	0	0	0	0	1	0	0	0
Otu01339	0	0	0	0	0	1	0	0	0	0	2	0
Otu01340	0	0	0	1	1	0	0	0	0	0	0	2
Otu01341	0	0	0	0	0	0	0	0	0	0	0	2
Otu01342	0	0	0	0	0	0	0	0	0	0	3	0
Otu01343	0	0	0	1	1	0	0	0	0	0	0	0
Otu01344	0	0	0	0	0	0	0	0	2	0	2	0
Otu01345	2	0	0	0	0	0	0	0	0	0	0	0
Otu01346	1	0	0	0	0	0	0	0	0	1	0	0
Otu01347	0	1	0	2	0	0	0	0	0	0	0	0
Otu01348	0	0	0	2	0	0	0	0	1	0	0	0
Otu01349	0	0	0	1	2	0	0	0	0	0	0	0
Otu01350	0	0	0	0	0	1	0	0	0	1	0	0
Otu01351	0	0	0	0	0	3	0	0	0	0	0	0
Otu01352	0	0	0	0	1	0	0	0	0	0	0	0
Otu01353	0	0	0	1	0	0	0	0	1	1	0	0
Otu01354	0	1	1	0	0	1	0	0	0	0	0	0
Otu01355	0	0	0	1	2	1	0	0	0	0	0	0
Otu01356	0	0	0	0	1	0	1	0	0	0	0	0
Otu01357	0	0	0	0	0	0	0	1	0	0	0	2
Otu01358	0	0	0	0	1	0	0	0	0	0	0	1
Otu01359	0	0	0	0	0	0	2	0	2	0	0	0
Otu01360	0	0	0	0	2	0	1	0	0	0	0	0
Otu01361	0	0	0	1	0	0	0	0	0	0	0	0
Otu01362	0	0	2	0	0	0	0	0	0	0	0	0
Otu01363	0	0	0	0	2	1	0	0	0	0	0	0
Otu01364	0	0	0	2	0	0	0	0	0	1	0	0
Otu01365	0	3	0	0	1	0	0	0	0	0	0	0
Otu01366	1	0	0	0	0	0	0	0	0	0	0	0
Otu01367	1	2	1	0	0	0	0	0	0	0	0	0
Otu01368	0	0	0	0	0	0	2	0	2	0	0	0
Otu01369	0	0	0	0	0	0	0	1	0	0	2	0
Otu01370	0	0	1	2	0	0	0	0	0	0	0	1
Otu01371	0	0	0	3	0	0	0	0	0	0	0	0
Otu01372	0	0	0	0	1	3	0	0	0	0	0	0
Otu01373	0	0	0	3	0	0	0	0	0	0	0	0
Otu01374	0	3	0	0	0	0	0	0	0	0	0	0
Otu01375	0	0	0	0	0	0	0	0	1	0	1	2
Otu01376	0	0	0	0	0	0	0	0	0	0	0	3
Otu01377	0	0	0	0	0	1	0	0	0	3	0	0
Otu01378	0	0	0	0	2	0	0	0	0	0	0	2
Otu01379	0	0	0	2	0	0	0	0	0	0	0	0
Otu01380	0	0	0	0	0	1	0	0	0	0	0	0
Otu01381	0	0	0	0	0	1	0	0	0	0	3	0
Otu01382	0	0	0	1	2	0	0	0	0	0	0	0
Otu01383	0	0	1	2	0	0	0	0	0	0	0	0
Otu01384	1	0	0	0	0	0	0	0	0	0	0	0
Otu01385	0	0	0	0	2	0	0	0	0	0	0	1
Otu01386	3	0	0	0	0	0	0	0	0	0	0	1
Otu01387	0	0	1	0	0	0	0	0	0	0	0	0
Otu01388	3	0	0	0	0	0	0	0	0	0	0	0
Otu01389	0	0	0	0	0	2	0	0	1	0	0	0
Otu01390	0	0	0	0	0	0	0	0	0	0	4	0
Otu01391	0	0	0	0	0	0	0	0	0	1	3	0
Otu01392	0	0	0	0	0	0	0	2	0	0	0	1
Otu01393	0	0	0	0	0	0	0	0	0	2	0	0
Otu01394	0	0	0	0	0	0	0	0	0	2	0	2
Otu01395	0	0	0	1	0	2	0	0	0	0	0	0
Otu01396	0	0	0	0	0	0	0	0	0	2	1	0
Otu01397	0	0	0	0	0	0	0	0	2	0	0	2
Otu01398	0	0	0	0	2	0	0	0	0	0	0	0
Otu01399	2	0	1	0	0	0	0	0	0	0	0	0
Otu01400	0	0	0	3	0	0	0	0	0	0	0	0
Otu01401	0	0	0	0	1	0	0	0	2	0	0	0
Otu01402	0	0	0	2	1	0	0	0	0	0	0	0
Otu01403	0	0	1	0	0	0	0	0	0	0	0	2
Otu01404	0	0	1	0	0	0	0	0	0	0	1	1
Otu01405	0	0	0	0	0	0	0	2	0	0	0	2
Otu01406	0	2	0	0	0	0	0	0	0	0	0	0
Otu01407	1	2	0	0	0	0	0	0	1	0	0	0
Otu01408	0	0	0	0	0	1	0	0	0	0	0	0
Otu01409	0	0	2	0	0	0	0	0	0	1	1	0
Otu01410	0	0	0	0	1	1	0	0	0	0	0	0
Otu01411	0	0	1	0	0	1	0	0	0	0	0	0
Otu01412	0	0	0	0	2	0	0	0	0	0	2	0
Otu01413	0	0	0	1	0	0	0	0	0	0	0	0
Otu01414	0	2	0	0	0	0	0	0	0	0	1	0
Otu01415	0	0	0	0	0	0	0	0	0	0	0	3
Otu01416	0	0	0	0	0	0	0	0	0	0	2	0
Otu01417	0	0	0	1	1	0	0	0	0	0	0	0
Otu01418	0	2	0	0	0	0	0	0	0	0	0	0
Otu01420	0	0	0	0	1	0	0	0	0	0	0	0
Otu01421	0	0	0	0	1	0	1	0	0	0	0	0
Otu01422	0	0	0	0	0	0	0	0	0	0	0	3
Otu01423	0	0	3	0	0	0	0	0	0	0	0	0
Otu01424	0	0	0	0	0	0	0	2	0	0	0	0
Otu01425	0	0	0	3	0	0	0	0	0	0	0	0
Otu01426	0	0	0	0	0	0	0	0	0	0	0	3
Otu01427	0	0	0	0	1	0	0	0	0	1	0	1
Otu01428	0	0	3	0	0	0	0	0	0	0	0	0
Otu01429	0	0	0	0	0	2	0	0	0	0	1	0
Otu01430	1	1	0	0	0	0	0	0	0	0	0	0
Otu01431	0	0	0	0	0	0	0	0	0	1	0	1
Otu01432	0	0	0	0	0	0	0	0	0	0	3	0
Otu01433	0	3	0	0	0	0	0	0	0	0	0	0
Otu01434	0	0	0	0	0	0	0	0	0	0	0	2
Otu01435	0	0	0	2	0	0	0	0	0	0	0	0
Otu01436	0	0	0	0	0	0	0	0	0	1	1	0
Otu01437	0	0	0	0	0	0	1	0	1	0	1	0
Otu01438	0	0	0	0	0	0	0	0	0	0	1	0
Otu01439	0	0	0	0	3	0	0	0	0	0	0	0
Otu01440	0	0	0	0	0	0	0	0	0	0	2	0
Otu01441	0	0	0	0	2	0	0	0	0	0	0	0
Otu01442	2	0	0	0	0	0	0	0	0	0	0	0
Otu01443	0	0	0	0	0	0	0	0	0	0	0	1
Otu01444	0	0	0	0	2	0	0	0	0	0	0	0
Otu01445	0	0	0	0	0	0	0	0	0	0	2	0
Otu01446	0	0	0	0	3	0	0	0	0	0	0	0
Otu01447	0	0	0	1	0	2	0	0	0	0	0	0
Otu01448	0	0	0	0	0	0	0	0	0	0	1	2
Otu01449	0	0	0	0	0	1	0	0	0	0	0	1
Otu01450	0	0	0	0	2	0	0	1	0	0	0	0
Otu01451	0	0	0	0	0	0	0	0	0	1	1	0
Otu01452	0	0	0	0	0	3	0	0	0	0	0	0
Otu01453	0	0	0	0	0	0	0	0	2	0	0	0
Otu01454	0	0	0	0	0	0	0	2	0	0	0	0
Otu01455	1	0	0	0	0	0	0	0	0	0	0	0
Otu01456	0	0	0	0	1	0	0	0	0	2	0	0
Otu01457	0	0	0	0	0	1	0	0	0	0	0	0
Otu01458	0	0	1	0	0	0	0	0	0	0	0	0
Otu01459	0	2	0	0	0	0	0	0	0	0	0	0
Otu01460	0	0	0	0	0	1	0	0	0	0	0	0
Otu01461	0	0	0	0	0	0	2	0	0	0	0	0
Otu01462	0	0	0	0	1	0	0	0	0	0	0	0
Otu01463	0	0	0	0	0	0	0	0	0	1	1	0
Otu01464	0	0	0	0	0	0	0	0	0	0	2	0
Otu01465	2	0	0	0	0	0	0	0	0	0	0	0
Otu01466	0	0	0	0	1	0	0	0	0	0	0	1
Otu01467	0	0	0	0	2	0	0	0	0	0	0	0
Otu01468	0	0	0	1	0	0	0	0	0	0	0	0
Otu01469	1	0	0	0	0	0	0	0	0	0	0	2
Otu01470	0	0	2	0	0	0	1	0	0	0	0	0
Otu01471	0	0	0	1	0	0	0	0	0	0	0	0
Otu01472	0	0	0	3	0	0	0	0	0	0	0	0
Otu01473	0	0	0	2	0	0	0	0	0	0	0	0
Otu01474	0	1	0	0	0	0	0	0	0	0	0	0
Otu01475	0	0	0	0	0	0	0	0	2	0	0	0
Otu01476	0	0	0	0	1	0	0	0	0	0	0	0
Otu01477	0	0	0	0	0	2	0	0	0	0	0	0
Otu01478	0	0	0	0	3	0	0	0	0	0	0	0
Otu01479	0	0	0	0	0	0	0	0	0	1	0	0
Otu01480	0	0	0	0	0	0	2	0	0	0	0	1
Otu01481	0	0	0	0	0	0	0	0	0	0	2	0
Otu01483	0	0	0	0	0	2	0	0	0	0	0	0
Otu01484	0	0	0	0	0	0	0	0	0	0	3	0
Otu01485	0	0	0	0	1	0	0	0	0	0	0	0
Otu01486	0	0	0	0	2	0	0	0	0	0	0	0
Otu01487	0	0	0	0	0	0	0	0	0	0	2	0
Otu01488	0	0	0	0	0	0	0	0	0	0	2	1
Otu01489	0	0	1	0	0	1	0	0	0	0	0	0
Otu01490	0	0	0	2	0	0	0	0	0	1	0	0
Otu01492	0	0	0	0	0	0	0	0	0	2	0	1
Otu01493	0	0	2	0	0	0	0	1	0	0	0	0
Otu01494	1	0	0	0	0	0	0	0	0	0	0	0
Otu01495	0	0	0	0	1	0	0	0	0	0	0	1
Otu01496	0	0	0	0	0	0	0	0	0	0	3	0
Otu01497	2	0	0	0	0	0	0	0	0	0	0	0
Otu01498	0	0	0	0	0	0	0	0	0	0	1	0
Otu01499	0	0	0	0	0	0	0	0	0	1	0	2
Otu01500	0	0	0	0	0	0	0	0	0	3	0	0
Otu01501	0	0	0	0	0	2	0	0	0	0	0	0
Otu01502	0	0	0	0	0	0	0	0	0	0	0	3
Otu01503	0	0	0	0	0	0	0	0	0	1	0	2
Otu01504	0	0	1	0	2	0	0	0	0	0	0	0
Otu01505	0	0	1	0	0	0	0	0	0	0	0	0
Otu01506	0	0	0	1	0	0	0	0	0	1	0	0
Otu01507	0	0	0	2	0	0	0	0	0	0	0	0
Otu01508	0	0	0	0	0	0	0	0	0	1	0	2
Otu01509	0	0	0	0	0	0	0	0	0	1	2	0
Otu01510	0	0	0	1	0	1	0	0	0	0	0	0
Otu01511	0	0	0	0	3	0	0	0	0	0	0	0
Otu01512	0	0	0	0	0	0	0	0	0	1	0	2
Otu01513	0	0	0	1	1	0	0	0	0	0	0	0
Otu01514	0	0	0	0	0	1	0	0	0	0	0	0
Otu01515	0	0	2	0	0	0	0	0	0	0	0	0
Otu01516	0	0	0	0	1	0	0	1	0	0	0	0
Otu01517	0	0	0	0	0	0	1	1	0	0	1	0
Otu01519	2	0	0	0	0	0	0	0	0	0	0	0
Otu01520	0	0	0	0	0	0	0	1	0	0	2	0
Otu01521	0	0	2	0	0	0	0	0	0	0	0	0
Otu01522	0	1	0	0	0	0	0	0	0	0	0	0
Otu01523	0	0	0	0	0	0	0	1	0	1	0	1
Otu01524	1	0	0	0	0	1	1	0	0	0	0	0
Otu01525	0	0	0	0	0	0	3	0	0	0	0	0
Otu01526	0	0	0	2	0	0	0	0	0	0	0	0
Otu01527	0	0	0	3	0	0	0	0	0	0	0	0
Otu01528	0	0	0	0	3	0	0	0	0	0	0	0
Otu01529	3	0	0	0	0	0	0	0	0	0	0	0
Otu01530	2	0	0	0	0	0	0	0	0	0	0	0
Otu01531	0	0	0	0	0	0	0	0	0	0	1	0
Otu01532	3	0	0	0	0	0	0	0	0	0	0	0
Otu01533	0	0	0	2	0	0	0	0	0	0	1	0
Otu01534	0	0	0	0	0	0	3	0	0	0	0	0
Otu01535	0	0	0	0	1	0	0	0	0	1	0	1
Otu01536	0	3	0	0	0	0	0	0	0	0	0	0
Otu01537	0	0	0	0	0	0	0	0	0	0	2	0
Otu01538	0	0	0	0	0	1	0	1	0	1	0	0
Otu01539	0	0	0	0	0	0	0	0	0	1	0	2
Otu01540	0	0	0	0	0	0	1	0	1	1	0	0
Otu01541	0	0	0	0	1	2	0	0	0	0	0	0
Otu01542	0	0	0	0	1	0	0	0	1	0	0	1
Otu01543	0	1	0	1	0	1	0	0	0	0	0	0
Otu01544	0	0	0	0	0	0	0	0	0	1	0	1
Otu01545	0	1	0	0	0	0	0	0	0	0	0	0
Otu01546	0	0	0	1	0	0	0	0	0	0	0	0
Otu01547	0	2	0	0	0	0	0	0	0	0	0	0
Otu01548	0	0	0	0	0	0	0	1	1	0	1	0
Otu01549	0	0	0	0	0	0	1	0	0	1	0	0
Otu01550	0	0	0	0	1	0	0	0	0	1	0	1
Otu01551	3	0	0	0	0	0	0	0	0	0	0	0
Otu01552	2	0	0	0	0	0	0	0	0	0	0	0
Otu01553	2	0	0	0	0	0	0	0	0	0	0	0
Otu01554	0	0	2	0	0	0	0	0	0	0	0	1
Otu01555	0	0	0	0	0	0	0	0	1	0	1	0
Otu01556	2	0	0	0	0	0	0	0	0	0	0	0
Otu01557	1	2	0	0	0	0	0	0	0	0	0	0
Otu01558	0	0	0	0	0	0	0	2	0	0	1	0
Otu01559	0	0	0	1	2	0	0	0	0	0	0	0
Otu01560	0	0	0	0	1	0	0	0	0	0	0	0
Otu01561	0	0	0	0	0	0	0	0	0	0	2	1
Otu01562	0	1	0	0	1	0	0	0	0	0	0	0
Otu01563	0	0	0	0	0	0	0	0	2	1	0	0
Otu01564	0	0	0	0	1	0	0	0	0	1	0	0
Otu01565	0	0	0	1	0	0	0	0	0	0	1	0
Otu01566	0	0	0	2	0	0	0	0	0	0	1	0
Otu01567	0	0	0	2	0	0	0	0	0	0	0	0
Otu01568	0	0	0	0	0	1	0	0	0	0	0	1
Otu01569	0	3	0	0	0	0	0	0	0	0	0	0
Otu01570	1	0	0	0	0	1	0	0	0	0	0	0
Otu01571	0	0	0	0	0	0	0	3	0	0	0	0
Otu01572	1	0	0	1	0	0	0	0	0	0	0	0
Otu01573	1	0	0	0	0	0	0	0	0	0	0	0
Otu01574	0	0	0	0	0	0	0	0	0	0	2	0
Otu01575	0	0	0	0	2	0	0	0	0	0	0	0
Otu01576	0	2	0	0	0	0	0	0	0	1	0	0
Otu01577	0	2	0	0	0	0	0	0	0	0	0	0
Otu01578	0	2	0	0	0	0	0	0	0	0	0	0
Otu01579	1	0	0	0	0	0	0	0	0	0	0	0
Otu01581	0	2	0	0	0	0	0	0	0	0	0	0
Otu01582	0	0	0	0	0	0	0	0	2	0	0	0
Otu01583	0	0	0	3	0	0	0	0	0	0	0	0
Otu01584	0	1	0	0	0	0	0	0	0	0	0	0
Otu01585	0	0	0	0	2	0	0	1	0	0	0	0
Otu01586	0	2	0	0	0	0	0	0	0	0	0	0
Otu01587	0	0	0	0	0	2	0	0	0	0	0	0
Otu01588	0	0	0	0	0	0	0	0	0	1	1	0
Otu01589	0	2	0	0	0	0	0	0	0	0	0	0
Otu01590	0	0	0	0	0	0	0	0	0	1	0	2
Otu01591	0	0	0	0	0	0	0	0	0	0	1	2
Otu01592	0	0	0	0	0	0	0	0	0	0	0	2
Otu01593	0	0	0	1	0	0	0	0	0	0	0	0
Otu01594	1	0	0	0	0	0	0	2	0	0	0	0
Otu01595	0	0	0	2	0	0	0	0	0	0	0	0
Otu01596	0	2	0	0	0	0	0	0	0	0	0	0
Otu01597	3	0	0	0	0	0	0	0	0	0	0	0
Otu01598	0	0	0	0	0	0	0	0	0	1	1	0
Otu01599	0	0	0	0	0	0	0	0	0	3	0	0
Otu01600	0	0	0	0	0	0	3	0	0	0	0	0
Otu01601	0	0	0	0	0	0	0	0	0	0	0	3
Otu01602	0	0	0	0	0	0	0	0	0	0	1	2
Otu01603	0	0	0	3	0	0	0	0	0	0	0	0
Otu01604	0	0	3	0	0	0	0	0	0	0	0	0
Otu01605	0	0	3	0	0	0	0	0	0	0	0	0
Otu01607	0	0	3	0	0	0	0	0	0	0	0	0
Otu01608	0	0	1	0	0	0	0	0	0	0	0	0
Otu01609	0	0	3	0	0	0	0	0	0	0	0	0
Otu01610	0	0	3	0	0	0	0	0	0	0	0	0
Otu01611	0	0	0	0	0	0	0	0	0	0	3	0
Otu01612	0	0	0	0	0	0	0	0	0	1	0	1
Otu01613	0	0	0	2	0	0	0	0	0	0	0	0
Otu01614	0	0	2	0	0	0	0	0	0	0	0	1
Otu01615	1	0	0	0	0	0	0	0	0	0	0	0
Otu01616	0	0	0	0	0	0	1	0	0	0	1	1
Otu01617	0	0	2	0	0	1	0	0	0	0	0	0
Otu01618	0	0	0	2	0	0	0	0	0	0	0	0
Otu01619	0	3	0	0	0	0	0	0	0	0	0	0
Otu01620	1	0	0	1	0	0	0	0	0	0	0	0
Otu01621	0	1	0	0	0	0	0	0	0	0	0	0
Otu01622	0	0	0	0	3	0	0	0	0	0	0	0
Otu01623	0	2	0	0	0	0	0	0	0	0	0	0
Otu01624	0	0	0	0	2	0	0	0	0	0	0	0
Otu01625	0	0	0	0	2	0	0	0	0	0	0	0
Otu01626	0	0	0	0	1	0	0	0	0	0	0	0
Otu01627	0	0	0	0	0	0	2	0	0	0	0	1
Otu01628	0	0	0	0	1	0	0	0	0	0	0	0
Otu01629	0	0	0	0	0	0	0	3	0	0	0	0
Otu01630	0	0	0	0	0	0	0	0	0	2	0	0
Otu01631	0	0	0	0	0	0	0	0	0	0	2	0
Otu01632	0	0	1	1	0	0	0	0	0	0	0	1
Otu01633	0	0	0	0	0	1	0	0	0	0	0	2
Otu01634	0	0	0	0	0	0	1	0	0	1	0	0
Otu01636	0	0	1	0	0	0	1	0	0	0	0	0
Otu01637	0	0	0	0	0	0	0	0	0	0	0	2
Otu01638	0	0	0	2	0	0	0	0	0	0	0	0
Otu01639	0	0	0	0	1	0	0	0	0	0	0	0
Otu01640	0	0	0	0	0	0	0	0	0	2	1	0
Otu01641	1	2	0	0	0	0	0	0	0	0	0	0
Otu01642	0	0	0	0	0	0	0	0	0	0	0	2
Otu01643	0	0	0	1	1	0	0	0	0	0	0	0
Otu01644	0	1	0	0	2	0	0	0	0	0	0	0
Otu01645	1	0	0	0	0	0	0	0	0	0	0	0
Otu01646	0	0	0	2	0	0	1	0	0	0	0	0
Otu01647	0	0	0	0	1	0	0	0	0	0	0	0
Otu01648	0	0	0	1	0	0	2	0	0	0	0	0
Otu01649	0	0	0	0	2	0	0	0	0	0	1	0
Otu01650	0	0	0	0	0	0	0	0	0	2	0	0
Otu01651	0	2	0	0	0	0	0	0	0	0	0	0
Otu01652	0	0	0	0	0	2	0	0	0	0	0	0
Otu01653	0	0	0	0	0	0	0	0	0	2	1	0
Otu01654	0	0	0	0	0	2	0	0	0	0	0	0
Otu01655	0	0	0	0	1	0	0	0	0	0	0	0
Otu01656	0	0	0	0	1	0	0	0	0	0	0	1
Otu01657	0	0	0	0	3	0	0	0	0	0	0	0
Otu01658	0	0	0	0	0	0	0	0	0	2	0	0
Otu01659	0	0	0	0	1	0	0	0	0	0	0	1
Otu01660	0	0	0	2	0	1	0	0	0	0	0	0
Otu01661	1	0	0	2	0	0	0	0	0	0	0	0
Otu01662	0	0	0	1	0	0	0	0	0	0	0	0
Otu01663	0	0	1	0	0	0	0	0	0	0	0	0
Otu01664	0	0	0	2	0	0	0	0	0	0	0	0
Otu01665	0	0	0	0	0	0	0	0	0	0	0	3
Otu01666	0	0	0	0	2	1	0	0	0	0	0	0
Otu01667	0	0	0	0	0	0	0	0	0	0	2	0
Otu01668	0	0	0	0	0	0	0	0	0	3	0	0
Otu01669	0	0	1	2	0	0	0	0	0	0	0	0
Otu01670	0	0	0	0	1	0	0	0	0	0	0	0
Otu01671	0	0	0	0	1	0	0	0	2	0	0	0
Otu01672	0	0	0	0	0	0	0	2	0	0	0	0
Otu01673	0	2	0	0	0	0	0	0	0	0	0	0
Otu01674	0	1	0	0	0	0	0	0	0	0	0	0
Otu01675	0	0	0	0	0	0	0	0	0	0	2	1
Otu01676	0	0	0	0	0	1	0	0	0	0	0	0
Otu01677	0	0	0	0	1	1	0	0	0	0	0	0
Otu01678	0	0	0	0	3	0	0	0	0	0	0	0
Otu01679	0	0	0	0	0	0	0	0	2	0	0	0
Otu01680	0	0	0	0	0	2	0	0	0	0	0	0
Otu01681	0	0	0	0	2	0	0	0	0	0	0	0
Otu01682	0	0	0	0	0	2	0	0	0	0	0	0
Otu01683	0	0	0	0	0	0	0	0	0	1	0	1
Otu01684	0	0	0	1	0	1	0	0	0	0	0	0
Otu01685	0	0	0	0	1	0	0	0	0	0	0	0
Otu01686	0	0	0	2	0	0	0	0	0	0	0	0
Otu01687	0	0	0	0	0	0	0	0	0	0	1	0
Otu01688	0	0	0	0	0	0	0	2	0	0	0	0
Otu01689	0	0	0	0	0	2	0	0	0	0	0	0
Otu01690	0	0	0	0	0	0	0	3	0	0	0	0
Otu01691	0	0	0	2	0	0	0	0	0	1	0	0
Otu01692	0	0	0	1	0	0	0	0	0	0	2	0
Otu01693	0	0	0	0	2	0	0	0	0	0	0	0
Otu01694	0	0	0	0	1	0	0	0	0	0	0	0
Otu01695	0	0	0	0	2	0	0	0	0	0	0	0
Otu01696	0	3	0	0	0	0	0	0	0	0	0	0
Otu01697	0	0	0	0	0	0	0	0	0	0	3	0
Otu01698	0	0	0	3	0	0	0	0	0	0	0	0
Otu01699	0	0	0	3	0	0	0	0	0	0	0	0
Otu01700	0	3	0	0	0	0	0	0	0	0	0	0
Otu01701	0	0	0	0	0	2	0	0	0	0	0	0
Otu01702	0	0	0	0	0	3	0	0	0	0	0	0
Otu01703	0	0	0	0	0	2	0	0	0	0	0	0
Otu01704	0	0	0	0	0	0	0	0	0	2	0	0
Otu01705	0	0	0	1	0	1	0	0	0	0	0	0
Otu01706	3	0	0	0	0	0	0	0	0	0	0	0
Otu01707	1	0	0	2	0	0	0	0	0	0	0	0
Otu01708	0	0	0	0	0	0	0	1	0	1	0	0
Otu01709	0	0	0	0	0	1	0	0	0	0	0	0
Otu01710	0	0	0	0	0	0	0	2	0	0	1	0
Otu01711	0	0	0	0	0	1	0	0	0	0	0	0
Otu01712	0	0	0	0	0	2	0	0	0	0	0	0
Otu01713	0	0	0	0	0	3	0	0	0	0	0	0
Otu01714	0	0	0	0	0	2	0	0	0	0	0	0
Otu01715	0	0	0	2	0	0	0	0	0	0	0	0
Otu01716	0	0	0	0	0	0	0	0	3	0	0	0
Otu01717	0	0	0	2	0	0	0	0	0	0	0	0
Otu01718	0	0	0	0	0	2	0	0	0	0	0	0
Otu01719	0	0	0	3	0	0	0	0	0	0	0	0
Otu01720	0	0	0	0	0	0	0	0	0	3	0	0
Otu01721	0	0	0	0	0	0	0	0	0	0	1	0
Otu01722	0	0	0	0	0	0	0	0	0	3	0	0
Otu01723	0	0	0	0	0	0	0	0	0	3	0	0
Otu01724	0	0	0	1	0	1	0	0	1	0	0	0
Otu01725	0	0	0	0	0	0	0	0	0	3	0	0
Otu01726	0	0	0	0	0	0	0	0	0	3	0	0
Otu01727	0	0	0	0	0	0	0	0	0	1	1	1
Otu01728	0	0	0	0	0	0	0	0	0	2	0	0
Otu01729	0	0	0	0	1	0	0	0	0	0	0	0
Otu01730	0	0	0	0	1	0	0	0	0	0	1	0
Otu01731	0	0	3	0	0	0	0	0	0	0	0	0
Otu01732	0	0	0	0	0	0	1	0	0	0	1	0
Otu01733	0	0	2	0	0	0	0	0	0	0	0	0
Otu01734	0	0	0	0	0	1	0	0	0	1	0	1
Otu01735	0	0	0	1	0	0	0	0	0	1	0	1
Otu01736	0	0	0	0	0	0	0	0	0	2	1	0
Otu01737	0	0	0	0	0	0	0	0	0	3	0	0
Otu01738	0	0	0	0	0	0	0	0	0	0	2	0
Otu01739	0	0	0	0	0	0	1	1	0	1	0	0
Otu01740	0	0	0	0	2	0	0	0	0	0	0	0
Otu01741	0	0	1	0	0	0	0	0	0	0	0	0
Otu01742	0	2	0	0	0	0	0	0	0	0	0	0
Otu01743	3	0	0	0	0	0	0	0	0	0	0	0
Otu01744	0	0	0	0	0	0	0	0	0	3	0	0
Otu01745	0	2	0	0	0	0	0	0	0	0	0	0
Otu01746	0	0	0	0	0	0	0	3	0	0	0	0
Otu01747	0	0	0	1	0	1	0	0	0	0	0	0
Otu01748	0	0	0	0	0	2	0	0	0	0	0	0
Otu01749	0	0	1	0	0	0	0	0	0	0	0	0
Otu01750	0	0	0	0	2	0	0	0	0	0	0	0
Otu01751	0	0	0	1	0	1	0	0	0	0	0	0
Otu01752	0	0	0	0	0	0	3	0	0	0	0	0
Otu01753	0	0	0	1	0	0	0	0	0	1	0	0
Otu01754	0	0	1	0	0	1	0	0	0	1	0	0
Otu01755	0	0	0	0	0	3	0	0	0	0	0	0
Otu01756	0	0	0	0	0	1	1	0	0	0	0	0
Otu01757	0	0	0	1	1	0	0	0	0	0	0	0
Otu01758	0	0	0	0	1	2	0	0	0	0	0	0
Otu01759	0	0	0	0	0	0	0	2	0	0	0	0
Otu01760	0	0	0	0	0	2	0	0	0	0	0	0
Otu01761	2	0	0	0	0	0	0	0	0	0	0	0
Otu01762	2	0	0	0	0	0	0	0	0	0	0	0
Otu01763	0	0	0	0	0	0	0	3	0	0	0	0
Otu01764	0	0	0	0	0	2	0	0	0	0	0	0
Otu01765	0	0	0	0	2	0	0	0	0	0	0	0
Otu01766	0	1	0	0	2	0	0	0	0	0	0	0
Otu01767	0	0	0	0	0	2	0	0	0	0	0	0
Otu01768	0	0	0	0	0	1	0	1	1	0	0	0
Otu01769	1	0	0	0	0	0	0	0	0	0	0	0
Otu01770	0	0	0	0	0	3	0	0	0	0	0	0
Otu01771	0	0	0	0	3	0	0	0	0	0	0	0
Otu01772	0	0	0	0	3	0	0	0	0	0	0	0
Otu01773	0	0	0	0	2	0	0	0	0	0	0	0
Otu01774	0	0	0	0	1	0	0	0	0	0	0	0
Otu01775	0	0	0	0	0	0	3	0	0	0	0	0
Otu01776	1	0	0	0	0	0	0	0	0	0	0	0
Otu01777	0	0	0	3	0	0	0	0	0	0	0	0
Otu01778	0	0	0	1	0	0	0	0	0	0	0	0
Otu01779	0	1	0	0	0	0	0	0	0	0	0	1
Otu01780	0	0	0	0	0	1	0	0	0	0	0	0
Otu01781	0	0	0	3	0	0	0	0	0	0	0	0
Otu01782	0	0	0	3	0	0	0	0	0	0	0	0
Otu01783	0	0	0	0	0	0	0	0	0	0	0	2
Otu01784	0	0	0	0	0	0	0	3	0	0	0	0
Otu01785	0	0	0	0	0	0	0	0	0	0	3	0
Otu01786	1	0	1	0	0	0	0	0	0	0	0	0
Otu01787	0	0	0	0	0	0	3	0	0	0	0	0
Otu01788	0	0	0	0	0	0	0	0	0	3	0	0
Otu01789	0	0	0	1	0	1	0	0	0	0	0	0
Otu01790	0	0	0	0	0	0	0	0	0	0	0	3
Otu01791	2	0	0	0	0	0	1	0	0	0	0	0
Otu01792	0	3	0	0	0	0	0	0	0	0	0	0
Otu01793	0	0	0	0	3	0	0	0	0	0	0	0
Otu01794	0	3	0	0	0	0	0	0	0	0	0	0
Otu01795	0	0	0	0	0	0	1	0	2	0	0	0
Otu01796	0	0	0	0	0	0	0	0	0	3	0	0
Otu01797	0	0	0	0	1	0	0	0	0	0	0	0
Otu01798	0	0	0	0	2	0	0	0	0	0	0	0
Otu01799	0	0	0	2	0	0	0	0	0	0	0	0
Otu01800	0	0	0	0	2	0	0	0	0	0	0	0
Otu01801	0	0	0	0	3	0	0	0	0	0	0	0
Otu01802	0	0	0	1	1	0	0	0	0	1	0	0
Otu01803	0	0	0	0	2	0	0	0	0	0	0	0
Otu01804	0	0	0	0	0	0	0	3	0	0	0	0
Otu01805	0	0	0	0	0	0	0	0	0	3	0	0
Otu01806	0	0	0	0	0	2	0	0	0	0	1	0
Otu01807	0	0	0	0	0	0	0	0	0	0	3	0
Otu01808	0	0	0	0	0	0	0	0	0	0	3	0
Otu01809	0	0	0	0	0	3	0	0	0	0	0	0
Otu01810	0	0	0	0	0	2	0	0	0	0	0	0
Otu01811	0	0	0	0	0	0	0	0	0	0	2	0
Otu01812	0	0	0	0	0	2	0	0	0	0	0	0
Otu01813	0	0	0	0	0	3	0	0	0	0	0	0
Otu01814	0	0	0	0	0	0	0	0	0	0	2	0
Otu01815	0	0	0	0	0	3	0	0	0	0	0	0
Otu01816	0	0	0	0	0	0	0	0	1	0	0	2
Otu01817	0	0	2	0	0	0	0	0	0	0	0	0
Otu01818	0	0	0	0	0	0	0	0	0	0	0	1
Otu01819	0	0	0	0	3	0	0	0	0	0	0	0
Otu01820	0	0	0	0	0	2	0	0	0	0	0	0
Otu01821	0	0	0	2	0	0	0	0	0	0	0	0
Otu01822	0	0	0	1	0	0	0	0	0	2	0	0
Otu01823	0	0	0	0	0	2	0	0	0	0	0	0
Otu01824	0	0	0	3	0	0	0	0	0	0	0	0
Otu01825	0	0	0	0	0	2	1	0	0	0	0	0
Otu01826	0	0	0	0	0	0	2	0	0	0	0	0
Otu01827	1	0	0	0	0	0	0	0	0	0	0	0
Otu01828	0	0	1	0	0	0	0	0	0	0	0	0
Otu01829	0	0	0	0	0	2	0	0	0	0	0	0
Otu01830	0	0	0	0	0	0	0	0	0	0	2	0
Otu01831	0	0	0	0	2	0	0	0	0	1	0	0
Otu01832	0	0	0	0	0	2	0	0	0	0	0	0
Otu01833	0	1	0	1	0	0	0	0	0	0	0	0
Otu01834	0	0	2	0	0	0	0	0	0	0	0	0
Otu01835	0	0	0	0	0	2	0	0	0	0	0	0
Otu01836	0	0	0	0	0	1	0	0	0	0	0	0
Otu01837	0	0	0	0	0	0	0	0	0	0	2	0
Otu01838	0	0	0	0	0	0	0	0	0	0	3	0
Otu01839	0	0	0	1	0	0	0	0	0	0	1	0
Otu01840	0	0	0	0	2	0	0	0	0	0	0	0
Otu01841	0	0	0	0	3	0	0	0	0	0	0	0
Otu01842	0	0	0	0	0	0	0	0	0	0	0	3
Otu01843	0	0	0	0	1	0	0	0	0	0	0	0
Otu01844	0	0	0	0	0	0	0	0	0	0	0	2
Otu01845	0	0	0	1	0	0	0	0	0	0	0	0
Otu01846	0	0	0	0	0	0	0	0	0	2	0	0
Otu01847	0	0	2	0	0	0	0	0	1	0	0	0
Otu01848	0	0	0	2	0	0	0	0	0	0	0	0
Otu01849	0	0	0	0	0	0	0	0	3	0	0	0
Otu01850	0	0	0	0	0	0	0	0	0	3	0	0
Otu01851	0	0	2	0	0	0	0	0	0	0	0	0
Otu01852	0	0	0	0	0	0	0	0	0	3	0	0
Otu01853	0	2	0	0	0	0	0	0	0	0	0	0
Otu01854	0	0	0	0	0	2	0	0	0	0	0	0
Otu01855	2	0	0	0	0	0	0	0	0	0	0	0
Otu01856	0	0	0	0	0	0	0	0	0	3	0	0
Otu01857	0	0	0	0	0	0	1	0	0	0	0	0
Otu01858	0	0	0	0	0	0	0	0	0	0	3	0
Otu01859	0	0	0	0	0	0	0	0	0	3	0	0
Otu01861	1	0	0	0	0	0	0	0	0	0	0	0
Otu01862	0	0	0	0	0	0	0	0	0	3	0	0
Otu01863	1	0	0	0	0	0	0	0	0	0	0	0
Otu01864	0	0	2	0	0	0	0	0	0	0	0	0
Otu01865	0	0	0	0	2	0	0	0	0	0	0	0
Otu01866	0	0	0	0	0	0	0	0	0	0	0	2
Otu01867	0	0	0	0	0	0	0	0	0	2	0	1
Otu01868	0	0	2	0	0	0	0	0	0	0	0	0
Otu01869	0	0	0	0	0	0	0	0	2	0	1	0
Otu01870	0	0	0	0	0	0	0	0	0	3	0	0
Otu01871	0	2	0	0	0	0	0	0	0	0	0	0
Otu01872	0	0	0	0	3	0	0	0	0	0	0	0
Otu01873	0	0	0	0	2	0	0	0	0	0	0	0
Otu01874	0	2	0	0	0	0	0	0	0	0	0	0
Otu01875	0	0	0	0	1	0	0	0	0	0	0	0
Otu01876	0	0	0	2	0	0	0	0	0	0	0	0
Otu01877	0	0	0	0	0	0	0	0	0	0	2	0
Otu01878	0	0	0	0	1	0	0	0	0	0	0	0
Otu01879	0	0	0	0	0	0	0	0	0	1	0	2
Otu01880	0	0	0	0	2	0	0	0	0	0	0	0
Otu01881	0	0	0	0	0	0	2	0	0	0	0	0
Otu01882	0	0	2	0	0	0	0	0	0	0	0	0
Otu01883	0	0	0	1	1	0	0	0	0	0	0	0
Otu01884	0	0	1	0	0	0	0	0	0	0	0	1
Otu01885	0	0	0	0	0	0	0	1	0	2	0	0
Otu01886	0	0	0	0	0	0	0	0	0	0	2	0
Otu01887	0	0	0	0	3	0	0	0	0	0	0	0
Otu01888	0	0	0	0	0	1	0	0	0	0	0	0
Otu01889	0	0	0	0	0	0	0	0	0	0	0	3
Otu01890	0	0	0	0	0	0	0	0	0	2	0	1
Otu01891	0	0	0	0	0	0	0	0	2	0	0	1
Otu01892	0	0	0	0	1	0	0	0	0	0	0	0
Otu01893	0	0	0	0	0	0	1	0	1	0	0	0
Otu01894	0	0	0	0	0	3	0	0	0	0	0	0
Otu01895	0	0	0	0	0	0	0	1	0	0	2	0
Otu01896	0	0	0	0	1	0	0	0	0	0	0	0
Otu01897	0	0	0	0	0	0	0	1	0	1	0	0
Otu01898	0	0	0	0	0	0	0	0	0	3	0	0
Otu01899	0	0	0	0	2	0	0	0	0	0	0	0
Otu01900	0	0	0	0	0	0	0	0	0	0	2	0
Otu01901	0	0	0	0	2	0	0	0	0	0	0	0
Otu01902	0	0	0	0	0	0	0	0	0	1	0	0
Otu01903	0	0	0	0	0	0	0	0	0	0	2	0
Otu01904	0	0	0	0	0	1	0	0	0	0	0	0
Otu01905	0	0	0	2	0	0	0	0	0	0	0	0
Otu01906	0	1	0	0	0	0	0	0	0	0	0	0
Otu01907	0	0	0	0	0	0	0	0	1	0	0	0
Otu01908	0	0	0	0	0	0	0	0	0	2	0	0
Otu01909	0	0	0	0	0	0	0	0	0	0	2	0
Otu01910	0	0	0	0	1	0	0	0	0	2	0	0
Otu01911	0	0	0	0	0	0	0	2	0	0	0	0
Otu01912	3	0	0	0	0	0	0	0	0	0	0	0
Otu01913	0	0	2	0	0	0	0	0	0	0	0	0
Otu01914	0	0	0	0	0	0	0	0	0	3	0	0
Otu01915	0	0	0	0	0	0	0	0	0	3	0	0
Otu01917	0	0	0	0	1	0	0	0	0	0	0	0
Otu01918	0	0	0	0	0	0	3	0	0	0	0	0
Otu01919	0	0	0	0	0	1	0	0	0	0	0	0
Otu01920	0	0	0	0	3	0	0	0	0	0	0	0
Otu01921	0	0	0	0	0	0	0	2	1	0	0	0
Otu01922	0	0	0	0	0	0	1	0	1	1	0	0
Otu01923	0	3	0	0	0	0	0	0	0	0	0	0
Otu01924	0	0	0	0	0	0	0	3	0	0	0	0
Otu01925	0	2	0	0	0	0	0	0	0	0	0	0
Otu01926	0	0	0	0	0	2	0	0	0	0	0	0
Otu01927	0	0	0	1	0	0	0	0	0	0	0	0
Otu01928	1	0	0	0	0	0	0	1	0	0	0	0
Otu01929	0	0	0	0	0	0	0	0	0	0	1	1
Otu01930	0	0	2	0	0	0	0	0	1	0	0	0
Otu01931	3	0	0	0	0	0	0	0	0	0	0	0
Otu01932	0	1	0	0	0	0	0	0	0	0	0	0
Otu01933	0	0	0	0	0	2	0	0	0	0	0	0
Otu01934	1	0	0	0	0	0	0	0	0	0	0	0
Otu01935	0	0	0	0	0	0	1	1	0	0	0	0
Otu01936	0	0	0	0	2	0	0	0	0	0	0	0
Otu01937	0	0	0	0	0	0	0	0	0	0	0	2
Otu01938	0	0	0	0	0	0	0	0	0	0	3	0
Otu01939	0	3	0	0	0	0	0	0	0	0	0	0
Otu01940	0	0	0	0	0	1	0	0	1	0	0	1
Otu01942	0	0	0	0	0	0	1	0	0	1	1	0
Otu01944	0	0	0	1	0	0	0	0	0	0	0	0
Otu01945	0	0	0	0	0	0	0	0	1	1	1	0
Otu01946	0	0	0	0	0	0	0	0	3	0	0	0
Otu01947	0	0	0	0	1	0	0	0	0	0	0	1
Otu01948	0	0	0	0	0	0	0	0	0	0	3	0
Otu01949	0	0	0	0	0	0	0	0	0	3	0	0
Otu01950	0	1	0	0	0	0	0	1	0	1	0	0
Otu01951	0	1	0	0	1	0	0	0	0	0	0	0
Otu01952	0	0	3	0	0	0	0	0	0	0	0	0
Otu01953	0	0	0	0	2	0	0	0	0	0	0	0
Otu01954	0	0	0	0	0	0	2	0	0	0	0	0
Otu01955	0	0	0	3	0	0	0	0	0	0	0	0
Otu01956	0	0	0	0	0	0	1	0	1	0	0	0
Otu01957	0	0	0	0	0	0	1	1	1	0	0	0
Otu01958	0	2	0	1	0	0	0	0	0	0	0	0
Otu01959	0	0	1	0	0	0	0	0	0	0	0	0
Otu01960	1	0	0	0	0	0	0	0	0	0	0	0
Otu01961	0	1	0	0	0	0	0	0	0	0	0	0
Otu01962	0	0	0	0	0	0	1	0	1	0	0	0
Otu01963	0	1	0	0	0	1	0	0	0	0	0	0
Otu01964	0	0	0	0	1	1	0	1	0	0	0	0
Otu01965	0	0	0	0	1	1	0	0	0	0	0	0
Otu01966	0	0	0	0	2	0	0	0	0	0	0	0
Otu01967	0	0	0	1	0	0	1	0	0	0	1	0
Otu01968	0	0	0	0	0	0	0	0	0	0	0	3
Otu01969	0	0	0	0	0	0	0	0	0	0	1	1
Otu01970	0	0	1	0	0	0	0	2	0	0	0	0
Otu01971	0	0	0	0	0	0	0	0	0	3	0	0
Otu01972	0	0	0	0	0	0	0	0	0	3	0	0
Otu01973	0	0	0	0	0	3	0	0	0	0	0	0
Otu01974	0	1	0	0	0	0	0	0	0	0	0	0
Otu01975	0	0	0	0	0	3	0	0	0	0	0	0
Otu01976	0	0	0	2	0	0	0	0	0	0	0	0
Otu01977	0	1	0	0	0	0	0	0	0	0	0	0
Otu01978	0	0	0	0	0	1	0	0	0	0	0	2
Otu01979	0	0	0	0	0	0	0	0	0	2	0	1
Otu01980	1	0	0	0	0	0	0	0	0	0	0	0
Otu01981	0	0	0	0	0	0	0	0	3	0	0	0
Otu01982	0	0	0	0	0	3	0	0	0	0	0	0
Otu01983	0	0	0	0	0	2	0	0	0	0	0	0
Otu01984	0	0	2	0	0	0	0	0	0	0	0	0
Otu01985	0	3	0	0	0	0	0	0	0	0	0	0
Otu01986	0	0	0	0	1	1	0	0	0	0	0	0
Otu01987	0	0	1	0	0	0	0	0	0	0	0	0
Otu01988	0	2	0	0	0	0	0	0	0	0	0	0
Otu01989	1	0	1	0	0	0	0	0	0	0	0	0
Otu01990	2	0	0	0	0	0	0	0	0	0	0	0
Otu01991	0	0	0	0	0	0	0	0	0	0	0	3
Otu01992	1	0	0	0	0	0	0	0	0	0	1	0
Otu01993	0	1	0	1	0	0	0	0	0	0	0	0
Otu01994	0	0	0	0	0	2	0	0	0	0	0	0
Otu01995	0	0	0	0	0	0	0	3	0	0	0	0
Otu01996	0	0	0	0	0	0	0	0	0	0	0	3
Otu01997	0	0	0	0	0	0	0	0	0	0	0	3
Otu01998	0	0	0	0	0	0	2	0	0	0	1	0
Otu01999	0	1	0	0	0	0	0	0	0	0	0	0
Otu02000	0	0	0	0	0	0	0	0	0	0	0	3
Otu02001	0	3	0	0	0	0	0	0	0	0	0	0
Otu02002	0	0	0	0	0	1	0	1	0	0	0	0
Otu02003	0	0	0	0	0	0	1	0	0	0	0	1
Otu02004	0	0	0	0	0	3	0	0	0	0	0	0
Otu02005	0	0	0	0	0	0	0	3	0	0	0	0
Otu02006	0	0	0	0	0	0	2	0	0	0	0	1
Otu02007	2	0	0	0	0	0	0	0	0	0	0	0
Otu02008	0	0	0	1	0	0	0	0	0	0	0	0
Otu02009	0	0	0	3	0	0	0	0	0	0	0	0
Otu02010	0	0	0	0	0	3	0	0	0	0	0	0
Otu02011	0	0	0	1	0	0	0	0	2	0	0	0
Otu02012	0	0	0	0	0	0	0	1	2	0	0	0
Otu02013	0	0	0	2	0	0	0	0	0	0	0	0
[truncated: 4,793 more rows]
