# Supplementary material for: Microbial Community Structure–Function Relationships in Yaquina Bay Estuary Reveal Spatially Distinct Carbon and Nitrogen Cycling Capacities
Source: Front Microbiol. 2018 Jun 14;9:1282. doi: 10.3389/fmicb.2018.01282 (PMC6010575; doi:10.3389/fmicb.2018.01282)
Supplement: Supplementary file 3 [file Data_Sheet_1.ZIP › otu_table_order_level.tsv]

order	Upper_FL_A	Upper_FL_B	Upper_FL_C	Upper_PA_A	Upper_PA_B	Upper_PA_C	Lower_FL_A	Lower_FL_B	Lower_FL_C	Lower_PA_A	Lower_PA_B	Lower_PA_C
Acholeplasmatales	0	0	2	0	0	3	0	0	0	0	0	0
Acidimicrobiales	3	1	5	5	9	7	1	3	1	14	16	9
Acidithiobacillales	1	0	0	0	0	0	0	0	0	0	0	0
Acidobacteria_Gp1_unclassified	0	0	0	0	0	0	0	2	0	0	0	0
Acidobacteria_Gp3_unclassified	0	0	0	1	1	0	0	0	0	2	0	0
Acidobacteria_Gp4_unclassified	0	0	0	0	2	0	0	0	0	2	0	0
Acidobacteria_unclassified	0	0	0	0	1	0	0	0	0	2	0	0
Actinobacteria_unclassified	5	12	6	4	9	13	11	11	12	12	4	16
Actinomycetales	57	68	42	42	55	30	4	6	8	4	5	5
Aeromonadales	1	1	9	2	1	0	0	0	0	0	0	0
Alphaproteobacteria_unclassified	67	84	57	66	57	58	102	124	126	96	80	86
Alteromonadales	37	30	26	122	79	121	30	35	38	204	133	130
Anaerolineales	0	0	0	0	0	3	1	0	0	4	3	4
Archaea_unclassified	5	13	18	10	12	12	19	19	13	32	16	18
Armatimonadales	0	1	0	0	0	0	0	0	0	0	0	0
Bacillales	0	2	0	0	1	1	0	0	0	0	0	0
Bacteria_unclassified	551	410	470	587	552	514	754	707	722	986	898	900
Bacteroidales	6	3	6	9	3	7	1	7	3	1	2	6
Bacteroidetes_unclassified	765	961	888	825	825	914	321	285	252	484	355	375
Bdellovibrionales	24	5	7	3	5	10	15	5	5	7	9	5
Betaproteobacteria_unclassified	276	251	287	146	191	223	91	99	128	58	77	36
Burkholderiales	439	343	325	327	353	303	31	23	27	11	11	16
Caldilineales	0	0	0	0	5	0	1	0	0	6	0	1
Campylobacterales	29	42	43	69	60	57	93	38	45	214	229	146
Candidatus_Brocadiales	0	0	0	0	0	2	0	0	0	0	0	0
Candidatus_Hydrogenedens_unclassified	1	0	0	0	0	2	0	0	0	0	0	0
Candidatus_Saccharibacteria_unclassified	0	0	0	1	0	3	0	0	0	0	0	0
Caulobacterales	1	8	3	12	6	9	8	14	7	6	3	5
Chlamydiales	9	7	8	1	9	5	0	0	1	1	0	2
Chloroflexi_unclassified	0	0	0	9	1	2	0	0	0	3	0	2
Chloroplast	159	260	231	1223	959	1049	79	76	87	865	838	1154
Chromatiales	2	0	1	4	3	7	0	0	0	3	3	2
Clostridia_unclassified	0	0	1	1	0	0	0	0	0	0	0	0
Clostridiales	10	3	5	15	13	16	12	7	8	26	9	19
Coriobacteriales	0	0	2	0	0	0	0	0	0	0	0	0
Cyanobacteria/Chloroplast_unclassified	4	4	6	13	13	14	3	20	7	35	16	38
Cyanobacteria_unclassified	0	0	0	0	0	0	0	1	0	0	0	0
Cytophagales	15	14	21	23	12	13	10	16	11	19	10	6
Deferribacterales	0	0	0	0	3	1	0	0	0	0	0	0
Deinococcales	0	0	1	0	0	0	0	0	0	0	0	0
Deltaproteobacteria_unclassified	0	1	6	21	11	15	3	14	8	22	19	20
Desulfobacterales	8	11	4	73	80	68	23	15	13	160	102	97
Desulfovibrionales	0	0	0	1	0	2	1	0	1	5	2	2
Desulfuromonadales	0	2	0	14	10	25	1	2	3	23	15	12
Enterobacteriales	0	1	2	0	0	5	0	0	0	0	0	0
Epsilonproteobacteria_unclassified	0	0	1	0	0	1	0	1	0	0	2	0
Erysipelotrichales	1	0	0	2	0	0	0	0	0	0	0	0
Euryarchaeota_unclassified	282	318	250	96	104	109	603	730	696	900	587	602
Family_II	65	41	57	99	76	53	103	88	89	61	60	81
Family_IV	0	0	0	1	2	2	0	0	0	0	0	0
Firmicutes_unclassified	0	0	0	3	1	0	2	0	0	0	0	1
Flavobacteriales	1629	1956	1891	1462	1554	1428	1414	1341	1386	1178	862	1000
Fusobacteriales	6	2	4	10	5	4	5	7	3	15	13	11
Gaiellales	0	0	0	2	0	0	0	0	0	0	0	0
Gallionellales	0	0	1	0	1	0	0	0	0	0	2	0
Gammaproteobacteria_incertae_sedis	4	12	21	12	33	32	12	9	14	33	46	35
Gammaproteobacteria_unclassified	1081	1061	1116	849	885	981	1445	1225	1556	1256	1351	1284
Gemmatimonadales	0	0	0	1	0	1	0	0	0	0	0	0
Gp10	0	1	0	7	2	3	1	1	0	6	3	0
Gp16	0	1	0	0	0	1	0	0	0	0	0	0
Gp17	0	0	0	0	0	0	0	1	0	0	0	0
Gp18	0	0	0	0	0	2	0	0	0	0	0	2
Gp21	0	0	0	1	1	2	0	0	0	1	0	0
Gp22	0	0	0	2	1	6	0	0	0	0	3	1
Gp23	0	0	0	3	3	5	0	0	0	4	2	2
Gp25	0	0	0	0	1	0	0	0	0	0	0	0
Gp3	0	0	0	0	2	0	0	0	0	0	0	0
Gp4	0	0	0	0	0	0	0	0	0	2	0	0
Gp5	1	0	0	0	0	0	0	0	0	0	0	0
Gp6	2	4	2	1	5	4	0	0	0	0	0	1
Gp7	1	0	0	2	0	0	0	0	0	0	0	0
Gp9	0	0	0	1	1	0	0	0	0	0	0	0
Granulicella	0	0	0	0	2	0	0	0	0	0	0	0
Holophagales	0	0	0	0	0	1	0	0	0	0	0	0
Hydrogenophilales	0	0	0	0	1	0	0	1	0	0	0	0
Ignavibacteriales	0	0	0	4	4	6	0	0	0	0	2	5
Kiloniellales	0	0	0	0	0	0	0	0	0	0	0	1
Kordiimonadales	0	0	0	0	0	1	0	0	0	0	0	0
Lactobacillales	0	1	0	0	1	0	0	0	0	0	0	0
Latescibacteria_unclassified	0	0	0	3	5	1	0	0	1	6	6	5
Legionellales	9	8	4	4	5	3	0	0	0	0	2	1
Lentisphaerales	0	1	0	0	1	2	2	5	1	5	3	10
Marinifilum	2	1	13	1	0	0	2	2	2	1	0	4
Marinimicrobia_unclassified	30	23	16	16	13	18	77	65	84	49	35	53
Mariprofundales	0	2	3	2	4	0	0	0	2	0	0	0
Methanomassiliicoccales	0	0	0	0	0	0	0	1	0	0	0	0
Methanomicrobiales	0	0	0	0	0	0	0	1	0	0	0	0
Methanosarcinales	0	0	0	1	2	0	0	0	0	0	0	0
Methylococcales	2	0	1	6	5	6	0	0	0	2	2	0
Methylophilales	11	9	9	9	11	13	0	0	0	2	4	3
Myxococcales	1	0	1	12	7	10	0	2	0	13	11	15
Neisseriales	0	0	0	0	1	0	0	0	0	0	0	0
Nitrosomonadales	0	0	0	0	0	0	0	0	2	0	0	0
Nitrosopumilaceae	35	30	36	18	19	16	106	103	96	41	74	49
Nitrososphaeraceae	1	1	0	2	3	0	0	0	0	0	0	0
Nitrospinales	1	3	0	0	3	4	4	2	3	2	6	6
Nitrospirales	0	0	0	0	1	1	0	0	0	0	0	0
Oceanospirillales	11	11	27	14	21	6	14	4	11	14	8	6
Opitutae_unclassified	1	2	2	1	1	1	2	3	2	0	0	0
Opitutales	4	0	4	3	3	1	0	0	1	0	0	0
Pacearchaeota_Incertae_Sedis_AR13_unclassified	3	4	6	5	1	1	1	1	3	2	7	1
Parcubacteria_unclassified	5	1	1	7	6	1	0	0	0	0	3	0
Parvularculales	0	0	0	1	0	2	0	0	0	0	0	0
Pasteurellales	0	0	0	0	0	0	0	2	0	0	0	0
Phycisphaerales	0	0	0	1	0	0	0	0	0	0	0	0
Planctomycetales	32	30	23	75	61	63	33	50	31	107	81	64
Planctomycetia_unclassified	0	0	0	0	0	0	0	0	1	4	2	1
Prolixibacter	0	4	0	0	0	2	0	1	0	0	2	0
Proteobacteria_unclassified	238	161	116	155	116	184	360	491	225	397	219	236
Pseudomonadales	5	30	80	20	26	9	5	1	0	9	9	3
Puniceicoccales	3	8	1	4	10	0	3	4	5	4	5	7
Rhizobiales	0	4	9	17	22	19	2	0	0	9	2	0
Rhodobacterales	1343	1281	1221	1668	1703	1727	903	865	939	623	709	706
Rhodocyclales	0	6	4	3	2	7	0	2	0	0	2	0
Rhodospirillales	341	260	264	182	172	159	106	101	96	41	56	60
Rickettsiales	0	0	1	0	0	0	0	0	0	0	0	0
SAR11	1571	1424	1572	759	931	788	2444	2587	2477	1058	2161	1816
SR1_unclassified	2	4	0	0	0	0	0	2	0	1	0	0
Selenomonadales	1	3	1	1	0	1	0	0	0	0	1	0
Solirubrobacterales	1	0	0	0	0	1	0	0	0	4	0	0
Spartobacteria_unclassified	2	2	2	1	2	3	0	0	0	0	0	0
Sphaerobacterales	0	0	0	0	0	1	0	0	0	0	0	0
Sphingobacteriales	23	19	35	35	35	21	7	15	12	29	29	27
Sphingomonadales	13	5	12	29	22	15	0	3	0	4	2	3
Spirochaetales	2	0	0	0	1	2	2	3	2	3	3	1
Subdivision3_unclassified	4	6	4	11	7	8	7	6	6	11	7	13
Subdivision5_unclassified	0	0	0	0	1	1	0	0	0	1	0	3
Syntrophobacterales	1	0	0	0	0	0	0	0	0	0	0	0
Thaumarchaeota_unclassified	0	1	0	0	0	0	0	0	0	0	0	0
Thiotrichales	3	2	1	2	0	4	0	2	1	2	5	3
Verrucomicrobia_unclassified	1	3	1	2	0	2	2	1	0	1	4	1
Verrucomicrobiales	36	19	17	40	67	43	28	34	30	55	46	55
Vibrionales	1	6	7	10	9	12	16	12	9	25	19	15
Woesearchaeota_Incertae_Sedis_AR15_unclassified	0	1	0	0	0	0	0	1	0	2	0	0
Woesearchaeota_Incertae_Sedis_AR16_unclassified	2	0	0	0	0	0	0	4	0	1	1	1
Woesearchaeota_Incertae_Sedis_AR18_unclassified	0	0	0	0	0	0	0	1	0	0	0	0
Woesearchaeota_unclassified	6	6	6	8	2	6	8	3	10	21	8	8
Xanthomonadales	8	3	3	4	1	0	0	0	0	1	3	1
Xiphinematobacter	0	0	0	2	0	0	0	0	0	0	0	0
candidate_division_WPS-2_unclassified	0	0	0	0	0	2	0	0	0	0	0	0
unknown_unclassified	35	18	9	16	9	15	3	24	15	24	12	22
