# Supplementary material for: Microbial Community Structure–Function Relationships in Yaquina Bay Estuary Reveal Spatially Distinct Carbon and Nitrogen Cycling Capacities
Source: Front Microbiol. 2018 Jun 14;9:1282. doi: 10.3389/fmicb.2018.01282 (PMC6010575; doi:10.3389/fmicb.2018.01282)
Supplement: Supplementary file 3 [file Data_Sheet_1.ZIP › otu_table_with_taxonomy.tsv]

otu	domain	phylum	class	order	family	genus	otu	Upper_FL_A	Upper_FL_B	Upper_FL_C	Upper_PA_A	Upper_PA_B	Upper_PA_C	Lower_FL_A	Lower_FL_B	Lower_FL_C	Lower_PA_A	Lower_PA_B	Lower_PA_C
Otu00001	Bacteria	Proteobacteria	Alphaproteobacteria	SAR11	Candidatus_Pelagibacter	Candidatus_Pelagibacter_unclassified	Otu00001	1396	1242	1358	667	843	682	2085	2280	2168	915	1961	1552
Otu00002	Bacteria	Bacteroidetes	Flavobacteriia	Flavobacteriales	Flavobacteriaceae	Flavobacteriaceae_unclassified	Otu00002	974	1266	1154	839	906	799	48	68	43	21	20	28
Otu00003	Bacteria	Bacteroidetes	Bacteroidetes_unclassified	Bacteroidetes_unclassified	Bacteroidetes_unclassified	Bacteroidetes_unclassified	Otu00003	565	690	656	578	555	586	138	104	116	164	108	106
Otu00004	Bacteria	Proteobacteria	Alphaproteobacteria	Rhodobacterales	Rhodobacteraceae	Thalassobius	Otu00004	485	501	448	618	684	633	113	106	135	63	84	75
Otu00005	Bacteria	Proteobacteria	Alphaproteobacteria	Rhodobacterales	Rhodobacteraceae	Rhodobacteraceae_unclassified	Otu00005	296	319	271	279	219	272	480	416	453	339	334	347
Otu00006	Archaea	Euryarchaeota	Euryarchaeota_unclassified	Euryarchaeota_unclassified	Euryarchaeota_unclassified	Euryarchaeota_unclassified	Otu00006	213	239	199	67	77	78	455	552	524	656	470	469
Otu00007	Bacteria	Proteobacteria	Gammaproteobacteria	Gammaproteobacteria_unclassified	Gammaproteobacteria_unclassified	Gammaproteobacteria_unclassified	Otu00007	180	131	129	70	91	77	491	473	535	417	355	396
Otu00008	Bacteria	Proteobacteria	Betaproteobacteria	Burkholderiales	Burkholderiales_unclassified	Burkholderiales_unclassified	Otu00008	368	275	271	260	266	239	29	18	23	6	9	11
Otu00009	Bacteria	Bacteria_unclassified	Bacteria_unclassified	Bacteria_unclassified	Bacteria_unclassified	Bacteria_unclassified	Otu00009	146	96	139	71	89	75	265	271	251	170	234	188
Otu00010	Bacteria	Proteobacteria	Alphaproteobacteria	Rhodospirillales	Rhodospirillaceae	Rhodospirillaceae_unclassified	Otu00010	319	255	250	165	160	140	82	81	80	33	46	44
Otu00011	Bacteria	Cyanobacteria/Chloroplast	Chloroplast	Chloroplast	Cryptomonadaceae	Cryptomonadaceae_unclassified	Otu00011	115	206	183	267	241	274	25	25	19	91	46	98
Otu00012	Bacteria	Bacteroidetes	Flavobacteriia	Flavobacteriales	Flavobacteriaceae	Flavobacteriaceae_unclassified	Otu00012	66	86	81	56	75	61	272	248	291	256	169	226
Otu00013	Bacteria	Proteobacteria	Gammaproteobacteria	Gammaproteobacteria_unclassified	Gammaproteobacteria_unclassified	Gammaproteobacteria_unclassified	Otu00013	89	90	111	62	48	77	268	237	271	176	236	212
Otu00014	Bacteria	Proteobacteria	Alphaproteobacteria	SAR11	Candidatus_Pelagibacter	Candidatus_Pelagibacter_unclassified	Otu00014	116	120	153	66	43	73	233	209	200	106	149	178
Otu00015	Bacteria	Proteobacteria	Alphaproteobacteria	Rhodobacterales	Rhodobacteraceae	Litoreibacter	Otu00015	186	127	172	178	209	230	41	52	40	28	25	45
Otu00016	Bacteria	Bacteroidetes	Flavobacteriia	Flavobacteriales	Flavobacteriaceae	Flavobacteriaceae_unclassified	Otu00016	120	98	79	64	59	69	193	192	191	144	113	112
Otu00017	Bacteria	Cyanobacteria/Chloroplast	Chloroplast	Chloroplast	Bacillariophyta	Bacillariophyta_unclassified	Otu00017	9	5	9	418	294	285	4	2	2	62	48	100
Otu00018	Bacteria	Proteobacteria	Gammaproteobacteria	Gammaproteobacteria_unclassified	Gammaproteobacteria_unclassified	Gammaproteobacteria_unclassified	Otu00018	46	99	130	52	77	15	219	76	277	57	220	141
Otu00019	Bacteria	Proteobacteria	Gammaproteobacteria	Gammaproteobacteria_unclassified	Gammaproteobacteria_unclassified	Gammaproteobacteria_unclassified	Otu00019	180	217	183	122	136	163	32	32	52	27	27	38
Otu00020	Bacteria	Bacteroidetes	Flavobacteriia	Flavobacteriales	Flavobacteriaceae	Flavobacteriaceae_unclassified	Otu00020	84	84	102	65	49	59	207	196	198	119	87	111
Otu00021	Bacteria	Proteobacteria	Proteobacteria_unclassified	Proteobacteria_unclassified	Proteobacteria_unclassified	Proteobacteria_unclassified	Otu00021	141	69	26	44	15	73	137	303	78	247	70	84
Otu00022	Bacteria	Proteobacteria	Gammaproteobacteria	Gammaproteobacteria_unclassified	Gammaproteobacteria_unclassified	Gammaproteobacteria_unclassified	Otu00022	179	175	195	76	100	111	34	34	53	44	35	27
Otu00023	Bacteria	Proteobacteria	Alphaproteobacteria	Rhodobacterales	Rhodobacteraceae	Rhodobacteraceae_unclassified	Otu00023	83	84	66	184	174	199	5	7	2	8	2	7
Otu00024	Bacteria	Cyanobacteria/Chloroplast	Chloroplast	Chloroplast	Bacillariophyta	Bacillariophyta_unclassified	Otu00024	1	0	0	156	94	150	0	2	3	115	189	173
Otu00025	Bacteria	Cyanobacteria/Chloroplast	Cyanobacteria	Family_II	GpIIa	GpIIa_unclassified	Otu00025	59	39	50	90	74	51	94	81	82	50	52	70
Otu00026	Bacteria	Cyanobacteria/Chloroplast	Chloroplast	Chloroplast	Bacillariophyta	Bacillariophyta_unclassified	Otu00026	4	2	7	130	105	114	6	5	10	147	121	197
Otu00027	Bacteria	Proteobacteria	Alphaproteobacteria	Rhodobacterales	Rhodobacteraceae	Rhodobacteraceae_unclassified	Otu00027	64	52	68	48	51	46	83	82	118	67	79	59
Otu00028	Bacteria	Bacteroidetes	Bacteroidetes_unclassified	Bacteroidetes_unclassified	Bacteroidetes_unclassified	Bacteroidetes_unclassified	Otu00028	70	114	77	72	66	94	13	13	18	19	13	8
Otu00029	Bacteria	Proteobacteria	Betaproteobacteria	Betaproteobacteria_unclassified	Betaproteobacteria_unclassified	Betaproteobacteria_unclassified	Otu00029	107	104	96	56	62	66	9	6	10	3	1	4
Otu00030	Archaea	Thaumarchaeota	Nitrosopumilales	Nitrosopumilaceae	Nitrosopumilus	Nitrosopumilus_unclassified	Otu00030	35	30	32	17	19	15	104	102	96	40	73	49
Otu00031	Bacteria	Bacteroidetes	Flavobacteriia	Flavobacteriales	Flavobacteriaceae	Tenacibaculum	Otu00031	35	31	40	33	20	32	88	65	94	46	25	35
Otu00032	Bacteria	Proteobacteria	Gammaproteobacteria	Gammaproteobacteria_unclassified	Gammaproteobacteria_unclassified	Gammaproteobacteria_unclassified	Otu00032	62	66	67	88	53	80	10	5	5	4	3	3
Otu00033	Bacteria	Bacteroidetes	Flavobacteriia	Flavobacteriales	Flavobacteriaceae	Flavobacteriaceae_unclassified	Otu00033	50	48	78	27	41	31	57	58	46	15	24	23
Otu00034	Bacteria	Bacteroidetes	Flavobacteriia	Flavobacteriales	Cryomorphaceae	Cryomorphaceae_unclassified	Otu00034	32	19	26	35	47	31	46	37	40	58	43	33
Otu00035	Archaea	Euryarchaeota	Euryarchaeota_unclassified	Euryarchaeota_unclassified	Euryarchaeota_unclassified	Euryarchaeota_unclassified	Otu00035	28	33	16	9	8	10	51	57	58	106	55	50
Otu00036	Bacteria	Proteobacteria	Alphaproteobacteria	Rhodobacterales	Rhodobacteraceae	Rhodobacteraceae_unclassified	Otu00036	26	29	47	67	91	84	1	9	6	7	3	12
Otu00037	Bacteria	Cyanobacteria/Chloroplast	Chloroplast	Chloroplast	Bacillariophyta	Bacillariophyta_unclassified	Otu00037	0	0	0	35	20	24	1	1	4	97	117	161
Otu00038	Bacteria	Bacteria_unclassified	Bacteria_unclassified	Bacteria_unclassified	Bacteria_unclassified	Bacteria_unclassified	Otu00038	17	13	17	34	21	34	28	16	27	101	64	97
Otu00039	Bacteria	Proteobacteria	Gammaproteobacteria	Gammaproteobacteria_unclassified	Gammaproteobacteria_unclassified	Gammaproteobacteria_unclassified	Otu00039	26	20	34	7	13	11	81	72	78	52	31	32
Otu00040	Bacteria	Proteobacteria	Alphaproteobacteria	Alphaproteobacteria_unclassified	Alphaproteobacteria_unclassified	Alphaproteobacteria_unclassified	Otu00040	29	24	18	7	12	10	50	79	58	54	32	54
Otu00041	Bacteria	Cyanobacteria/Chloroplast	Chloroplast	Chloroplast	Bacillariophyta	Bacillariophyta_unclassified	Otu00041	2	2	0	83	41	36	0	3	3	67	81	109
Otu00042	Archaea	Euryarchaeota	Euryarchaeota_unclassified	Euryarchaeota_unclassified	Euryarchaeota_unclassified	Euryarchaeota_unclassified	Otu00042	22	29	22	14	7	15	50	67	79	74	28	29
Otu00043	Bacteria	Proteobacteria	Betaproteobacteria	Betaproteobacteria_unclassified	Betaproteobacteria_unclassified	Betaproteobacteria_unclassified	Otu00043	38	36	42	19	25	25	46	40	52	19	32	10
Otu00044	Bacteria	Proteobacteria	Alphaproteobacteria	Rhodobacterales	Rhodobacteraceae	Rhodobacteraceae_unclassified	Otu00044	56	52	52	56	40	45	5	3	3	1	4	3
Otu00045	Bacteria	Proteobacteria	Alphaproteobacteria	Rhodobacterales	Rhodobacteraceae	Rhodobacteraceae_unclassified	Otu00045	28	16	8	16	12	20	59	77	62	7	52	33
Otu00046	Bacteria	Bacteria_unclassified	Bacteria_unclassified	Bacteria_unclassified	Bacteria_unclassified	Bacteria_unclassified	Otu00046	9	16	12	23	20	15	24	32	18	68	69	88
Otu00047	Bacteria	Bacteroidetes	Flavobacteriia	Flavobacteriales	Flavobacteriales_unclassified	Flavobacteriales_unclassified	Otu00047	22	12	8	8	12	8	65	55	49	54	42	46
Otu00048	Bacteria	Bacteroidetes	Flavobacteriia	Flavobacteriales	Flavobacteriaceae	Flavobacteriaceae_unclassified	Otu00048	16	6	9	7	10	11	53	46	53	63	44	49
Otu00049	Bacteria	Proteobacteria	Epsilonproteobacteria	Campylobacterales	Helicobacteraceae	Sulfurovum	Otu00049	0	0	0	14	18	15	20	15	12	101	108	69
Otu00050	Bacteria	Bacteroidetes	Flavobacteriia	Flavobacteriales	Flavobacteriaceae	Flavobacteriaceae_unclassified	Otu00050	31	25	20	26	31	26	27	21	27	29	28	21
Otu00051	Bacteria	Bacteria_unclassified	Bacteria_unclassified	Bacteria_unclassified	Bacteria_unclassified	Bacteria_unclassified	Otu00051	32	10	34	8	8	22	46	39	35	21	41	19
Otu00052	Bacteria	Bacteroidetes	Bacteroidetes_unclassified	Bacteroidetes_unclassified	Bacteroidetes_unclassified	Bacteroidetes_unclassified	Otu00052	17	13	15	9	20	15	45	45	38	37	44	25
Otu00053	Bacteria	Proteobacteria	Betaproteobacteria	Betaproteobacteria_unclassified	Betaproteobacteria_unclassified	Betaproteobacteria_unclassified	Otu00053	61	27	58	7	25	69	1	1	0	7	3	0
Otu00054	Bacteria	Bacteroidetes	Flavobacteriia	Flavobacteriales	Flavobacteriaceae	Flavobacteriaceae_unclassified	Otu00054	45	54	57	25	28	27	7	6	5	0	2	1
Otu00055	Bacteria	Proteobacteria	Alphaproteobacteria	SAR11	Candidatus_Pelagibacter	Candidatus_Pelagibacter_unclassified	Otu00055	30	20	16	1	19	10	48	35	28	20	24	20
Otu00056	Bacteria	Proteobacteria	Gammaproteobacteria	Gammaproteobacteria_unclassified	Gammaproteobacteria_unclassified	Gammaproteobacteria_unclassified	Otu00056	54	35	31	14	24	25	5	12	7	7	11	8
Otu00057	Bacteria	Proteobacteria	Gammaproteobacteria	Gammaproteobacteria_unclassified	Gammaproteobacteria_unclassified	Gammaproteobacteria_unclassified	Otu00057	3	19	12	2	18	22	44	25	33	37	40	32
Otu00058	Bacteria	Cyanobacteria/Chloroplast	Chloroplast	Chloroplast	Bacillariophyta	Bacillariophyta_unclassified	Otu00058	0	1	0	25	16	17	0	3	2	55	78	86
Otu00059	Bacteria	Cyanobacteria/Chloroplast	Chloroplast	Chloroplast	Chloroplast_unclassified	Chloroplast_unclassified	Otu00059	2	3	4	9	10	0	21	10	24	84	51	61
Otu00060	Bacteria	Proteobacteria	Gammaproteobacteria	Alteromonadales	Alteromonadaceae	Haliea	Otu00060	1	2	1	34	23	34	3	3	2	66	32	53
Otu00061	Bacteria	Proteobacteria	Epsilonproteobacteria	Campylobacterales	Helicobacteraceae	Sulfurovum	Otu00061	6	2	0	10	9	12	33	14	12	52	58	42
Otu00062	Bacteria	Bacteria_unclassified	Bacteria_unclassified	Bacteria_unclassified	Bacteria_unclassified	Bacteria_unclassified	Otu00062	17	15	23	6	10	15	38	12	31	27	24	23
Otu00063	Bacteria	Bacteroidetes	Bacteroidetes_unclassified	Bacteroidetes_unclassified	Bacteroidetes_unclassified	Bacteroidetes_unclassified	Otu00063	10	17	18	13	20	16	18	18	15	29	20	29
Otu00064	Bacteria	Actinobacteria	Actinobacteria	Actinomycetales	Microbacteriaceae	Microbacteriaceae_unclassified	Otu00064	38	46	24	24	35	19	0	0	2	1	2	0
Otu00065	Bacteria	Proteobacteria	Proteobacteria_unclassified	Proteobacteria_unclassified	Proteobacteria_unclassified	Proteobacteria_unclassified	Otu00065	10	4	13	15	5	8	29	40	26	30	24	21
Otu00066	Bacteria	Bacteroidetes	Flavobacteriia	Flavobacteriales	Flavobacteriaceae	Flavobacteriaceae_unclassified	Otu00066	11	14	7	1	6	10	37	18	29	31	21	21
Otu00067	Bacteria	Proteobacteria	Gammaproteobacteria	Gammaproteobacteria_unclassified	Gammaproteobacteria_unclassified	Gammaproteobacteria_unclassified	Otu00067	19	22	2	11	18	14	32	27	24	9	8	21
Otu00068	Bacteria	Proteobacteria	Betaproteobacteria	Betaproteobacteria_unclassified	Betaproteobacteria_unclassified	Betaproteobacteria_unclassified	Otu00068	35	25	31	20	30	22	2	5	8	0	3	0
Otu00069	Bacteria	Proteobacteria	Alphaproteobacteria	Rhodobacterales	Rhodobacteraceae	Rhodobacteraceae_unclassified	Otu00069	13	5	11	20	18	13	23	24	20	12	22	24
Otu00070	Bacteria	Bacteria_unclassified	Bacteria_unclassified	Bacteria_unclassified	Bacteria_unclassified	Bacteria_unclassified	Otu00070	17	22	12	3	7	5	32	19	18	33	15	13
Otu00071	Bacteria	Marinimicrobia	Marinimicrobia_unclassified	Marinimicrobia_unclassified	Marinimicrobia_unclassified	Marinimicrobia_unclassified	Otu00071	19	10	6	14	6	4	20	21	45	19	12	18
Otu00072	Bacteria	Bacteria_unclassified	Bacteria_unclassified	Bacteria_unclassified	Bacteria_unclassified	Bacteria_unclassified	Otu00072	20	8	12	2	11	7	17	27	47	11	6	25
Otu00073	Bacteria	Bacteria_unclassified	Bacteria_unclassified	Bacteria_unclassified	Bacteria_unclassified	Bacteria_unclassified	Otu00073	17	9	10	13	2	10	35	15	23	15	13	19
Otu00074	Bacteria	Proteobacteria	Proteobacteria_unclassified	Proteobacteria_unclassified	Proteobacteria_unclassified	Proteobacteria_unclassified	Otu00074	11	8	10	8	7	9	41	18	16	14	15	20
Otu00075	Bacteria	Proteobacteria	Alphaproteobacteria	Rhodobacterales	Rhodobacteraceae	Rhodobacteraceae_unclassified	Otu00075	26	19	12	26	27	23	6	3	0	5	2	3
Otu00076	Bacteria	Cyanobacteria/Chloroplast	Chloroplast	Chloroplast	Cryptomonadaceae	Cryptomonadaceae_unclassified	Otu00076	12	24	10	10	12	60	0	2	1	2	0	2
Otu00077	Bacteria	Bacteroidetes	Flavobacteriia	Flavobacteriales	Flavobacteriaceae	Lutimonas	Otu00077	0	2	0	26	19	25	4	4	2	29	21	24
Otu00078	Archaea	Euryarchaeota	Euryarchaeota_unclassified	Euryarchaeota_unclassified	Euryarchaeota_unclassified	Euryarchaeota_unclassified	Otu00078	16	13	9	5	8	4	22	19	8	31	18	22
Otu00079	Bacteria	Bacteria_unclassified	Bacteria_unclassified	Bacteria_unclassified	Bacteria_unclassified	Bacteria_unclassified	Otu00079	0	0	0	37	21	13	0	1	1	28	23	43
Otu00080	Bacteria	Proteobacteria	Betaproteobacteria	Betaproteobacteria_unclassified	Betaproteobacteria_unclassified	Betaproteobacteria_unclassified	Otu00080	5	12	17	5	9	4	11	19	30	19	18	10
Otu00081	Bacteria	Bacteroidetes	Flavobacteriia	Flavobacteriales	Flavobacteriaceae	Flavobacteriaceae_unclassified	Otu00081	6	5	9	0	11	11	22	36	22	10	14	9
Otu00082	Bacteria	Bacteroidetes	Flavobacteriia	Flavobacteriales	Flavobacteriaceae	Tenacibaculum	Otu00082	8	3	7	3	1	5	16	33	32	16	8	25
Otu00083	Bacteria	Bacteria_unclassified	Bacteria_unclassified	Bacteria_unclassified	Bacteria_unclassified	Bacteria_unclassified	Otu00083	20	11	14	6	7	0	6	24	21	0	20	12
Otu00084	Bacteria	Proteobacteria	Epsilonproteobacteria	Campylobacterales	Helicobacteraceae	Sulfurimonas	Otu00084	5	8	11	15	9	18	8	0	8	23	23	15
Otu00085	Bacteria	Proteobacteria	Proteobacteria_unclassified	Proteobacteria_unclassified	Proteobacteria_unclassified	Proteobacteria_unclassified	Otu00085	3	9	6	9	4	9	36	28	7	3	21	10
Otu00086	Bacteria	Bacteria_unclassified	Bacteria_unclassified	Bacteria_unclassified	Bacteria_unclassified	Bacteria_unclassified	Otu00086	12	5	8	7	3	0	29	23	29	14	7	5
Otu00087	Bacteria	Proteobacteria	Gammaproteobacteria	Gammaproteobacteria_unclassified	Gammaproteobacteria_unclassified	Gammaproteobacteria_unclassified	Otu00087	27	18	24	15	8	10	7	4	1	0	4	4
Otu00088	Bacteria	Proteobacteria	Betaproteobacteria	Burkholderiales	Comamonadaceae	Comamonadaceae_unclassified	Otu00088	13	18	10	29	37	11	0	1	0	4	0	1
Otu00089	Bacteria	Bacteroidetes	Flavobacteriia	Flavobacteriales	Flavobacteriaceae	Flavobacteriaceae_unclassified	Otu00089	24	23	26	8	12	7	0	3	3	1	5	5
Otu00090	Bacteria	Verrucomicrobia	Verrucomicrobiae	Verrucomicrobiales	Verrucomicrobiaceae	Verrucomicrobiaceae_unclassified	Otu00090	4	4	1	10	5	4	17	19	17	14	13	30
Otu00091	Bacteria	Verrucomicrobia	Verrucomicrobiae	Verrucomicrobiales	Verrucomicrobiales_unclassified	Verrucomicrobiales_unclassified	Otu00091	19	12	7	18	34	18	0	0	1	2	1	2
Otu00092	Bacteria	Proteobacteria	Gammaproteobacteria	Gammaproteobacteria_unclassified	Gammaproteobacteria_unclassified	Gammaproteobacteria_unclassified	Otu00092	18	6	3	5	6	2	38	17	29	5	2	6
Otu00093	Bacteria	Bacteroidetes	Bacteroidetes_unclassified	Bacteroidetes_unclassified	Bacteroidetes_unclassified	Bacteroidetes_unclassified	Otu00093	14	25	19	15	20	11	1	0	1	0	0	2
Otu00094	Bacteria	Bacteroidetes	Flavobacteriia	Flavobacteriales	Flavobacteriaceae	Polaribacter	Otu00094	7	7	3	5	3	6	17	23	15	20	6	25
Otu00095	Bacteria	Bacteroidetes	Flavobacteriia	Flavobacteriales	Flavobacteriaceae	Formosa	Otu00095	5	6	11	5	3	7	23	18	16	7	15	9
Otu00096	Bacteria	Proteobacteria	Betaproteobacteria	Betaproteobacteria_unclassified	Betaproteobacteria_unclassified	Betaproteobacteria_unclassified	Otu00096	12	16	8	6	8	12	14	14	7	4	14	6
Otu00097	Bacteria	Proteobacteria	Gammaproteobacteria	Gammaproteobacteria_unclassified	Gammaproteobacteria_unclassified	Gammaproteobacteria_unclassified	Otu00097	11	7	6	2	5	13	25	7	10	9	6	10
Otu00098	Bacteria	Proteobacteria	Gammaproteobacteria	Gammaproteobacteria_unclassified	Gammaproteobacteria_unclassified	Gammaproteobacteria_unclassified	Otu00098	2	0	12	5	3	10	11	18	12	11	9	17
Otu00099	Bacteria	Proteobacteria	Alphaproteobacteria	Rhodobacterales	Rhodobacteraceae	Rhodobacteraceae_unclassified	Otu00099	7	18	11	21	19	17	0	3	0	1	1	1
Otu00100	Bacteria	Planctomycetes	Planctomycetia	Planctomycetales	Planctomycetaceae	Planctomycetaceae_unclassified	Otu00100	4	5	6	6	1	5	5	17	6	26	11	26
Otu00101	Bacteria	Cyanobacteria/Chloroplast	Chloroplast	Chloroplast	Bacillariophyta	Bacillariophyta_unclassified	Otu00101	0	0	0	13	30	10	0	0	2	13	13	9
Otu00102	Bacteria	Proteobacteria	Gammaproteobacteria	Alteromonadales	Psychromonadaceae	Psychromonas	Otu00102	7	0	4	8	4	8	5	6	7	25	16	20
Otu00103	Bacteria	Bacteroidetes	Bacteroidetes_unclassified	Bacteroidetes_unclassified	Bacteroidetes_unclassified	Bacteroidetes_unclassified	Otu00103	6	7	5	1	3	0	13	14	11	7	17	23
Otu00104	Bacteria	Proteobacteria	Alphaproteobacteria	Rhodobacterales	Rhodobacteraceae	Litoreibacter	Otu00104	11	2	2	12	5	3	14	19	13	6	7	11
Otu00105	Bacteria	Planctomycetes	Planctomycetia	Planctomycetales	Planctomycetaceae	Rhodopirellula	Otu00105	4	3	6	10	7	8	3	4	12	28	15	5
Otu00106	Bacteria	Proteobacteria	Proteobacteria_unclassified	Proteobacteria_unclassified	Proteobacteria_unclassified	Proteobacteria_unclassified	Otu00106	5	11	6	7	4	8	18	11	11	7	3	10
Otu00107	Bacteria	Proteobacteria	Gammaproteobacteria	Gammaproteobacteria_unclassified	Gammaproteobacteria_unclassified	Gammaproteobacteria_unclassified	Otu00107	23	5	17	6	6	14	1	1	0	1	4	0
Otu00108	Bacteria	Proteobacteria	Proteobacteria_unclassified	Proteobacteria_unclassified	Proteobacteria_unclassified	Proteobacteria_unclassified	Otu00108	1	3	4	1	1	5	31	18	20	7	2	5
Otu00109	Bacteria	Planctomycetes	Planctomycetia	Planctomycetales	Planctomycetaceae	Planctomycetaceae_unclassified	Otu00109	7	6	3	5	5	9	9	13	7	4	13	3
Otu00110	Bacteria	Planctomycetes	Planctomycetia	Planctomycetales	Planctomycetaceae	Planctomycetaceae_unclassified	Otu00110	5	0	0	14	13	10	7	5	2	15	10	9
Otu00111	Bacteria	Marinimicrobia	Marinimicrobia_unclassified	Marinimicrobia_unclassified	Marinimicrobia_unclassified	Marinimicrobia_unclassified	Otu00111	5	3	3	1	3	7	19	13	19	5	7	15
Otu00112	Bacteria	Proteobacteria	Gammaproteobacteria	Gammaproteobacteria_unclassified	Gammaproteobacteria_unclassified	Gammaproteobacteria_unclassified	Otu00112	0	3	0	17	7	14	4	1	0	17	12	10
Otu00113	Bacteria	Proteobacteria	Gammaproteobacteria	Pseudomonadales	Pseudomonadaceae	Pseudomonas	Otu00113	2	14	44	7	13	0	0	0	0	0	0	0
Otu00114	Bacteria	Proteobacteria	Gammaproteobacteria	Gammaproteobacteria_unclassified	Gammaproteobacteria_unclassified	Gammaproteobacteria_unclassified	Otu00114	3	3	0	6	5	8	6	16	14	4	9	13
Otu00115	Bacteria	Bacteroidetes	Flavobacteriia	Flavobacteriales	Flavobacteriaceae	Flavobacteriaceae_unclassified	Otu00115	3	13	3	16	13	24	0	2	0	0	1	0
Otu00116	Bacteria	Bacteroidetes	Bacteroidetes_unclassified	Bacteroidetes_unclassified	Bacteroidetes_unclassified	Bacteroidetes_unclassified	Otu00116	3	8	13	9	14	18	2	0	0	8	0	2
Otu00117	Bacteria	Proteobacteria	Deltaproteobacteria	Desulfobacterales	Desulfobulbaceae	Desulfopila	Otu00117	1	2	0	19	17	7	3	3	1	14	7	11
Otu00118	Bacteria	Bacteria_unclassified	Bacteria_unclassified	Bacteria_unclassified	Bacteria_unclassified	Bacteria_unclassified	Otu00118	3	5	4	0	1	4	11	7	8	14	11	10
Otu00119	Bacteria	Proteobacteria	Betaproteobacteria	Burkholderiales	Burkholderiaceae	Polynucleobacter	Otu00119	11	20	11	8	6	12	1	1	0	0	0	0
Otu00120	Bacteria	Bacteroidetes	Flavobacteriia	Flavobacteriales	Flavobacteriaceae	Meridianimaribacter	Otu00120	4	3	1	4	3	3	11	9	9	22	2	9
Otu00121	Bacteria	Bacteria_unclassified	Bacteria_unclassified	Bacteria_unclassified	Bacteria_unclassified	Bacteria_unclassified	Otu00121	2	0	2	25	24	14	0	0	0	0	0	0
Otu00122	Bacteria	Bacteroidetes	Flavobacteriia	Flavobacteriales	Flavobacteriaceae	Polaribacter	Otu00122	1	4	0	4	0	2	18	11	14	7	7	4
Otu00123	Bacteria	Bacteroidetes	Flavobacteriia	Flavobacteriales	Flavobacteriaceae	Flavobacteriaceae_unclassified	Otu00123	0	0	2	4	2	0	12	19	7	15	7	15
Otu00124	Bacteria	Cyanobacteria/Chloroplast	Chloroplast	Chloroplast	Bacillariophyta	Bacillariophyta_unclassified	Otu00124	0	0	0	12	2	3	1	5	7	21	5	29
Otu00125	Bacteria	Bacteria_unclassified	Bacteria_unclassified	Bacteria_unclassified	Bacteria_unclassified	Bacteria_unclassified	Otu00125	1	1	2	4	7	9	6	2	1	21	10	12
Otu00126	Bacteria	Proteobacteria	Gammaproteobacteria	Gammaproteobacteria_unclassified	Gammaproteobacteria_unclassified	Gammaproteobacteria_unclassified	Otu00126	0	0	0	12	7	13	1	0	0	18	13	11
Otu00127	Bacteria	Bacteroidetes	Bacteroidetes_unclassified	Bacteroidetes_unclassified	Bacteroidetes_unclassified	Bacteroidetes_unclassified	Otu00127	8	10	11	12	12	2	0	1	0	1	0	0
Otu00128	Bacteria	Bacteroidetes	Flavobacteriia	Flavobacteriales	Flavobacteriaceae	Flavobacteriaceae_unclassified	Otu00128	0	2	1	9	4	9	6	8	8	9	5	12
Otu00129	Bacteria	Proteobacteria	Alphaproteobacteria	Rhodospirillales	Rhodospirillaceae	Rhodospirillaceae_unclassified	Otu00129	3	2	3	2	4	3	10	11	7	7	6	4
Otu00130	Bacteria	Bacteroidetes	Bacteroidetes_unclassified	Bacteroidetes_unclassified	Bacteroidetes_unclassified	Bacteroidetes_unclassified	Otu00130	0	0	0	3	2	5	1	4	0	27	10	15
Otu00131	Bacteria	Proteobacteria	Gammaproteobacteria	Gammaproteobacteria_unclassified	Gammaproteobacteria_unclassified	Gammaproteobacteria_unclassified	Otu00131	0	0	2	5	10	7	4	2	3	16	9	11
Otu00132	Bacteria	Marinimicrobia	Marinimicrobia_unclassified	Marinimicrobia_unclassified	Marinimicrobia_unclassified	Marinimicrobia_unclassified	Otu00132	3	5	4	0	2	4	17	15	5	5	4	6
Otu00133	Bacteria	Proteobacteria	Gammaproteobacteria	Gammaproteobacteria_unclassified	Gammaproteobacteria_unclassified	Gammaproteobacteria_unclassified	Otu00133	0	0	0	7	12	15	0	1	0	10	13	13
Otu00134	Bacteria	Proteobacteria	Gammaproteobacteria	Alteromonadales	Alteromonadaceae	Haliea	Otu00134	0	1	1	12	6	15	0	0	5	9	4	8
Otu00135	Bacteria	Bacteroidetes	Bacteroidetes_unclassified	Bacteroidetes_unclassified	Bacteroidetes_unclassified	Bacteroidetes_unclassified	Otu00135	5	13	13	5	4	12	0	2	0	2	2	5
Otu00136	Bacteria	Verrucomicrobia	Subdivision3	Subdivision3_unclassified	Subdivision3_unclassified	Subdivision3_unclassified	Otu00136	4	1	4	5	3	4	5	6	6	9	6	11
Otu00137	Bacteria	Proteobacteria	Alphaproteobacteria	Rhodobacterales	Rhodobacteraceae	Rhodobacteraceae_unclassified	Otu00137	3	0	4	4	0	4	8	11	16	0	10	5
Otu00138	unknown	unknown_unclassified	unknown_unclassified	unknown_unclassified	unknown_unclassified	unknown_unclassified	Otu00138	18	12	1	2	0	0	0	20	2	0	1	3
Otu00139	Bacteria	Bacteroidetes	Cytophagia	Cytophagales	Cytophagaceae	Cytophagaceae_unclassified	Otu00139	8	8	14	8	9	6	0	1	0	0	0	0
Otu00140	Bacteria	Bacteroidetes	Flavobacteriia	Flavobacteriales	Flavobacteriaceae	Flavobacteriaceae_unclassified	Otu00140	8	2	2	0	3	0	9	16	9	5	3	8
Otu00141	Bacteria	Bacteroidetes	Flavobacteriia	Flavobacteriales	Flavobacteriaceae	Flavobacteriaceae_unclassified	Otu00141	1	2	0	2	0	0	15	10	6	20	10	6
Otu00142	Bacteria	Proteobacteria	Gammaproteobacteria	Gammaproteobacteria_unclassified	Gammaproteobacteria_unclassified	Gammaproteobacteria_unclassified	Otu00142	0	0	0	9	5	10	1	0	0	20	9	11
Otu00143	Bacteria	Cyanobacteria/Chloroplast	Chloroplast	Chloroplast	Bacillariophyta	Bacillariophyta_unclassified	Otu00143	0	0	4	3	36	0	0	0	0	9	1	0
Otu00144	Bacteria	Bacteria_unclassified	Bacteria_unclassified	Bacteria_unclassified	Bacteria_unclassified	Bacteria_unclassified	Otu00144	7	5	9	3	6	1	1	3	8	11	1	4
Otu00145	Bacteria	Proteobacteria	Gammaproteobacteria	Gammaproteobacteria_unclassified	Gammaproteobacteria_unclassified	Gammaproteobacteria_unclassified	Otu00145	4	5	5	3	5	2	4	12	9	5	7	3
Otu00146	Bacteria	Bacteroidetes	Flavobacteriia	Flavobacteriales	Cryomorphaceae	Cryomorphaceae_unclassified	Otu00146	3	5	2	12	9	13	0	4	0	2	0	1
Otu00147	Bacteria	Bacteria_unclassified	Bacteria_unclassified	Bacteria_unclassified	Bacteria_unclassified	Bacteria_unclassified	Otu00147	0	1	0	7	7	5	1	1	3	15	8	8
Otu00148	Bacteria	Bacteroidetes	Bacteroidetes_unclassified	Bacteroidetes_unclassified	Bacteroidetes_unclassified	Bacteroidetes_unclassified	Otu00148	8	5	6	4	16	4	0	0	0	0	2	0
Otu00149	Bacteria	Proteobacteria	Gammaproteobacteria	Gammaproteobacteria_incertae_sedis	Gammaproteobacteria_incertae_sedis_unclassified	Gammaproteobacteria_incertae_sedis_unclassified	Otu00149	2	9	6	0	1	5	6	6	2	5	7	9
Otu00150	Bacteria	Bacteroidetes	Flavobacteriia	Flavobacteriales	Flavobacteriaceae	Tenacibaculum	Otu00150	3	4	2	7	0	4	6	8	10	3	7	4
Otu00151	Bacteria	Cyanobacteria/Chloroplast	Cyanobacteria/Chloroplast_unclassified	Cyanobacteria/Chloroplast_unclassified	Cyanobacteria/Chloroplast_unclassified	Cyanobacteria/Chloroplast_unclassified	Otu00151	2	3	2	5	6	3	1	7	4	5	11	14
Otu00152	Bacteria	Bacteroidetes	Flavobacteriia	Flavobacteriales	Flavobacteriales_unclassified	Flavobacteriales_unclassified	Otu00152	1	0	2	4	0	1	18	6	11	7	1	8
Otu00153	Bacteria	Bacteroidetes	Flavobacteriia	Flavobacteriales	Flavobacteriaceae	Chryseobacterium	Otu00153	0	7	30	0	11	0	0	0	0	0	0	0
Otu00154	Bacteria	Proteobacteria	Alphaproteobacteria	Rhodobacterales	Rhodobacteraceae	Rhodobacteraceae_unclassified	Otu00154	1	2	3	7	6	2	0	0	0	12	7	7
Otu00155	Bacteria	Bacteroidetes	Flavobacteriia	Flavobacteriales	Flavobacteriaceae	Flavobacteriaceae_unclassified	Otu00155	6	3	5	4	0	4	9	6	3	6	6	5
Otu00156	Bacteria	Proteobacteria	Alphaproteobacteria	SAR11	Candidatus_Pelagibacter	Candidatus_Pelagibacter_unclassified	Otu00156	3	11	3	2	4	7	7	3	13	0	1	1
Otu00157	Bacteria	Cyanobacteria/Chloroplast	Chloroplast	Chloroplast	Bacillariophyta	Bacillariophyta_unclassified	Otu00157	0	0	0	9	2	10	0	0	0	12	7	17
Otu00158	Bacteria	Proteobacteria	Gammaproteobacteria	Gammaproteobacteria_unclassified	Gammaproteobacteria_unclassified	Gammaproteobacteria_unclassified	Otu00158	9	11	10	2	6	9	1	1	0	0	0	3
Otu00159	Bacteria	Bacteroidetes	Flavobacteriia	Flavobacteriales	Flavobacteriaceae	Flavobacteriaceae_unclassified	Otu00159	7	4	9	10	6	8	0	1	0	0	1	0
Otu00160	Bacteria	Proteobacteria	Gammaproteobacteria	Vibrionales	Vibrionaceae	Aliivibrio	Otu00160	0	0	2	3	5	4	4	5	1	15	7	8
Otu00161	Archaea	Euryarchaeota	Euryarchaeota_unclassified	Euryarchaeota_unclassified	Euryarchaeota_unclassified	Euryarchaeota_unclassified	Otu00161	3	0	0	1	0	0	10	7	4	14	5	11
Otu00162	Bacteria	Proteobacteria	Betaproteobacteria	Burkholderiales	Burkholderiales_unclassified	Burkholderiales_unclassified	Otu00162	8	5	9	5	6	12	1	1	0	0	0	0
Otu00163	Bacteria	Bacteroidetes	Sphingobacteriia	Sphingobacteriales	Cyclobacteriaceae	Algoriphagus	Otu00163	10	8	17	7	1	3	0	0	0	1	0	0
Otu00164	Bacteria	Proteobacteria	Alphaproteobacteria	SAR11	Candidatus_Pelagibacter	Candidatus_Pelagibacter_unclassified	Otu00164	5	3	10	0	2	0	0	8	12	1	0	6
Otu00165	Bacteria	Proteobacteria	Gammaproteobacteria	Oceanospirillales	Oceanospirillaceae	Marinomonas	Otu00165	5	6	14	6	11	1	0	3	2	3	0	1
Otu00166	Bacteria	Bacteroidetes	Bacteroidetes_unclassified	Bacteroidetes_unclassified	Bacteroidetes_unclassified	Bacteroidetes_unclassified	Otu00166	2	0	6	4	4	2	1	7	2	12	2	7
Otu00167	Bacteria	Proteobacteria	Alphaproteobacteria	Alphaproteobacteria_unclassified	Alphaproteobacteria_unclassified	Alphaproteobacteria_unclassified	Otu00167	4	9	6	4	4	7	2	1	4	2	2	0
Otu00168	Bacteria	Proteobacteria	Gammaproteobacteria	Gammaproteobacteria_unclassified	Gammaproteobacteria_unclassified	Gammaproteobacteria_unclassified	Otu00168	0	0	0	10	5	4	0	2	0	11	2	12
Otu00169	Bacteria	Bacteria_unclassified	Bacteria_unclassified	Bacteria_unclassified	Bacteria_unclassified	Bacteria_unclassified	Otu00169	5	1	1	6	0	3	4	6	6	5	2	5
Otu00170	Bacteria	Proteobacteria	Alphaproteobacteria	Caulobacterales	Hyphomonadaceae	Hellea	Otu00170	1	1	3	5	3	4	6	10	6	3	3	5
Otu00171	Bacteria	Bacteria_unclassified	Bacteria_unclassified	Bacteria_unclassified	Bacteria_unclassified	Bacteria_unclassified	Otu00171	3	3	3	0	2	2	5	8	6	2	8	4
Otu00172	Bacteria	Bacteria_unclassified	Bacteria_unclassified	Bacteria_unclassified	Bacteria_unclassified	Bacteria_unclassified	Otu00172	0	2	1	9	3	5	4	4	0	4	9	4
Otu00173	Bacteria	Bacteria_unclassified	Bacteria_unclassified	Bacteria_unclassified	Bacteria_unclassified	Bacteria_unclassified	Otu00173	3	3	3	3	0	0	2	10	7	0	15	1
Otu00174	Bacteria	Proteobacteria	Alphaproteobacteria	Alphaproteobacteria_unclassified	Alphaproteobacteria_unclassified	Alphaproteobacteria_unclassified	Otu00174	0	11	5	0	0	0	4	13	2	1	0	0
Otu00175	Bacteria	Bacteroidetes	Flavobacteriia	Flavobacteriales	Flavobacteriaceae	Flavobacterium	Otu00175	5	5	7	8	7	7	0	0	0	0	0	0
Otu00176	Bacteria	Bacteroidetes	Sphingobacteriia	Sphingobacteriales	Saprospiraceae	Saprospiraceae_unclassified	Otu00176	2	1	0	2	2	5	3	2	5	5	6	10
Otu00177	Bacteria	Proteobacteria	Gammaproteobacteria	Gammaproteobacteria_incertae_sedis	Gammaproteobacteria_incertae_sedis_unclassified	Gammaproteobacteria_incertae_sedis_unclassified	Otu00177	0	1	0	1	6	9	0	0	0	12	7	6
Otu00178	Bacteria	Proteobacteria	Alphaproteobacteria	Rhodobacterales	Rhodobacteraceae	Rhodobacteraceae_unclassified	Otu00178	2	2	1	1	6	0	10	6	2	4	6	4
Otu00179	Bacteria	Bacteroidetes	Bacteroidetes_unclassified	Bacteroidetes_unclassified	Bacteroidetes_unclassified	Bacteroidetes_unclassified	Otu00179	4	0	1	4	3	9	1	0	1	7	4	3
Otu00180	Bacteria	Proteobacteria	Gammaproteobacteria	Gammaproteobacteria_unclassified	Gammaproteobacteria_unclassified	Gammaproteobacteria_unclassified	Otu00180	7	5	4	1	0	1	7	2	3	1	3	6
Otu00181	Bacteria	Bacteroidetes	Flavobacteriia	Flavobacteriales	Flavobacteriales_unclassified	Flavobacteriales_unclassified	Otu00181	4	2	0	7	6	8	0	2	2	9	1	0
Otu00182	Bacteria	Cyanobacteria/Chloroplast	Cyanobacteria/Chloroplast_unclassified	Cyanobacteria/Chloroplast_unclassified	Cyanobacteria/Chloroplast_unclassified	Cyanobacteria/Chloroplast_unclassified	Otu00182	0	0	4	1	1	0	0	4	2	10	3	20
Otu00183	Bacteria	Cyanobacteria/Chloroplast	Cyanobacteria	Family_II	GpIIa	GpIIa_unclassified	Otu00183	3	0	2	3	0	0	8	3	3	10	6	7
Otu00184	Bacteria	Proteobacteria	Alphaproteobacteria	Rhodobacterales	Rhodobacteraceae	Rhodobacteraceae_unclassified	Otu00184	5	3	0	3	5	0	6	5	3	5	3	2
Otu00185	Bacteria	Bacteria_unclassified	Bacteria_unclassified	Bacteria_unclassified	Bacteria_unclassified	Bacteria_unclassified	Otu00185	0	0	0	1	1	1	3	2	0	26	3	4
Otu00186	Bacteria	Proteobacteria	Alphaproteobacteria	SAR11	Candidatus_Pelagibacter	Candidatus_Pelagibacter_unclassified	Otu00186	2	0	3	1	2	0	9	1	2	0	3	16
Otu00187	Bacteria	Proteobacteria	Gammaproteobacteria	Gammaproteobacteria_unclassified	Gammaproteobacteria_unclassified	Gammaproteobacteria_unclassified	Otu00187	1	1	1	2	0	2	7	1	8	9	3	5
Otu00188	Bacteria	Proteobacteria	Alphaproteobacteria	SAR11	Candidatus_Pelagibacter	Candidatus_Pelagibacter_unclassified	Otu00188	0	0	5	2	0	0	8	7	8	3	2	9
Otu00189	Bacteria	Proteobacteria	Epsilonproteobacteria	Campylobacterales	Campylobacteraceae	Arcobacter	Otu00189	2	3	2	3	3	1	7	1	2	5	1	5
Otu00190	Bacteria	Proteobacteria	Gammaproteobacteria	Gammaproteobacteria_unclassified	Gammaproteobacteria_unclassified	Gammaproteobacteria_unclassified	Otu00190	2	1	2	0	2	5	1	8	5	6	3	4
Otu00191	Bacteria	Proteobacteria	Gammaproteobacteria	Alteromonadales	Alteromonadaceae	Haliea	Otu00191	0	0	0	5	4	8	0	0	1	10	6	1
Otu00192	Bacteria	Proteobacteria	Alphaproteobacteria	Alphaproteobacteria_unclassified	Alphaproteobacteria_unclassified	Alphaproteobacteria_unclassified	Otu00192	0	1	0	5	2	2	4	1	11	1	3	5
Otu00193	Bacteria	Bacteroidetes	Bacteroidetes_unclassified	Bacteroidetes_unclassified	Bacteroidetes_unclassified	Bacteroidetes_unclassified	Otu00193	1	2	3	0	2	0	3	3	2	5	7	5
Otu00194	Bacteria	Bacteroidetes	Bacteroidetes_unclassified	Bacteroidetes_unclassified	Bacteroidetes_unclassified	Bacteroidetes_unclassified	Otu00194	3	2	0	1	6	9	3	3	0	3	2	3
Otu00195	Bacteria	Proteobacteria	Deltaproteobacteria	Desulfobacterales	Desulfobulbaceae	Desulfobulbaceae_unclassified	Otu00195	0	1	0	6	4	5	0	0	0	12	3	6
Otu00196	Bacteria	Cyanobacteria/Chloroplast	Chloroplast	Chloroplast	Bacillariophyta	Bacillariophyta_unclassified	Otu00196	0	0	0	0	0	0	3	1	0	22	11	3
Otu00197	Bacteria	Bacteroidetes	Bacteroidetes_unclassified	Bacteroidetes_unclassified	Bacteroidetes_unclassified	Bacteroidetes_unclassified	Otu00197	2	11	0	1	0	2	8	0	3	2	4	7
Otu00198	Bacteria	Actinobacteria	Actinobacteria	Actinobacteria_unclassified	Actinobacteria_unclassified	Actinobacteria_unclassified	Otu00198	3	3	3	0	1	7	1	3	3	1	2	5
Otu00199	Bacteria	Proteobacteria	Deltaproteobacteria	Desulfobacterales	Desulfobacteraceae	Desulfobacula	Otu00199	0	0	0	1	1	2	0	0	1	4	13	7
Otu00200	Bacteria	Actinobacteria	Actinobacteria	Actinobacteria_unclassified	Actinobacteria_unclassified	Actinobacteria_unclassified	Otu00200	0	3	2	2	0	1	5	3	6	6	0	7
Otu00201	Bacteria	Proteobacteria	Gammaproteobacteria	Gammaproteobacteria_unclassified	Gammaproteobacteria_unclassified	Gammaproteobacteria_unclassified	Otu00201	5	4	4	0	6	1	1	1	2	6	3	2
Otu00202	Bacteria	Proteobacteria	Alphaproteobacteria	Rhodospirillales	Rhodospirillaceae	Rhodospirillaceae_unclassified	Otu00202	2	0	0	4	1	1	7	5	5	0	2	8
Otu00203	Bacteria	Cyanobacteria/Chloroplast	Chloroplast	Chloroplast	Bacillariophyta	Bacillariophyta_unclassified	Otu00203	2	0	3	0	0	0	1	2	4	12	7	5
Otu00204	Bacteria	Proteobacteria	Proteobacteria_unclassified	Proteobacteria_unclassified	Proteobacteria_unclassified	Proteobacteria_unclassified	Otu00204	5	5	0	0	0	1	4	7	3	0	5	3
Otu00205	Bacteria	Proteobacteria	Deltaproteobacteria	Desulfobacterales	Desulfobulbaceae	Desulfobulbaceae_unclassified	Otu00205	0	0	0	1	4	7	1	0	0	10	9	4
Otu00206	Bacteria	Proteobacteria	Gammaproteobacteria	Alteromonadales	Colwelliaceae	Colwellia	Otu00206	4	0	0	3	0	1	4	2	0	14	4	2
Otu00207	Archaea	Euryarchaeota	Euryarchaeota_unclassified	Euryarchaeota_unclassified	Euryarchaeota_unclassified	Euryarchaeota_unclassified	Otu00207	0	1	1	0	3	2	1	11	6	6	3	3
Otu00208	Bacteria	Marinimicrobia	Marinimicrobia_unclassified	Marinimicrobia_unclassified	Marinimicrobia_unclassified	Marinimicrobia_unclassified	Otu00208	0	1	0	0	2	0	6	7	9	3	7	3
Otu00209	Bacteria	Proteobacteria	Gammaproteobacteria	Gammaproteobacteria_unclassified	Gammaproteobacteria_unclassified	Gammaproteobacteria_unclassified	Otu00209	2	1	1	0	4	5	5	3	3	3	2	5
Otu00210	Bacteria	Proteobacteria	Gammaproteobacteria	Pseudomonadales	Pseudomonadaceae	Pseudomonas	Otu00210	0	6	17	1	2	1	2	0	0	0	0	0
Otu00211	Bacteria	Proteobacteria	Alphaproteobacteria	Alphaproteobacteria_unclassified	Alphaproteobacteria_unclassified	Alphaproteobacteria_unclassified	Otu00211	3	1	2	3	0	1	5	4	6	0	3	2
Otu00212	Bacteria	Actinobacteria	Actinobacteria	Actinomycetales	Microbacteriaceae	Microbacteriaceae_unclassified	Otu00212	1	6	6	4	6	3	1	0	1	0	0	0
Otu00213	Bacteria	Proteobacteria	Deltaproteobacteria	Desulfuromonadales	Desulfuromonadaceae	Pelobacter	Otu00213	0	0	0	6	3	10	0	2	0	5	3	4
Otu00214	Archaea	Archaea_unclassified	Archaea_unclassified	Archaea_unclassified	Archaea_unclassified	Archaea_unclassified	Otu00214	0	1	2	1	1	1	10	4	7	4	3	0
Otu00215	Bacteria	Bacteroidetes	Flavobacteriia	Flavobacteriales	Flavobacteriales_unclassified	Flavobacteriales_unclassified	Otu00215	0	0	1	0	4	0	4	3	6	5	3	0
Otu00216	Bacteria	Bacteroidetes	Flavobacteriia	Flavobacteriales	Flavobacteriaceae	Flavobacteriaceae_unclassified	Otu00216	2	11	10	4	2	4	0	0	1	0	0	0
Otu00217	Bacteria	Proteobacteria	Proteobacteria_unclassified	Proteobacteria_unclassified	Proteobacteria_unclassified	Proteobacteria_unclassified	Otu00217	5	1	6	1	3	1	2	7	2	0	8	2
Otu00218	Bacteria	Proteobacteria	Gammaproteobacteria	Gammaproteobacteria_unclassified	Gammaproteobacteria_unclassified	Gammaproteobacteria_unclassified	Otu00218	0	0	0	5	4	9	0	0	0	5	4	4
Otu00219	Bacteria	Proteobacteria	Betaproteobacteria	Methylophilales	Methylophilaceae	Methylophilaceae_unclassified	Otu00219	7	1	5	4	4	1	0	0	0	0	2	2
Otu00220	Bacteria	Bacteria_unclassified	Bacteria_unclassified	Bacteria_unclassified	Bacteria_unclassified	Bacteria_unclassified	Otu00220	0	1	1	6	2	2	0	1	1	13	4	1
Otu00221	Bacteria	Bacteria_unclassified	Bacteria_unclassified	Bacteria_unclassified	Bacteria_unclassified	Bacteria_unclassified	Otu00221	0	0	0	0	0	1	6	4	3	3	15	4
Otu00222	Bacteria	Proteobacteria	Epsilonproteobacteria	Campylobacterales	Helicobacteraceae	Sulfurimonas	Otu00222	1	5	6	4	0	0	2	1	2	4	4	3
Otu00223	Bacteria	Proteobacteria	Deltaproteobacteria	Desulfobacterales	Desulfobacteraceae	Desulfobacteraceae_unclassified	Otu00223	0	0	1	1	0	0	0	1	1	15	10	7
Otu00224	Bacteria	Actinobacteria	Actinobacteria	Acidimicrobiales	Acidimicrobiaceae	Ilumatobacter	Otu00224	0	0	2	0	1	3	0	0	0	9	9	5
Otu00225	Bacteria	Bacteria_unclassified	Bacteria_unclassified	Bacteria_unclassified	Bacteria_unclassified	Bacteria_unclassified	Otu00225	4	4	0	1	0	2	5	2	9	4	0	2
Otu00226	Bacteria	Proteobacteria	Gammaproteobacteria	Gammaproteobacteria_unclassified	Gammaproteobacteria_unclassified	Gammaproteobacteria_unclassified	Otu00226	0	4	2	0	0	1	2	5	8	6	2	2
Otu00227	Bacteria	Fusobacteria	Fusobacteriia	Fusobacteriales	Fusobacteriaceae	Psychrilyobacter	Otu00227	1	0	0	2	2	4	2	1	2	9	4	4
Otu00228	Bacteria	Marinimicrobia	Marinimicrobia_unclassified	Marinimicrobia_unclassified	Marinimicrobia_unclassified	Marinimicrobia_unclassified	Otu00228	2	2	3	1	0	0	8	4	2	5	1	6
Otu00229	Bacteria	Proteobacteria	Epsilonproteobacteria	Campylobacterales	Helicobacteraceae	Sulfurimonas	Otu00229	2	5	1	1	8	2	1	2	0	2	7	2
Otu00230	Bacteria	Proteobacteria	Gammaproteobacteria	Gammaproteobacteria_unclassified	Gammaproteobacteria_unclassified	Gammaproteobacteria_unclassified	Otu00230	1	0	0	7	1	4	1	1	1	5	3	2
Otu00231	Bacteria	Proteobacteria	Alphaproteobacteria	SAR11	Candidatus_Pelagibacter	Candidatus_Pelagibacter_unclassified	Otu00231	3	1	1	3	7	2	4	2	2	0	0	1
Otu00232	Bacteria	Bacteroidetes	Flavobacteriia	Flavobacteriales	Flavobacteriaceae	Flavobacteriaceae_unclassified	Otu00232	1	0	2	2	4	8	0	4	0	4	3	0
Otu00233	Bacteria	Proteobacteria	Gammaproteobacteria	Gammaproteobacteria_unclassified	Gammaproteobacteria_unclassified	Gammaproteobacteria_unclassified	Otu00233	6	4	4	2	3	2	0	0	2	0	2	0
Otu00234	Bacteria	Bacteroidetes	Bacteroidetes_unclassified	Bacteroidetes_unclassified	Bacteroidetes_unclassified	Bacteroidetes_unclassified	Otu00234	0	0	3	0	5	0	11	1	5	1	1	0
Otu00235	Bacteria	Proteobacteria	Gammaproteobacteria	Gammaproteobacteria_unclassified	Gammaproteobacteria_unclassified	Gammaproteobacteria_unclassified	Otu00235	0	0	0	3	2	1	1	1	0	7	4	4
Otu00236	Bacteria	Bacteria_unclassified	Bacteria_unclassified	Bacteria_unclassified	Bacteria_unclassified	Bacteria_unclassified	Otu00236	4	2	3	3	5	4	0	0	0	0	1	1
Otu00237	Bacteria	Proteobacteria	Gammaproteobacteria	Alteromonadales	Colwelliaceae	Colwellia	Otu00237	0	2	4	3	1	1	2	2	3	7	6	0
Otu00238	Bacteria	Bacteroidetes	Bacteroidetes_incertae_sedis	Marinifilum	Marinifilum_unclassified	Marinifilum_unclassified	Otu00238	0	1	13	1	0	0	0	0	0	1	0	3
Otu00239	Bacteria	Bacteroidetes	Bacteroidetes_unclassified	Bacteroidetes_unclassified	Bacteroidetes_unclassified	Bacteroidetes_unclassified	Otu00239	8	3	7	6	2	0	0	0	0	0	0	0
Otu00240	Bacteria	Proteobacteria	Gammaproteobacteria	Alteromonadales	Alteromonadaceae	Alteromonadaceae_unclassified	Otu00240	0	1	0	4	1	1	2	2	4	4	6	3
Otu00241	Bacteria	Bacteroidetes	Flavobacteriia	Flavobacteriales	Cryomorphaceae	Cryomorphaceae_unclassified	Otu00241	0	2	0	1	4	3	1	3	2	4	1	3
Otu00242	Bacteria	Proteobacteria	Deltaproteobacteria	Desulfobacterales	Desulfobulbaceae	Desulfobulbaceae_unclassified	Otu00242	0	0	0	4	5	5	0	0	2	6	2	4
Otu00243	Bacteria	Proteobacteria	Betaproteobacteria	Betaproteobacteria_unclassified	Betaproteobacteria_unclassified	Betaproteobacteria_unclassified	Otu00243	2	0	2	1	1	5	2	4	6	0	1	0
Otu00244	Bacteria	Bacteria_unclassified	Bacteria_unclassified	Bacteria_unclassified	Bacteria_unclassified	Bacteria_unclassified	Otu00244	3	1	0	0	0	2	5	4	7	4	0	3
Otu00245	Bacteria	Proteobacteria	Gammaproteobacteria	Gammaproteobacteria_unclassified	Gammaproteobacteria_unclassified	Gammaproteobacteria_unclassified	Otu00245	3	3	8	1	3	3	0	0	0	0	0	0
Otu00246	Bacteria	Cyanobacteria/Chloroplast	Cyanobacteria/Chloroplast_unclassified	Cyanobacteria/Chloroplast_unclassified	Cyanobacteria/Chloroplast_unclassified	Cyanobacteria/Chloroplast_unclassified	Otu00246	1	0	0	3	1	2	0	9	0	12	1	0
Otu00247	Bacteria	Bacteroidetes	Flavobacteriia	Flavobacteriales	Flavobacteriaceae	Lutimonas	Otu00247	0	0	0	8	1	3	1	1	0	2	9	2
Otu00248	Bacteria	Proteobacteria	Deltaproteobacteria	Deltaproteobacteria_unclassified	Deltaproteobacteria_unclassified	Deltaproteobacteria_unclassified	Otu00248	0	1	0	8	2	8	0	1	0	1	2	2
Otu00249	Bacteria	Bacteria_unclassified	Bacteria_unclassified	Bacteria_unclassified	Bacteria_unclassified	Bacteria_unclassified	Otu00249	5	1	3	0	0	3	1	2	2	3	3	3
Otu00250	Bacteria	Proteobacteria	Proteobacteria_unclassified	Proteobacteria_unclassified	Proteobacteria_unclassified	Proteobacteria_unclassified	Otu00250	3	1	0	0	2	1	7	3	0	3	6	0
Otu00251	Bacteria	Bacteroidetes	Sphingobacteriia	Sphingobacteriales	Saprospiraceae	Saprospiraceae_unclassified	Otu00251	0	0	3	0	2	0	0	4	4	2	2	1
Otu00252	Bacteria	Proteobacteria	Gammaproteobacteria	Alteromonadales	Pseudoalteromonadaceae	Pseudoalteromonas	Otu00252	4	0	2	1	2	2	0	0	0	3	3	4
Otu00253	Bacteria	Cyanobacteria/Chloroplast	Chloroplast	Chloroplast	Bacillariophyta	Bacillariophyta_unclassified	Otu00253	0	0	0	0	1	1	0	0	0	0	5	22
Otu00254	Bacteria	Bacteroidetes	Sphingobacteriia	Sphingobacteriales	Chitinophagaceae	Gracilimonas	Otu00254	2	4	2	0	0	0	3	6	2	1	1	1
Otu00255	Bacteria	Bacteroidetes	Flavobacteriia	Flavobacteriales	Cryomorphaceae	Cryomorphaceae_unclassified	Otu00255	0	0	0	4	3	2	4	0	2	3	0	5
Otu00256	Archaea	Euryarchaeota	Euryarchaeota_unclassified	Euryarchaeota_unclassified	Euryarchaeota_unclassified	Euryarchaeota_unclassified	Otu00256	0	1	1	0	0	0	5	4	3	6	3	4
Otu00257	Bacteria	Proteobacteria	Gammaproteobacteria	Gammaproteobacteria_unclassified	Gammaproteobacteria_unclassified	Gammaproteobacteria_unclassified	Otu00257	3	2	6	0	0	0	3	1	6	0	1	0
Otu00258	Bacteria	Bacteroidetes	Bacteroidetes_unclassified	Bacteroidetes_unclassified	Bacteroidetes_unclassified	Bacteroidetes_unclassified	Otu00258	0	2	2	4	4	0	0	3	3	3	1	3
Otu00259	Bacteria	Bacteria_unclassified	Bacteria_unclassified	Bacteria_unclassified	Bacteria_unclassified	Bacteria_unclassified	Otu00259	0	2	1	0	5	0	4	0	4	4	2	3
Otu00260	Bacteria	Bacteria_unclassified	Bacteria_unclassified	Bacteria_unclassified	Bacteria_unclassified	Bacteria_unclassified	Otu00260	0	2	2	1	0	0	8	3	4	3	1	3
Otu00261	Bacteria	Proteobacteria	Gammaproteobacteria	Gammaproteobacteria_unclassified	Gammaproteobacteria_unclassified	Gammaproteobacteria_unclassified	Otu00261	3	4	6	2	2	3	0	1	0	0	0	0
Otu00262	Bacteria	Proteobacteria	Gammaproteobacteria	Vibrionales	Vibrionaceae	Photobacterium	Otu00262	0	3	0	4	0	2	4	2	1	3	6	1
Otu00263	Bacteria	Bacteroidetes	Flavobacteriia	Flavobacteriales	Flavobacteriaceae	Flavobacteriaceae_unclassified	Otu00263	1	2	2	6	0	1	1	0	4	4	1	0
Otu00264	Bacteria	Bacteria_unclassified	Bacteria_unclassified	Bacteria_unclassified	Bacteria_unclassified	Bacteria_unclassified	Otu00264	0	0	0	0	3	1	0	0	3	7	9	4
Otu00265	Bacteria	Proteobacteria	Alphaproteobacteria	Rhodobacterales	Rhodobacteraceae	Rhodobacteraceae_unclassified	Otu00265	2	1	2	0	2	9	2	0	0	0	0	0
Otu00266	Bacteria	Bacteria_unclassified	Bacteria_unclassified	Bacteria_unclassified	Bacteria_unclassified	Bacteria_unclassified	Otu00266	7	5	1	1	4	2	0	0	0	1	0	0
Otu00267	Bacteria	Proteobacteria	Betaproteobacteria	Methylophilales	Methylophilaceae	Methylophilus	Otu00267	2	3	2	4	5	1	0	0	0	0	0	0
Otu00268	Bacteria	Proteobacteria	Gammaproteobacteria	Gammaproteobacteria_unclassified	Gammaproteobacteria_unclassified	Gammaproteobacteria_unclassified	Otu00268	0	0	0	3	1	2	2	0	0	6	6	2
Otu00269	Bacteria	Bacteroidetes	Flavobacteriia	Flavobacteriales	Flavobacteriaceae	Flavobacteriaceae_unclassified	Otu00269	1	1	0	1	0	0	6	1	0	4	4	3
Otu00270	Bacteria	Proteobacteria	Gammaproteobacteria	Alteromonadales	Colwelliaceae	Colwelliaceae_unclassified	Otu00270	0	0	0	6	1	0	0	0	0	12	5	3
Otu00271	Bacteria	Verrucomicrobia	Verrucomicrobiae	Verrucomicrobiales	Verrucomicrobiaceae	Luteolibacter	Otu00271	1	1	4	0	0	1	1	2	1	5	3	1
Otu00272	Bacteria	Proteobacteria	Deltaproteobacteria	Desulfobacterales	Desulfobacteraceae	Desulfobacteraceae_unclassified	Otu00272	0	0	0	1	4	2	0	0	0	5	8	5
Otu00273	Bacteria	Cyanobacteria/Chloroplast	Chloroplast	Chloroplast	Bacillariophyta	Bacillariophyta_unclassified	Otu00273	0	0	0	7	5	5	0	0	0	0	0	0
Otu00274	Bacteria	Proteobacteria	Deltaproteobacteria	Desulfuromonadales	Desulfuromonadaceae	Desulfuromusa	Otu00274	0	0	0	2	2	5	0	0	0	8	6	3
Otu00275	Bacteria	Proteobacteria	Gammaproteobacteria	Alteromonadales	Pseudoalteromonadaceae	Pseudoalteromonas	Otu00275	0	3	0	0	0	0	3	2	3	7	5	3
Otu00276	Bacteria	Proteobacteria	Alphaproteobacteria	Alphaproteobacteria_unclassified	Alphaproteobacteria_unclassified	Alphaproteobacteria_unclassified	Otu00276	0	2	4	3	0	1	2	1	2	4	3	4
Otu00277	Bacteria	Proteobacteria	Alphaproteobacteria	Alphaproteobacteria_unclassified	Alphaproteobacteria_unclassified	Alphaproteobacteria_unclassified	Otu00277	3	2	2	0	2	3	2	6	0	1	2	1
Otu00278	Bacteria	Bacteroidetes	Flavobacteriia	Flavobacteriales	Flavobacteriaceae	Lutibacter	Otu00278	0	0	0	3	3	0	3	2	3	1	2	4
Otu00279	Bacteria	Proteobacteria	Gammaproteobacteria	Gammaproteobacteria_unclassified	Gammaproteobacteria_unclassified	Gammaproteobacteria_unclassified	Otu00279	0	0	0	3	0	1	0	0	0	13	4	4
Otu00280	Bacteria	Bacteria_unclassified	Bacteria_unclassified	Bacteria_unclassified	Bacteria_unclassified	Bacteria_unclassified	Otu00280	2	2	3	1	5	4	0	0	0	0	0	0
Otu00281	Bacteria	Proteobacteria	Proteobacteria_unclassified	Proteobacteria_unclassified	Proteobacteria_unclassified	Proteobacteria_unclassified	Otu00281	3	0	0	0	0	0	4	1	0	3	7	2
Otu00282	Bacteria	Proteobacteria	Gammaproteobacteria	Gammaproteobacteria_unclassified	Gammaproteobacteria_unclassified	Gammaproteobacteria_unclassified	Otu00282	0	0	0	0	1	9	0	0	0	6	4	3
Otu00283	Bacteria	Bacteria_unclassified	Bacteria_unclassified	Bacteria_unclassified	Bacteria_unclassified	Bacteria_unclassified	Otu00283	0	0	0	12	6	2	0	1	0	0	0	1
Otu00284	Bacteria	Proteobacteria	Gammaproteobacteria	Gammaproteobacteria_unclassified	Gammaproteobacteria_unclassified	Gammaproteobacteria_unclassified	Otu00284	4	0	2	0	3	0	0	4	4	3	1	2
Otu00285	Bacteria	Proteobacteria	Gammaproteobacteria	Gammaproteobacteria_unclassified	Gammaproteobacteria_unclassified	Gammaproteobacteria_unclassified	Otu00285	0	2	2	2	3	1	1	2	0	2	1	3
Otu00286	Bacteria	Bacteroidetes	Bacteroidetes_unclassified	Bacteroidetes_unclassified	Bacteroidetes_unclassified	Bacteroidetes_unclassified	Otu00286	0	1	0	1	0	0	1	2	2	11	4	1
Otu00287	Bacteria	Verrucomicrobia	Verrucomicrobiae	Verrucomicrobiales	Verrucomicrobiaceae	Verrucomicrobiaceae_unclassified	Otu00287	1	0	0	0	3	0	2	2	2	4	7	4
Otu00288	Bacteria	Proteobacteria	Alphaproteobacteria	Rhodobacterales	Rhodobacteraceae	Rhodobacteraceae_unclassified	Otu00288	0	4	2	2	2	8	1	0	2	0	0	0
Otu00289	Bacteria	Proteobacteria	Deltaproteobacteria	Desulfobacterales	Desulfobulbaceae	Desulfopila	Otu00289	0	0	0	2	6	3	0	0	0	7	2	3
Otu00290	Bacteria	Proteobacteria	Gammaproteobacteria	Gammaproteobacteria_unclassified	Gammaproteobacteria_unclassified	Gammaproteobacteria_unclassified	Otu00290	0	0	0	1	1	4	0	0	1	2	10	1
Otu00291	Bacteria	Bacteria_unclassified	Bacteria_unclassified	Bacteria_unclassified	Bacteria_unclassified	Bacteria_unclassified	Otu00291	0	0	0	0	2	1	0	1	0	8	7	5
Otu00292	Bacteria	Proteobacteria	Alphaproteobacteria	SAR11	Candidatus_Pelagibacter	Candidatus_Pelagibacter_unclassified	Otu00292	0	0	5	0	0	0	5	4	4	0	2	1
Otu00293	Bacteria	Proteobacteria	Gammaproteobacteria	Gammaproteobacteria_incertae_sedis	Congregibacter	Congregibacter_unclassified	Otu00293	1	0	9	0	2	0	0	0	0	0	6	0
Otu00294	Bacteria	Bacteria_unclassified	Bacteria_unclassified	Bacteria_unclassified	Bacteria_unclassified	Bacteria_unclassified	Otu00294	0	1	0	8	6	6	0	0	0	0	0	0
Otu00295	Bacteria	Proteobacteria	Alphaproteobacteria	Rhodobacterales	Rhodobacteraceae	Rhodobacteraceae_unclassified	Otu00295	1	3	5	2	3	2	2	0	0	2	0	1
Otu00296	Bacteria	Proteobacteria	Gammaproteobacteria	Gammaproteobacteria_unclassified	Gammaproteobacteria_unclassified	Gammaproteobacteria_unclassified	Otu00296	3	3	3	0	0	4	3	2	1	0	1	0
Otu00297	Bacteria	Proteobacteria	Gammaproteobacteria	Alteromonadales	Colwelliaceae	Colwelliaceae_unclassified	Otu00297	0	0	0	1	0	0	1	7	0	5	2	5
Otu00298	Bacteria	Proteobacteria	Gammaproteobacteria	Gammaproteobacteria_unclassified	Gammaproteobacteria_unclassified	Gammaproteobacteria_unclassified	Otu00298	4	3	1	2	0	0	1	2	0	2	5	2
Otu00299	Bacteria	Cyanobacteria/Chloroplast	Chloroplast	Chloroplast	Bacillariophyta	Bacillariophyta_unclassified	Otu00299	0	0	0	0	0	3	0	0	0	3	8	6
Otu00300	Bacteria	Proteobacteria	Gammaproteobacteria	Gammaproteobacteria_unclassified	Gammaproteobacteria_unclassified	Gammaproteobacteria_unclassified	Otu00300	0	0	0	4	2	2	0	2	0	5	0	3
Otu00301	Bacteria	Proteobacteria	Epsilonproteobacteria	Campylobacterales	Helicobacteraceae	Sulfurovum	Otu00301	0	0	0	0	0	0	7	0	1	1	3	4
Otu00302	Bacteria	Bacteria_unclassified	Bacteria_unclassified	Bacteria_unclassified	Bacteria_unclassified	Bacteria_unclassified	Otu00302	0	0	0	5	5	5	0	0	0	1	3	0
Otu00303	Bacteria	Verrucomicrobia	Verrucomicrobiae	Verrucomicrobiales	Verrucomicrobiaceae	Haloferula	Otu00303	0	0	0	0	1	2	0	2	1	8	3	4
Otu00304	Bacteria	Cyanobacteria/Chloroplast	Cyanobacteria/Chloroplast_unclassified	Cyanobacteria/Chloroplast_unclassified	Cyanobacteria/Chloroplast_unclassified	Cyanobacteria/Chloroplast_unclassified	Otu00304	1	0	0	3	4	5	0	0	0	2	0	0
Otu00305	Bacteria	Actinobacteria	Actinobacteria	Acidimicrobiales	Acidimicrobiaceae	Ilumatobacter	Otu00305	0	1	1	2	1	2	0	0	0	1	4	3
Otu00306	Bacteria	Proteobacteria	Alphaproteobacteria	Rhodobacterales	Rhodobacteraceae	Rhodobacteraceae_unclassified	Otu00306	0	0	0	2	2	2	0	1	0	8	3	3
Otu00307	Bacteria	Proteobacteria	Deltaproteobacteria	Desulfobacterales	Desulfobulbaceae	Desulfobulbaceae_unclassified	Otu00307	0	0	0	3	3	4	0	0	0	3	3	1
Otu00308	Bacteria	Proteobacteria	Gammaproteobacteria	Gammaproteobacteria_unclassified	Gammaproteobacteria_unclassified	Gammaproteobacteria_unclassified	Otu00308	3	1	1	0	0	0	3	0	2	2	3	3
Otu00309	Bacteria	Bacteroidetes	Bacteroidetes_unclassified	Bacteroidetes_unclassified	Bacteroidetes_unclassified	Bacteroidetes_unclassified	Otu00309	0	0	0	1	3	6	5	0	0	2	1	1
Otu00310	Bacteria	Proteobacteria	Epsilonproteobacteria	Campylobacterales	Helicobacteraceae	Sulfurimonas	Otu00310	1	0	2	6	0	1	1	0	2	1	2	1
Otu00311	Bacteria	Verrucomicrobia	Verrucomicrobiae	Verrucomicrobiales	Rubritaleaceae	Rubritalea	Otu00311	1	0	0	1	0	3	3	1	3	2	3	0
Otu00312	Bacteria	Bacteria_unclassified	Bacteria_unclassified	Bacteria_unclassified	Bacteria_unclassified	Bacteria_unclassified	Otu00312	1	1	0	2	5	5	0	0	0	0	0	0
Otu00313	Bacteria	Cyanobacteria/Chloroplast	Chloroplast	Chloroplast	Bacillariophyta	Bacillariophyta_unclassified	Otu00313	2	0	3	2	2	1	0	0	0	2	2	3
Otu00314	Bacteria	Proteobacteria	Proteobacteria_unclassified	Proteobacteria_unclassified	Proteobacteria_unclassified	Proteobacteria_unclassified	Otu00314	0	0	1	1	1	2	0	0	0	6	0	9
Otu00315	Bacteria	Proteobacteria	Alphaproteobacteria	Sphingomonadales	Sphingomonadaceae	Sphingomonas	Otu00315	0	0	5	3	3	3	0	0	0	0	0	0
Otu00316	Bacteria	Proteobacteria	Alphaproteobacteria	Alphaproteobacteria_unclassified	Alphaproteobacteria_unclassified	Alphaproteobacteria_unclassified	Otu00316	1	0	0	1	1	0	5	0	2	4	0	0
Otu00317	Bacteria	Proteobacteria	Alphaproteobacteria	SAR11	Candidatus_Pelagibacter	Candidatus_Pelagibacter_unclassified	Otu00317	3	2	0	0	0	0	3	1	1	0	1	4
Otu00318	Bacteria	Planctomycetes	Planctomycetia	Planctomycetales	Planctomycetaceae	Planctomycetaceae_unclassified	Otu00318	0	0	1	1	1	1	1	0	2	1	8	4
Otu00319	Bacteria	Bacteria_unclassified	Bacteria_unclassified	Bacteria_unclassified	Bacteria_unclassified	Bacteria_unclassified	Otu00319	1	0	0	0	0	0	0	10	1	5	0	4
Otu00320	Bacteria	Bacteria_unclassified	Bacteria_unclassified	Bacteria_unclassified	Bacteria_unclassified	Bacteria_unclassified	Otu00320	0	0	0	0	0	0	3	4	8	1	0	3
Otu00321	Bacteria	Bacteroidetes	Flavobacteriia	Flavobacteriales	Cryomorphaceae	Cryomorphaceae_unclassified	Otu00321	2	3	2	0	0	0	3	2	2	2	0	2
Otu00322	Bacteria	Proteobacteria	Gammaproteobacteria	Gammaproteobacteria_unclassified	Gammaproteobacteria_unclassified	Gammaproteobacteria_unclassified	Otu00322	0	1	0	3	1	2	0	2	0	2	5	2
Otu00323	Bacteria	Cyanobacteria/Chloroplast	Cyanobacteria	Family_II	GpIIa	GpIIa_unclassified	Otu00323	2	0	2	0	2	0	1	1	0	0	2	4
Otu00324	Bacteria	Proteobacteria	Gammaproteobacteria	Gammaproteobacteria_incertae_sedis	Gammaproteobacteria_incertae_sedis_unclassified	Gammaproteobacteria_incertae_sedis_unclassified	Otu00324	0	0	0	1	4	3	0	0	0	1	5	1
Otu00325	Bacteria	Bacteria_unclassified	Bacteria_unclassified	Bacteria_unclassified	Bacteria_unclassified	Bacteria_unclassified	Otu00325	4	0	1	0	0	0	5	2	5	1	1	0
Otu00326	Bacteria	Nitrospinae	Nitrospinia	Nitrospinales	Nitrospinaceae	Nitrospina	Otu00326	0	1	0	0	1	2	2	0	2	2	3	6
Otu00327	Bacteria	Proteobacteria	Gammaproteobacteria	Gammaproteobacteria_unclassified	Gammaproteobacteria_unclassified	Gammaproteobacteria_unclassified	Otu00327	0	1	0	0	2	1	1	2	0	4	1	4
Otu00328	Bacteria	Proteobacteria	Proteobacteria_unclassified	Proteobacteria_unclassified	Proteobacteria_unclassified	Proteobacteria_unclassified	Otu00328	0	0	2	1	0	0	5	2	1	3	1	1
Otu00329	Bacteria	Bacteroidetes	Flavobacteriia	Flavobacteriales	Flavobacteriales_unclassified	Flavobacteriales_unclassified	Otu00329	0	0	0	1	3	3	0	1	2	1	0	5
Otu00330	Bacteria	Proteobacteria	Gammaproteobacteria	Gammaproteobacteria_unclassified	Gammaproteobacteria_unclassified	Gammaproteobacteria_unclassified	Otu00330	6	0	1	2	0	0	0	3	3	1	2	3
Otu00331	Bacteria	Proteobacteria	Alphaproteobacteria	Alphaproteobacteria_unclassified	Alphaproteobacteria_unclassified	Alphaproteobacteria_unclassified	Otu00331	2	2	1	0	0	1	1	0	5	1	0	3
Otu00332	Bacteria	Cyanobacteria/Chloroplast	Chloroplast	Chloroplast	Bacillariophyta	Bacillariophyta_unclassified	Otu00332	0	0	0	0	0	1	0	0	0	2	3	11
Otu00333	Bacteria	Bacteria_unclassified	Bacteria_unclassified	Bacteria_unclassified	Bacteria_unclassified	Bacteria_unclassified	Otu00333	4	3	2	2	1	0	0	0	0	0	0	2
Otu00334	Bacteria	Actinobacteria	Actinobacteria	Actinomycetales	Actinomycetales_unclassified	Actinomycetales_unclassified	Otu00334	0	1	2	1	0	2	0	4	3	0	0	3
Otu00335	Bacteria	Proteobacteria	Gammaproteobacteria	Vibrionales	Vibrionaceae	Vibrio	Otu00335	1	0	0	1	1	0	2	2	5	2	3	2
Otu00336	Bacteria	Proteobacteria	Deltaproteobacteria	Desulfobacterales	Desulfobulbaceae	Desulfobulbaceae_unclassified	Otu00336	0	0	0	0	4	6	0	0	0	5	2	0
Otu00337	Bacteria	Bacteroidetes	Flavobacteriia	Flavobacteriales	Flavobacteriaceae	Flavobacteriaceae_unclassified	Otu00337	0	1	1	5	3	0	0	0	0	1	0	0
Otu00338	Bacteria	Proteobacteria	Alphaproteobacteria	SAR11	Candidatus_Pelagibacter	Candidatus_Pelagibacter_unclassified	Otu00338	0	2	3	1	0	3	3	1	2	0	1	1
Otu00339	Bacteria	Proteobacteria	Gammaproteobacteria	Alteromonadales	Shewanellaceae	Shewanella	Otu00339	0	4	7	2	1	1	0	0	0	0	0	0
Otu00340	Bacteria	Proteobacteria	Deltaproteobacteria	Desulfobacterales	Desulfobacteraceae	Desulfobacteraceae_unclassified	Otu00340	0	3	0	0	2	1	0	0	1	1	3	4
Otu00341	Bacteria	Proteobacteria	Alphaproteobacteria	Alphaproteobacteria_unclassified	Alphaproteobacteria_unclassified	Alphaproteobacteria_unclassified	Otu00341	2	2	0	1	0	0	1	0	3	2	4	3
Otu00342	Bacteria	Proteobacteria	Gammaproteobacteria	Alteromonadales	Psychromonadaceae	Psychromonas	Otu00342	0	4	0	0	1	3	0	2	1	2	4	0
Otu00343	Bacteria	Proteobacteria	Gammaproteobacteria	Gammaproteobacteria_unclassified	Gammaproteobacteria_unclassified	Gammaproteobacteria_unclassified	Otu00343	0	1	0	3	1	1	0	0	0	4	5	0
Otu00344	Bacteria	Bacteroidetes	Flavobacteriia	Flavobacteriales	Flavobacteriaceae	Flavobacteriaceae_unclassified	Otu00344	0	0	1	4	1	1	0	0	1	6	2	0
Otu00345	Bacteria	Proteobacteria	Gammaproteobacteria	Alteromonadales	Moritellaceae	Paramoritella	Otu00345	0	0	0	5	0	3	0	0	0	2	5	0
Otu00346	Bacteria	Proteobacteria	Proteobacteria_unclassified	Proteobacteria_unclassified	Proteobacteria_unclassified	Proteobacteria_unclassified	Otu00346	0	0	0	4	3	4	0	0	0	3	0	0
Otu00347	Bacteria	Proteobacteria	Gammaproteobacteria	Gammaproteobacteria_unclassified	Gammaproteobacteria_unclassified	Gammaproteobacteria_unclassified	Otu00347	0	0	0	1	0	3	0	0	0	4	4	3
Otu00348	Bacteria	Proteobacteria	Deltaproteobacteria	Desulfobacterales	Desulfobacteraceae	Desulfosarcina	Otu00348	0	0	0	1	0	2	0	0	0	5	1	9
Otu00349	Bacteria	Proteobacteria	Alphaproteobacteria	Alphaproteobacteria_unclassified	Alphaproteobacteria_unclassified	Alphaproteobacteria_unclassified	Otu00349	2	1	2	0	0	2	0	0	6	0	5	1
Otu00350	Bacteria	Bacteria_unclassified	Bacteria_unclassified	Bacteria_unclassified	Bacteria_unclassified	Bacteria_unclassified	Otu00350	2	0	0	0	0	0	2	10	0	1	1	0
Otu00351	Bacteria	Proteobacteria	Proteobacteria_unclassified	Proteobacteria_unclassified	Proteobacteria_unclassified	Proteobacteria_unclassified	Otu00351	0	0	2	3	1	0	2	0	2	0	5	2
Otu00352	Bacteria	Proteobacteria	Alphaproteobacteria	Rhodobacterales	Rhodobacteraceae	Rhodobacteraceae_unclassified	Otu00352	8	2	4	3	0	0	0	0	0	0	0	0
Otu00353	Bacteria	Proteobacteria	Gammaproteobacteria	Gammaproteobacteria_incertae_sedis	Gammaproteobacteria_incertae_sedis_unclassified	Gammaproteobacteria_incertae_sedis_unclassified	Otu00353	0	0	0	5	1	1	0	0	1	3	0	2
Otu00354	Bacteria	Proteobacteria	Gammaproteobacteria	Alteromonadales	Alteromonadaceae	Haliea	Otu00354	1	3	2	1	3	3	0	0	0	1	0	0
Otu00355	Bacteria	Proteobacteria	Alphaproteobacteria	Rhodobacterales	Rhodobacteraceae	Rhodobacteraceae_unclassified	Otu00355	4	0	2	2	2	0	2	0	0	2	0	0
Otu00356	Bacteria	Verrucomicrobia	Opitutae	Puniceicoccales	Puniceicoccaceae	Coraliomargarita	Otu00356	0	3	1	0	4	0	0	0	1	0	0	3
Otu00357	Bacteria	Bacteria_unclassified	Bacteria_unclassified	Bacteria_unclassified	Bacteria_unclassified	Bacteria_unclassified	Otu00357	3	5	2	3	1	2	0	0	0	0	0	0
Otu00358	Bacteria	Proteobacteria	Alphaproteobacteria	Rhodobacterales	Rhodobacteraceae	Rhodobacteraceae_unclassified	Otu00358	0	0	0	2	0	1	1	2	6	0	3	2
Otu00359	Bacteria	Proteobacteria	Betaproteobacteria	Betaproteobacteria_unclassified	Betaproteobacteria_unclassified	Betaproteobacteria_unclassified	Otu00359	1	1	3	1	1	2	0	0	0	1	3	0
Otu00360	Bacteria	Bacteroidetes	Bacteroidetes_unclassified	Bacteroidetes_unclassified	Bacteroidetes_unclassified	Bacteroidetes_unclassified	Otu00360	0	0	0	0	0	1	0	1	0	3	4	7
Otu00361	Bacteria	Bacteria_unclassified	Bacteria_unclassified	Bacteria_unclassified	Bacteria_unclassified	Bacteria_unclassified	Otu00361	1	0	0	0	2	0	1	1	2	3	7	0
Otu00362	Bacteria	Proteobacteria	Epsilonproteobacteria	Campylobacterales	Helicobacteraceae	Sulfurimonas	Otu00362	0	1	0	3	1	0	1	1	1	5	0	0
Otu00363	Bacteria	Bacteria_unclassified	Bacteria_unclassified	Bacteria_unclassified	Bacteria_unclassified	Bacteria_unclassified	Otu00363	0	0	0	1	0	0	0	3	2	3	5	3
Otu00364	Bacteria	Proteobacteria	Betaproteobacteria	Methylophilales	Methylophilaceae	Methylophilaceae_unclassified	Otu00364	0	4	1	0	0	8	0	0	0	0	0	0
Otu00365	Bacteria	Bacteria_unclassified	Bacteria_unclassified	Bacteria_unclassified	Bacteria_unclassified	Bacteria_unclassified	Otu00365	0	0	0	2	1	1	0	0	4	0	3	0
Otu00366	unknown	unknown_unclassified	unknown_unclassified	unknown_unclassified	unknown_unclassified	unknown_unclassified	Otu00366	0	0	0	0	0	0	1	1	6	8	1	0
Otu00367	Bacteria	Planctomycetes	Planctomycetia	Planctomycetales	Planctomycetaceae	Planctomycetaceae_unclassified	Otu00367	0	0	1	2	1	3	0	2	0	0	0	3
Otu00368	Bacteria	Proteobacteria	Gammaproteobacteria	Gammaproteobacteria_unclassified	Gammaproteobacteria_unclassified	Gammaproteobacteria_unclassified	Otu00368	1	4	1	2	1	4	0	0	0	0	0	0
Otu00369	Bacteria	Bacteroidetes	Bacteroidetes_unclassified	Bacteroidetes_unclassified	Bacteroidetes_unclassified	Bacteroidetes_unclassified	Otu00369	3	1	0	0	0	0	1	0	0	1	0	7
Otu00370	Bacteria	Proteobacteria	Gammaproteobacteria	Pseudomonadales	Moraxellaceae	Psychrobacter	Otu00370	0	1	6	2	4	1	0	0	0	0	0	0
Otu00371	Bacteria	Bacteroidetes	Bacteroidetes_unclassified	Bacteroidetes_unclassified	Bacteroidetes_unclassified	Bacteroidetes_unclassified	Otu00371	1	0	1	6	0	4	0	0	1	0	1	2
Otu00372	Bacteria	Proteobacteria	Deltaproteobacteria	Desulfobacterales	Desulfobulbaceae	Desulfobulbus	Otu00372	2	0	0	0	0	2	1	0	0	7	3	2
Otu00373	Bacteria	Fusobacteria	Fusobacteriia	Fusobacteriales	Fusobacteriaceae	Fusobacteriaceae_unclassified	Otu00373	0	0	1	2	3	0	0	0	0	4	6	0
Otu00374	Bacteria	Bacteroidetes	Flavobacteriia	Flavobacteriales	Cryomorphaceae	Cryomorphaceae_unclassified	Otu00374	1	3	0	2	4	0	0	1	0	0	0	0
Otu00375	Bacteria	Proteobacteria	Gammaproteobacteria	Alteromonadales	Alteromonadaceae	Alteromonadaceae_unclassified	Otu00375	6	0	1	1	0	3	0	0	0	0	2	0
Otu00376	Bacteria	Bacteroidetes	Flavobacteriia	Flavobacteriales	Flavobacteriaceae	Flavobacteriaceae_unclassified	Otu00376	0	0	0	0	0	0	0	7	5	0	2	1
Otu00377	Bacteria	Bacteroidetes	Bacteroidetes_unclassified	Bacteroidetes_unclassified	Bacteroidetes_unclassified	Bacteroidetes_unclassified	Otu00377	1	2	0	0	1	0	2	2	1	2	0	3
Otu00378	Bacteria	Proteobacteria	Deltaproteobacteria	Desulfobacterales	Desulfobulbaceae	Desulfobulbaceae_unclassified	Otu00378	0	0	0	1	8	4	0	0	0	1	0	0
Otu00379	Bacteria	Proteobacteria	Gammaproteobacteria	Gammaproteobacteria_unclassified	Gammaproteobacteria_unclassified	Gammaproteobacteria_unclassified	Otu00379	0	0	0	0	2	4	0	0	0	7	3	0
Otu00380	Bacteria	Proteobacteria	Gammaproteobacteria	Gammaproteobacteria_unclassified	Gammaproteobacteria_unclassified	Gammaproteobacteria_unclassified	Otu00380	0	0	0	0	4	2	0	0	0	1	7	1
Otu00381	Bacteria	Cyanobacteria/Chloroplast	Chloroplast	Chloroplast	Bacillariophyta	Bacillariophyta_unclassified	Otu00381	0	0	1	0	0	3	0	1	0	8	2	1
Otu00382	Bacteria	Proteobacteria	Gammaproteobacteria	Gammaproteobacteria_unclassified	Gammaproteobacteria_unclassified	Gammaproteobacteria_unclassified	Otu00382	0	0	0	4	2	1	0	0	0	3	3	1
Otu00383	Bacteria	Cyanobacteria/Chloroplast	Chloroplast	Chloroplast	Bacillariophyta	Bacillariophyta_unclassified	Otu00383	0	0	0	0	6	5	0	0	0	0	0	0
Otu00384	Bacteria	Proteobacteria	Alphaproteobacteria	Alphaproteobacteria_unclassified	Alphaproteobacteria_unclassified	Alphaproteobacteria_unclassified	Otu00384	0	0	1	0	3	0	1	0	7	1	0	0
Otu00385	Bacteria	Bacteroidetes	Flavobacteriia	Flavobacteriales	Flavobacteriaceae	Flavobacteriaceae_unclassified	Otu00385	0	0	0	3	0	0	0	1	0	4	4	0
Otu00386	Bacteria	Firmicutes	Clostridia	Clostridiales	Ruminococcaceae	Ruminococcaceae_unclassified	Otu00386	0	0	2	1	0	2	0	1	0	5	1	4
Otu00387	Bacteria	Proteobacteria	Gammaproteobacteria	Gammaproteobacteria_unclassified	Gammaproteobacteria_unclassified	Gammaproteobacteria_unclassified	Otu00387	0	0	0	6	1	1	1	0	1	2	2	0
Otu00388	Bacteria	Cyanobacteria/Chloroplast	Chloroplast	Chloroplast	Bacillariophyta	Bacillariophyta_unclassified	Otu00388	0	1	0	0	0	4	0	2	0	2	1	0
Otu00389	Bacteria	Proteobacteria	Gammaproteobacteria	Gammaproteobacteria_unclassified	Gammaproteobacteria_unclassified	Gammaproteobacteria_unclassified	Otu00389	0	0	0	2	2	4	0	0	0	0	2	1
Otu00390	Bacteria	Proteobacteria	Alphaproteobacteria	Rhodobacterales	Rhodobacteraceae	Loktanella	Otu00390	0	0	0	0	2	0	2	1	0	5	2	4
Otu00391	Bacteria	Bacteria_unclassified	Bacteria_unclassified	Bacteria_unclassified	Bacteria_unclassified	Bacteria_unclassified	Otu00391	0	0	0	0	2	2	0	0	0	5	0	4
Otu00392	Bacteria	Proteobacteria	Alphaproteobacteria	Rhodobacterales	Rhodobacteraceae	Rhodobacteraceae_unclassified	Otu00392	0	0	0	2	0	2	0	0	0	2	8	1
Otu00393	Bacteria	Bacteria_unclassified	Bacteria_unclassified	Bacteria_unclassified	Bacteria_unclassified	Bacteria_unclassified	Otu00393	4	0	6	1	0	1	0	0	0	0	0	0
Otu00394	Bacteria	Proteobacteria	Gammaproteobacteria	Oceanospirillales	Oceanospirillaceae	Marinomonas	Otu00394	0	3	3	3	0	2	1	0	0	3	0	0
Otu00395	Bacteria	Proteobacteria	Gammaproteobacteria	Gammaproteobacteria_unclassified	Gammaproteobacteria_unclassified	Gammaproteobacteria_unclassified	Otu00395	0	0	0	0	0	0	4	4	1	0	4	2
Otu00396	Bacteria	Bacteria_unclassified	Bacteria_unclassified	Bacteria_unclassified	Bacteria_unclassified	Bacteria_unclassified	Otu00396	0	0	1	0	0	0	3	1	0	6	1	0
Otu00397	Bacteria	Proteobacteria	Gammaproteobacteria	Aeromonadales	Aeromonadaceae	Aeromonas	Otu00397	0	1	9	1	1	0	0	0	0	0	0	0
Otu00398	Bacteria	Bacteroidetes	Flavobacteriia	Flavobacteriales	Flavobacteriaceae	Flavobacteriaceae_unclassified	Otu00398	0	0	0	6	0	1	0	3	1	0	1	1
Otu00399	Bacteria	Proteobacteria	Proteobacteria_unclassified	Proteobacteria_unclassified	Proteobacteria_unclassified	Proteobacteria_unclassified	Otu00399	1	0	0	1	0	0	4	4	0	3	0	0
Otu00400	Bacteria	Proteobacteria	Proteobacteria_unclassified	Proteobacteria_unclassified	Proteobacteria_unclassified	Proteobacteria_unclassified	Otu00400	0	3	0	0	2	2	0	3	0	0	0	2
Otu00401	Bacteria	Cyanobacteria/Chloroplast	Chloroplast	Chloroplast	Bacillariophyta	Bacillariophyta_unclassified	Otu00401	0	0	0	0	0	0	0	1	0	7	3	3
Otu00402	Bacteria	Cyanobacteria/Chloroplast	Chloroplast	Chloroplast	Cryptomonadaceae	Cryptomonadaceae_unclassified	Otu00402	0	1	1	3	3	0	2	0	0	1	0	0
Otu00403	Bacteria	Bacteroidetes	Cytophagia	Cytophagales	Flammeovirgaceae	Flammeovirgaceae_unclassified	Otu00403	4	0	0	3	0	1	0	0	1	1	2	0
Otu00404	Bacteria	Bacteria_unclassified	Bacteria_unclassified	Bacteria_unclassified	Bacteria_unclassified	Bacteria_unclassified	Otu00404	0	1	0	0	0	0	0	2	0	2	6	4
Otu00405	Bacteria	Proteobacteria	Alphaproteobacteria	Rhodobacterales	Rhodobacteraceae	Rhodobacteraceae_unclassified	Otu00405	0	2	1	0	0	0	2	2	2	2	0	3
Otu00406	Bacteria	Spirochaetes	Spirochaetia	Spirochaetales	Spirochaetaceae	Spirochaeta	Otu00406	2	0	0	0	0	0	2	3	2	2	2	1
Otu00407	Bacteria	Proteobacteria	Alphaproteobacteria	Rhodobacterales	Rhodobacteraceae	Rhodobacteraceae_unclassified	Otu00407	2	0	0	5	3	0	0	0	0	0	0	0
Otu00408	Bacteria	Bacteroidetes	Bacteroidetes_unclassified	Bacteroidetes_unclassified	Bacteroidetes_unclassified	Bacteroidetes_unclassified	Otu00408	0	0	4	4	1	0	0	3	0	0	0	0
Otu00409	Bacteria	Bacteria_unclassified	Bacteria_unclassified	Bacteria_unclassified	Bacteria_unclassified	Bacteria_unclassified	Otu00409	0	0	0	3	3	1	0	0	0	2	2	0
Otu00410	Bacteria	Acidobacteria	Acidobacteria_Gp23	Gp23	Gp23_unclassified	Gp23_unclassified	Otu00410	0	0	0	1	1	4	0	0	0	1	1	2
Otu00411	Bacteria	Bacteria_unclassified	Bacteria_unclassified	Bacteria_unclassified	Bacteria_unclassified	Bacteria_unclassified	Otu00411	1	1	1	0	0	1	1	0	1	6	0	0
Otu00412	Bacteria	Bacteria_unclassified	Bacteria_unclassified	Bacteria_unclassified	Bacteria_unclassified	Bacteria_unclassified	Otu00412	0	2	1	0	1	0	3	0	1	3	3	0
Otu00413	Bacteria	Bacteria_unclassified	Bacteria_unclassified	Bacteria_unclassified	Bacteria_unclassified	Bacteria_unclassified	Otu00413	0	0	0	1	1	3	0	0	0	10	0	1
Otu00414	Bacteria	Proteobacteria	Gammaproteobacteria	Gammaproteobacteria_unclassified	Gammaproteobacteria_unclassified	Gammaproteobacteria_unclassified	Otu00414	1	4	0	0	0	0	2	1	2	1	0	0
Otu00415	Bacteria	Bacteria_unclassified	Bacteria_unclassified	Bacteria_unclassified	Bacteria_unclassified	Bacteria_unclassified	Otu00415	0	0	6	0	0	0	0	0	0	1	1	4
Otu00416	Bacteria	Proteobacteria	Gammaproteobacteria	Gammaproteobacteria_unclassified	Gammaproteobacteria_unclassified	Gammaproteobacteria_unclassified	Otu00416	0	0	0	0	0	4	0	0	0	2	4	3
Otu00417	Bacteria	Proteobacteria	Alphaproteobacteria	Rhodobacterales	Rhodobacteraceae	Rhodobacteraceae_unclassified	Otu00417	2	0	0	1	2	4	0	0	0	0	0	0
Otu00418	Bacteria	Proteobacteria	Gammaproteobacteria	Gammaproteobacteria_unclassified	Gammaproteobacteria_unclassified	Gammaproteobacteria_unclassified	Otu00418	0	0	0	6	2	3	0	0	0	0	0	0
Otu00419	Bacteria	Proteobacteria	Deltaproteobacteria	Desulfobacterales	Desulfobacteraceae	Desulfobacteraceae_unclassified	Otu00419	0	0	0	3	0	1	3	2	0	2	2	0
Otu00420	Bacteria	Proteobacteria	Gammaproteobacteria	Gammaproteobacteria_unclassified	Gammaproteobacteria_unclassified	Gammaproteobacteria_unclassified	Otu00420	3	0	3	2	0	1	1	0	0	0	0	0
Otu00421	Bacteria	Bacteroidetes	Bacteroidetes_unclassified	Bacteroidetes_unclassified	Bacteroidetes_unclassified	Bacteroidetes_unclassified	Otu00421	1	0	3	0	3	0	0	0	0	0	0	0
Otu00422	Bacteria	Proteobacteria	Betaproteobacteria	Burkholderiales	Burkholderiales_unclassified	Burkholderiales_unclassified	Otu00422	0	2	1	1	2	2	0	0	0	0	0	0
Otu00423	Bacteria	Bacteroidetes	Flavobacteriia	Flavobacteriales	Flavobacteriaceae	Flavobacteriaceae_unclassified	Otu00423	0	0	0	1	2	1	0	0	0	2	3	0
Otu00424	Bacteria	Bacteria_unclassified	Bacteria_unclassified	Bacteria_unclassified	Bacteria_unclassified	Bacteria_unclassified	Otu00424	0	0	0	1	0	1	1	0	1	6	2	1
Otu00425	Bacteria	Bacteroidetes	Flavobacteriia	Flavobacteriales	Flavobacteriaceae	Flavobacteriaceae_unclassified	Otu00425	2	2	0	4	0	3	0	0	0	0	0	0
Otu00426	Bacteria	Proteobacteria	Proteobacteria_unclassified	Proteobacteria_unclassified	Proteobacteria_unclassified	Proteobacteria_unclassified	Otu00426	6	2	2	0	0	0	0	1	0	0	0	0
Otu00427	Bacteria	Bacteria_unclassified	Bacteria_unclassified	Bacteria_unclassified	Bacteria_unclassified	Bacteria_unclassified	Otu00427	0	0	2	0	0	0	1	2	0	2	1	1
Otu00428	Bacteria	Bacteroidetes	Flavobacteriia	Flavobacteriales	Flavobacteriaceae	Flavobacteriaceae_unclassified	Otu00428	0	4	4	0	5	0	0	0	0	0	0	0
Otu00429	Bacteria	Bacteroidetes	Flavobacteriia	Flavobacteriales	Flavobacteriaceae	Flavobacteriaceae_unclassified	Otu00429	0	0	0	2	3	1	0	0	0	0	0	1
Otu00430	Bacteria	Bacteroidetes	Flavobacteriia	Flavobacteriales	Flavobacteriaceae	Flavobacterium	Otu00430	0	0	5	0	0	0	0	0	0	0	0	0
Otu00431	Bacteria	Proteobacteria	Epsilonproteobacteria	Campylobacterales	Helicobacteraceae	Helicobacteraceae_unclassified	Otu00431	2	0	2	0	0	0	0	1	3	3	0	0
Otu00432	Bacteria	Bacteria_unclassified	Bacteria_unclassified	Bacteria_unclassified	Bacteria_unclassified	Bacteria_unclassified	Otu00432	4	0	0	2	1	0	0	1	0	0	2	1
Otu00433	Bacteria	Proteobacteria	Deltaproteobacteria	Myxococcales	Myxococcales_unclassified	Myxococcales_unclassified	Otu00433	0	0	0	0	4	1	0	0	0	1	3	2
Otu00434	Bacteria	Proteobacteria	Gammaproteobacteria	Gammaproteobacteria_unclassified	Gammaproteobacteria_unclassified	Gammaproteobacteria_unclassified	Otu00434	0	0	0	4	1	4	0	0	0	0	0	1
Otu00435	Bacteria	Proteobacteria	Proteobacteria_unclassified	Proteobacteria_unclassified	Proteobacteria_unclassified	Proteobacteria_unclassified	Otu00435	0	0	0	5	0	1	0	0	0	0	1	5
Otu00436	Bacteria	Bacteroidetes	Flavobacteriia	Flavobacteriales	Flavobacteriaceae	Flavobacteriaceae_unclassified	Otu00436	1	0	0	0	0	0	1	2	3	3	0	0
Otu00437	Bacteria	Bacteroidetes	Bacteroidetes_unclassified	Bacteroidetes_unclassified	Bacteroidetes_unclassified	Bacteroidetes_unclassified	Otu00437	0	0	0	0	0	0	3	2	1	0	0	5
Otu00438	Bacteria	Actinobacteria	Actinobacteria	Actinobacteria_unclassified	Actinobacteria_unclassified	Actinobacteria_unclassified	Otu00438	0	1	0	0	2	0	2	3	0	0	1	0
Otu00439	Bacteria	Bacteria_unclassified	Bacteria_unclassified	Bacteria_unclassified	Bacteria_unclassified	Bacteria_unclassified	Otu00439	0	0	0	2	6	1	0	0	0	0	0	0
Otu00440	Bacteria	Proteobacteria	Alphaproteobacteria	Rhodospirillales	Rhodospirillales_unclassified	Rhodospirillales_unclassified	Otu00440	5	0	3	0	0	1	1	0	0	0	0	0
Otu00441	Bacteria	Proteobacteria	Gammaproteobacteria	Gammaproteobacteria_unclassified	Gammaproteobacteria_unclassified	Gammaproteobacteria_unclassified	Otu00441	0	0	0	0	1	0	0	0	0	0	5	6
Otu00442	Bacteria	Bacteria_unclassified	Bacteria_unclassified	Bacteria_unclassified	Bacteria_unclassified	Bacteria_unclassified	Otu00442	0	0	0	0	0	1	2	5	1	2	0	0
Otu00443	Bacteria	Bacteria_unclassified	Bacteria_unclassified	Bacteria_unclassified	Bacteria_unclassified	Bacteria_unclassified	Otu00443	2	1	0	1	3	1	0	0	2	0	0	1
Otu00444	Bacteria	Cyanobacteria/Chloroplast	Chloroplast	Chloroplast	Chloroplast_unclassified	Chloroplast_unclassified	Otu00444	0	0	0	0	0	2	4	1	0	1	1	2
Otu00445	Bacteria	Bacteroidetes	Flavobacteriia	Flavobacteriales	Flavobacteriaceae	Flavobacteriaceae_unclassified	Otu00445	2	1	2	0	1	3	0	0	0	0	0	0
Otu00446	Bacteria	Proteobacteria	Betaproteobacteria	Burkholderiales	Oxalobacteraceae	Oxalobacteraceae_unclassified	Otu00446	1	0	2	0	0	4	0	0	0	0	0	1
Otu00447	Bacteria	Bacteroidetes	Bacteroidia	Bacteroidales	Bacteroidaceae	Bacteroides	Otu00447	0	0	2	4	1	0	0	3	1	0	0	0
Otu00448	Bacteria	Bacteroidetes	Bacteroidetes_unclassified	Bacteroidetes_unclassified	Bacteroidetes_unclassified	Bacteroidetes_unclassified	Otu00448	1	2	0	0	0	0	3	2	1	2	1	0
Otu00449	Bacteria	Bacteroidetes	Bacteroidetes_unclassified	Bacteroidetes_unclassified	Bacteroidetes_unclassified	Bacteroidetes_unclassified	Otu00449	0	0	0	1	1	1	0	0	0	2	6	0
Otu00450	Bacteria	Bacteria_unclassified	Bacteria_unclassified	Bacteria_unclassified	Bacteria_unclassified	Bacteria_unclassified	Otu00450	0	2	0	2	0	3	0	3	1	1	0	0
Otu00451	Bacteria	Bacteria_unclassified	Bacteria_unclassified	Bacteria_unclassified	Bacteria_unclassified	Bacteria_unclassified	Otu00451	3	0	0	0	1	0	0	0	0	4	4	0
Otu00452	Bacteria	Bacteroidetes	Bacteroidetes_unclassified	Bacteroidetes_unclassified	Bacteroidetes_unclassified	Bacteroidetes_unclassified	Otu00452	0	1	0	2	0	1	1	1	0	0	3	1
Otu00453	Bacteria	Proteobacteria	Gammaproteobacteria	Alteromonadales	Psychromonadaceae	Psychromonas	Otu00453	0	0	1	0	2	0	0	1	0	1	4	3
Otu00454	Bacteria	Proteobacteria	Deltaproteobacteria	Bdellovibrionales	Bacteriovoracaceae	Bacteriovorax	Otu00454	2	0	0	0	0	0	3	0	2	0	2	0
Otu00455	Bacteria	Proteobacteria	Deltaproteobacteria	Desulfuromonadales	Desulfuromonadales_unclassified	Desulfuromonadales_unclassified	Otu00455	0	2	0	2	1	0	0	0	2	4	0	0
Otu00456	Bacteria	Proteobacteria	Betaproteobacteria	Burkholderiales	Burkholderiales_unclassified	Burkholderiales_unclassified	Otu00456	2	3	0	1	2	0	0	1	0	0	0	0
Otu00457	Bacteria	Bacteroidetes	Flavobacteriia	Flavobacteriales	Flavobacteriaceae	Flavobacteriaceae_unclassified	Otu00457	0	2	4	0	2	0	0	0	0	0	0	0
Otu00458	Bacteria	Bacteroidetes	Flavobacteriia	Flavobacteriales	Flavobacteriaceae	Flavobacteriaceae_unclassified	Otu00458	0	0	0	1	0	0	1	3	2	2	0	2
Otu00459	Bacteria	Bacteroidetes	Bacteroidetes_unclassified	Bacteroidetes_unclassified	Bacteroidetes_unclassified	Bacteroidetes_unclassified	Otu00459	1	3	2	0	0	0	0	0	0	0	0	0
Otu00460	Bacteria	Proteobacteria	Betaproteobacteria	Burkholderiales	Burkholderiales_unclassified	Burkholderiales_unclassified	Otu00460	3	1	1	2	0	3	0	0	0	0	0	0
Otu00461	Bacteria	Bacteria_unclassified	Bacteria_unclassified	Bacteria_unclassified	Bacteria_unclassified	Bacteria_unclassified	Otu00461	2	1	0	1	0	2	0	0	1	2	0	0
Otu00462	Bacteria	Proteobacteria	Gammaproteobacteria	Gammaproteobacteria_unclassified	Gammaproteobacteria_unclassified	Gammaproteobacteria_unclassified	Otu00462	0	0	0	0	1	5	0	0	0	3	1	0
Otu00463	Bacteria	Proteobacteria	Gammaproteobacteria	Pseudomonadales	Pseudomonadaceae	Pseudomonas	Otu00463	0	3	3	0	0	0	0	0	0	0	0	0
Otu00464	Bacteria	Bacteria_unclassified	Bacteria_unclassified	Bacteria_unclassified	Bacteria_unclassified	Bacteria_unclassified	Otu00464	0	0	0	0	0	3	3	3	0	0	0	3
Otu00465	Bacteria	Proteobacteria	Gammaproteobacteria	Gammaproteobacteria_unclassified	Gammaproteobacteria_unclassified	Gammaproteobacteria_unclassified	Otu00465	2	0	0	0	1	0	1	4	2	0	0	2
Otu00466	Bacteria	Proteobacteria	Deltaproteobacteria	Deltaproteobacteria_unclassified	Deltaproteobacteria_unclassified	Deltaproteobacteria_unclassified	Otu00466	0	0	0	0	1	0	0	3	0	2	3	2
Otu00467	Bacteria	Proteobacteria	Alphaproteobacteria	Rhodobacterales	Rhodobacteraceae	Loktanella	Otu00467	0	0	0	0	2	0	0	2	2	1	3	0
Otu00468	Bacteria	Planctomycetes	Planctomycetia	Planctomycetales	Planctomycetaceae	Planctomycetaceae_unclassified	Otu00468	0	0	0	2	1	2	0	0	0	0	3	0
Otu00469	Bacteria	Proteobacteria	Gammaproteobacteria	Gammaproteobacteria_unclassified	Gammaproteobacteria_unclassified	Gammaproteobacteria_unclassified	Otu00469	1	1	0	0	0	0	1	1	4	1	0	1
Otu00470	Bacteria	Bacteroidetes	Sphingobacteriia	Sphingobacteriales	Saprospiraceae	Saprospiraceae_unclassified	Otu00470	0	1	0	1	0	1	0	0	0	3	1	2
Otu00471	Bacteria	Bacteroidetes	Sphingobacteriia	Sphingobacteriales	Sphingobacteriales_unclassified	Sphingobacteriales_unclassified	Otu00471	0	0	0	1	0	1	0	0	0	0	6	3
Otu00472	Bacteria	Bacteria_unclassified	Bacteria_unclassified	Bacteria_unclassified	Bacteria_unclassified	Bacteria_unclassified	Otu00472	2	2	0	0	0	1	2	1	0	3	2	0
Otu00473	Bacteria	Bacteria_unclassified	Bacteria_unclassified	Bacteria_unclassified	Bacteria_unclassified	Bacteria_unclassified	Otu00473	0	6	4	0	0	1	0	0	0	0	0	0
Otu00474	Bacteria	Bacteria_unclassified	Bacteria_unclassified	Bacteria_unclassified	Bacteria_unclassified	Bacteria_unclassified	Otu00474	0	0	0	6	2	0	0	0	0	0	0	3
Otu00475	Bacteria	Bacteroidetes	Flavobacteriia	Flavobacteriales	Flavobacteriales_unclassified	Flavobacteriales_unclassified	Otu00475	0	0	0	0	0	0	0	1	0	2	1	5
Otu00476	Bacteria	Proteobacteria	Deltaproteobacteria	Desulfobacterales	Desulfobacteraceae	Desulfobacterium	Otu00476	0	0	0	0	0	0	1	0	0	4	3	2
Otu00477	Bacteria	Proteobacteria	Gammaproteobacteria	Gammaproteobacteria_incertae_sedis	Marinicella	Marinicella_unclassified	Otu00477	0	0	0	0	2	2	0	0	1	0	2	1
Otu00478	Bacteria	Bacteroidetes	Bacteroidetes_unclassified	Bacteroidetes_unclassified	Bacteroidetes_unclassified	Bacteroidetes_unclassified	Otu00478	0	0	0	0	3	1	0	0	0	3	1	2
Otu00479	Bacteria	Bacteroidetes	Bacteroidetes_unclassified	Bacteroidetes_unclassified	Bacteroidetes_unclassified	Bacteroidetes_unclassified	Otu00479	0	0	0	0	0	2	0	0	0	6	2	1
Otu00480	Bacteria	Bacteria_unclassified	Bacteria_unclassified	Bacteria_unclassified	Bacteria_unclassified	Bacteria_unclassified	Otu00480	2	1	0	0	0	0	0	0	2	0	0	6
Otu00481	Bacteria	Bacteria_unclassified	Bacteria_unclassified	Bacteria_unclassified	Bacteria_unclassified	Bacteria_unclassified	Otu00481	0	1	2	0	0	3	0	0	0	0	0	0
Otu00482	Bacteria	Proteobacteria	Alphaproteobacteria	Rhodobacterales	Rhodobacteraceae	Rhodobacteraceae_unclassified	Otu00482	2	0	0	4	1	0	0	0	0	0	0	2
Otu00483	Bacteria	Proteobacteria	Gammaproteobacteria	Alteromonadales	Colwelliaceae	Thalassomonas	Otu00483	0	0	1	0	0	0	0	1	4	3	2	0
Otu00484	Bacteria	Bacteroidetes	Bacteroidetes_unclassified	Bacteroidetes_unclassified	Bacteroidetes_unclassified	Bacteroidetes_unclassified	Otu00484	0	0	0	0	0	0	0	0	2	0	2	6
Otu00485	Bacteria	Proteobacteria	Alphaproteobacteria	Rhodobacterales	Rhodobacteraceae	Rhodobacteraceae_unclassified	Otu00485	0	0	0	1	5	2	0	0	0	3	0	0
Otu00486	Bacteria	Proteobacteria	Alphaproteobacteria	Alphaproteobacteria_unclassified	Alphaproteobacteria_unclassified	Alphaproteobacteria_unclassified	Otu00486	0	0	0	0	0	1	3	2	2	0	0	0
Otu00487	Bacteria	Proteobacteria	Gammaproteobacteria	Alteromonadales	Alteromonadaceae	Glaciecola	Otu00487	1	0	0	3	1	4	0	0	0	1	0	0
Otu00488	Bacteria	Proteobacteria	Gammaproteobacteria	Gammaproteobacteria_unclassified	Gammaproteobacteria_unclassified	Gammaproteobacteria_unclassified	Otu00488	0	0	2	0	0	0	1	2	2	1	1	0
Otu00489	Bacteria	Proteobacteria	Betaproteobacteria	Burkholderiales	Comamonadaceae	Comamonadaceae_unclassified	Otu00489	2	0	0	0	3	2	0	0	0	0	0	0
Otu00490	Bacteria	Proteobacteria	Betaproteobacteria	Burkholderiales	Burkholderiales_unclassified	Burkholderiales_unclassified	Otu00490	2	0	3	1	1	1	0	0	0	0	0	0
Otu00491	Bacteria	Proteobacteria	Gammaproteobacteria	Gammaproteobacteria_unclassified	Gammaproteobacteria_unclassified	Gammaproteobacteria_unclassified	Otu00491	0	0	0	1	0	0	0	3	3	0	3	1
Otu00492	Bacteria	Proteobacteria	Deltaproteobacteria	Desulfuromonadales	Desulfuromonadaceae	Desulfuromonadaceae_unclassified	Otu00492	0	0	0	1	2	0	0	0	0	4	2	3
Otu00493	Bacteria	Bacteroidetes	Flavobacteriia	Flavobacteriales	Cryomorphaceae	Cryomorphaceae_unclassified	Otu00493	0	2	2	0	0	2	0	1	0	0	0	0
Otu00494	Bacteria	Cyanobacteria/Chloroplast	Chloroplast	Chloroplast	Chloroplast_unclassified	Chloroplast_unclassified	Otu00494	1	0	0	0	2	2	0	2	0	1	0	1
Otu00495	Bacteria	Bacteroidetes	Bacteroidetes_unclassified	Bacteroidetes_unclassified	Bacteroidetes_unclassified	Bacteroidetes_unclassified	Otu00495	0	4	3	1	0	2	0	0	0	0	0	0
Otu00496	Bacteria	Cyanobacteria/Chloroplast	Chloroplast	Chloroplast	Bacillariophyta	Bacillariophyta_unclassified	Otu00496	0	0	0	0	2	0	2	1	1	2	0	0
Otu00497	Bacteria	Proteobacteria	Gammaproteobacteria	Gammaproteobacteria_unclassified	Gammaproteobacteria_unclassified	Gammaproteobacteria_unclassified	Otu00497	2	0	0	1	1	0	0	0	0	5	2	0
Otu00498	Bacteria	Proteobacteria	Gammaproteobacteria	Gammaproteobacteria_unclassified	Gammaproteobacteria_unclassified	Gammaproteobacteria_unclassified	Otu00498	0	0	0	0	3	1	0	0	0	2	0	3
Otu00499	Bacteria	Proteobacteria	Proteobacteria_unclassified	Proteobacteria_unclassified	Proteobacteria_unclassified	Proteobacteria_unclassified	Otu00499	0	1	1	0	2	0	0	1	2	1	0	1
Otu00500	Bacteria	Proteobacteria	Proteobacteria_unclassified	Proteobacteria_unclassified	Proteobacteria_unclassified	Proteobacteria_unclassified	Otu00500	1	0	1	0	4	0	0	0	0	0	0	0
Otu00501	Bacteria	Proteobacteria	Gammaproteobacteria	Gammaproteobacteria_unclassified	Gammaproteobacteria_unclassified	Gammaproteobacteria_unclassified	Otu00501	0	2	0	0	0	0	1	2	2	0	1	2
Otu00502	Bacteria	Verrucomicrobia	Verrucomicrobiae	Verrucomicrobiales	Rubritaleaceae	Rubritalea	Otu00502	3	0	0	0	5	0	0	0	0	0	0	0
Otu00503	Bacteria	Proteobacteria	Alphaproteobacteria	Rhodospirillales	Rhodospirillaceae	Rhodospirillaceae_unclassified	Otu00503	1	1	1	2	0	0	1	1	1	0	0	0
Otu00504	Bacteria	Verrucomicrobia	Opitutae	Puniceicoccales	Puniceicoccaceae	Puniceicoccaceae_unclassified	Otu00504	1	1	0	0	1	0	1	3	0	0	2	1
Otu00505	Bacteria	Bacteria_unclassified	Bacteria_unclassified	Bacteria_unclassified	Bacteria_unclassified	Bacteria_unclassified	Otu00505	0	1	2	1	1	2	0	0	0	2	0	1
Otu00506	Bacteria	Bacteroidetes	Flavobacteriia	Flavobacteriales	Flavobacteriales_unclassified	Flavobacteriales_unclassified	Otu00506	0	0	0	0	0	0	0	0	3	2	3	1
Otu00507	Bacteria	Actinobacteria	Actinobacteria	Actinomycetales	Actinomycetales_unclassified	Actinomycetales_unclassified	Otu00507	1	5	0	1	1	0	0	0	0	0	0	0
Otu00508	Bacteria	Proteobacteria	Alphaproteobacteria	Rhodobacterales	Rhodobacteraceae	Rhodobacteraceae_unclassified	Otu00508	0	0	0	0	1	1	1	0	0	1	0	4
Otu00509	Bacteria	Proteobacteria	Alphaproteobacteria	Rhodobacterales	Rhodobacteraceae	Rhodobacteraceae_unclassified	Otu00509	1	0	0	2	0	0	3	1	0	0	1	0
Otu00510	Bacteria	Proteobacteria	Alphaproteobacteria	Rhodobacterales	Rhodobacteraceae	Rhodobacteraceae_unclassified	Otu00510	0	0	0	0	0	0	0	1	1	2	4	1
Otu00511	Bacteria	Bacteroidetes	Flavobacteriia	Flavobacteriales	Flavobacteriaceae	Flavobacteriaceae_unclassified	Otu00511	0	0	0	0	0	0	5	2	4	0	0	0
Otu00512	Bacteria	Proteobacteria	Gammaproteobacteria	Gammaproteobacteria_unclassified	Gammaproteobacteria_unclassified	Gammaproteobacteria_unclassified	Otu00512	2	0	0	0	0	1	0	0	0	3	1	2
Otu00513	Bacteria	Bacteroidetes	Flavobacteriia	Flavobacteriales	Flavobacteriaceae	Flavobacterium	Otu00513	0	0	0	4	1	2	0	0	0	0	0	0
Otu00514	Bacteria	Proteobacteria	Gammaproteobacteria	Gammaproteobacteria_unclassified	Gammaproteobacteria_unclassified	Gammaproteobacteria_unclassified	Otu00514	0	0	0	0	1	2	0	0	0	3	2	1
Otu00515	Bacteria	Cyanobacteria/Chloroplast	Cyanobacteria/Chloroplast_unclassified	Cyanobacteria/Chloroplast_unclassified	Cyanobacteria/Chloroplast_unclassified	Cyanobacteria/Chloroplast_unclassified	Otu00515	0	1	0	0	1	0	0	0	0	5	0	0
Otu00516	Bacteria	Cyanobacteria/Chloroplast	Chloroplast	Chloroplast	Bacillariophyta	Bacillariophyta_unclassified	Otu00516	0	0	0	2	0	0	0	0	0	1	4	2
Otu00517	Bacteria	Proteobacteria	Alphaproteobacteria	Rhodobacterales	Rhodobacteraceae	Rhodobacteraceae_unclassified	Otu00517	0	0	0	0	8	0	0	0	0	0	0	0
Otu00518	Bacteria	Bacteroidetes	Sphingobacteriia	Sphingobacteriales	Chitinophagaceae	Sediminibacterium	Otu00518	1	0	4	2	1	0	0	0	0	0	0	0
Otu00519	Bacteria	Proteobacteria	Betaproteobacteria	Betaproteobacteria_unclassified	Betaproteobacteria_unclassified	Betaproteobacteria_unclassified	Otu00519	0	0	0	0	0	1	0	5	1	0	1	1
Otu00520	Bacteria	Proteobacteria	Gammaproteobacteria	Vibrionales	Vibrionaceae	Vibrio	Otu00520	0	2	0	0	0	3	0	2	1	0	2	0
Otu00521	Bacteria	Bacteroidetes	Bacteroidetes_unclassified	Bacteroidetes_unclassified	Bacteroidetes_unclassified	Bacteroidetes_unclassified	Otu00521	0	0	0	0	2	1	0	0	0	3	0	5
Otu00522	Bacteria	Cyanobacteria/Chloroplast	Chloroplast	Chloroplast	Bacillariophyta	Bacillariophyta_unclassified	Otu00522	0	0	0	1	2	0	1	1	0	1	2	3
Otu00523	Bacteria	Cyanobacteria/Chloroplast	Chloroplast	Chloroplast	Bacillariophyta	Bacillariophyta_unclassified	Otu00523	0	0	0	0	0	0	0	1	0	1	4	4
Otu00524	Bacteria	Bacteria_unclassified	Bacteria_unclassified	Bacteria_unclassified	Bacteria_unclassified	Bacteria_unclassified	Otu00524	0	0	0	0	0	0	1	0	0	1	5	1
Otu00525	Bacteria	Proteobacteria	Proteobacteria_unclassified	Proteobacteria_unclassified	Proteobacteria_unclassified	Proteobacteria_unclassified	Otu00525	0	0	0	2	0	2	1	0	2	2	0	1
Otu00526	Bacteria	Proteobacteria	Gammaproteobacteria	Gammaproteobacteria_unclassified	Gammaproteobacteria_unclassified	Gammaproteobacteria_unclassified	Otu00526	0	0	0	3	1	1	0	0	0	3	0	0
Otu00527	Bacteria	Proteobacteria	Deltaproteobacteria	Desulfobacterales	Desulfobacteraceae	Desulfobacteraceae_unclassified	Otu00527	0	0	0	1	4	0	0	0	0	2	2	0
Otu00528	Bacteria	Bacteroidetes	Bacteroidetes_unclassified	Bacteroidetes_unclassified	Bacteroidetes_unclassified	Bacteroidetes_unclassified	Otu00528	2	1	0	0	0	0	0	2	2	0	1	0
Otu00529	Bacteria	Bacteroidetes	Bacteroidetes_unclassified	Bacteroidetes_unclassified	Bacteroidetes_unclassified	Bacteroidetes_unclassified	Otu00529	0	0	0	0	0	0	0	0	0	4	2	3
Otu00530	Bacteria	Fusobacteria	Fusobacteriia	Fusobacteriales	Fusobacteriaceae	Fusobacterium	Otu00530	2	0	0	1	0	0	2	2	0	0	2	2
Otu00531	Bacteria	Proteobacteria	Alphaproteobacteria	SAR11	Candidatus_Pelagibacter	Candidatus_Pelagibacter_unclassified	Otu00531	0	0	0	0	0	0	0	5	1	0	1	0
Otu00532	Bacteria	Bacteria_unclassified	Bacteria_unclassified	Bacteria_unclassified	Bacteria_unclassified	Bacteria_unclassified	Otu00532	0	0	0	0	2	0	1	0	2	1	0	3
Otu00533	Bacteria	Proteobacteria	Gammaproteobacteria	Gammaproteobacteria_unclassified	Gammaproteobacteria_unclassified	Gammaproteobacteria_unclassified	Otu00533	1	0	0	2	2	0	1	0	0	2	1	1
Otu00534	Bacteria	Proteobacteria	Deltaproteobacteria	Bdellovibrionales	Bacteriovoracaceae	Peredibacter	Otu00534	0	0	0	2	0	1	1	2	0	0	0	0
Otu00535	Bacteria	Proteobacteria	Gammaproteobacteria	Xanthomonadales	Xanthomonadaceae	Stenotrophomonas	Otu00535	0	2	3	0	1	0	0	0	0	0	0	0
Otu00536	Bacteria	Bacteria_unclassified	Bacteria_unclassified	Bacteria_unclassified	Bacteria_unclassified	Bacteria_unclassified	Otu00536	0	2	0	2	1	1	0	0	0	2	0	0
Otu00537	Bacteria	Proteobacteria	Gammaproteobacteria	Gammaproteobacteria_unclassified	Gammaproteobacteria_unclassified	Gammaproteobacteria_unclassified	Otu00537	1	0	0	3	0	1	0	0	0	0	2	1
Otu00538	Bacteria	Proteobacteria	Alphaproteobacteria	Rhodospirillales	Rhodospirillaceae	Rhodospirillaceae_unclassified	Otu00538	0	0	1	1	1	3	0	2	0	0	0	0
Otu00539	Bacteria	Proteobacteria	Alphaproteobacteria	Rhodobacterales	Rhodobacteraceae	Rhodobacteraceae_unclassified	Otu00539	3	0	0	2	0	0	1	0	3	0	1	0
Otu00540	Bacteria	Bacteroidetes	Flavobacteriia	Flavobacteriales	Flavobacteriaceae	Flavobacteriaceae_unclassified	Otu00540	0	4	0	2	0	0	0	0	3	0	1	0
Otu00541	Bacteria	Bacteroidetes	Bacteroidetes_unclassified	Bacteroidetes_unclassified	Bacteroidetes_unclassified	Bacteroidetes_unclassified	Otu00541	0	2	0	0	0	4	0	0	0	0	0	1
Otu00542	Bacteria	Firmicutes	Clostridia	Clostridiales	Clostridiales_unclassified	Clostridiales_unclassified	Otu00542	2	0	0	0	0	3	2	0	0	2	0	0
Otu00543	Bacteria	Bacteroidetes	Flavobacteriia	Flavobacteriales	Flavobacteriaceae	Lutibacter	Otu00543	0	0	0	1	0	1	0	2	1	3	0	0
Otu00544	Bacteria	Bacteroidetes	Bacteroidetes_unclassified	Bacteroidetes_unclassified	Bacteroidetes_unclassified	Bacteroidetes_unclassified	Otu00544	2	1	0	3	1	0	0	2	0	0	0	0
Otu00545	unknown	unknown_unclassified	unknown_unclassified	unknown_unclassified	unknown_unclassified	unknown_unclassified	Otu00545	1	0	0	0	1	5	0	0	0	0	0	0
Otu00546	Bacteria	Lentisphaerae	Lentisphaeria	Lentisphaerales	Lentisphaeraceae	Lentisphaera	Otu00546	0	0	0	0	0	0	0	4	0	0	2	4
Otu00547	Bacteria	Proteobacteria	Betaproteobacteria	Betaproteobacteria_unclassified	Betaproteobacteria_unclassified	Betaproteobacteria_unclassified	Otu00547	2	0	0	0	0	0	1	0	6	0	0	0
Otu00548	Bacteria	Proteobacteria	Alphaproteobacteria	Rhodobacterales	Rhodobacteraceae	Rhodobacteraceae_unclassified	Otu00548	3	0	0	0	0	0	0	0	0	0	0	0
Otu00549	Bacteria	Bacteria_unclassified	Bacteria_unclassified	Bacteria_unclassified	Bacteria_unclassified	Bacteria_unclassified	Otu00549	3	3	0	0	1	0	0	0	0	0	0	0
Otu00550	Bacteria	Bacteroidetes	Flavobacteriia	Flavobacteriales	Flavobacteriaceae	Flavobacteriaceae_unclassified	Otu00550	0	0	0	0	1	0	1	0	0	0	5	1
Otu00551	Bacteria	Bacteria_unclassified	Bacteria_unclassified	Bacteria_unclassified	Bacteria_unclassified	Bacteria_unclassified	Otu00551	0	2	0	3	1	0	0	0	0	0	0	0
Otu00552	Bacteria	Bacteroidetes	Bacteroidetes_unclassified	Bacteroidetes_unclassified	Bacteroidetes_unclassified	Bacteroidetes_unclassified	Otu00552	0	0	0	0	0	0	1	0	0	6	2	1
Otu00553	Bacteria	Proteobacteria	Alphaproteobacteria	Rhodobacterales	Rhodobacteraceae	Rhodobacteraceae_unclassified	Otu00553	0	0	0	1	0	2	3	0	1	0	2	0
Otu00554	Bacteria	Proteobacteria	Alphaproteobacteria	SAR11	Candidatus_Pelagibacter	Candidatus_Pelagibacter_unclassified	Otu00554	0	0	0	0	0	1	1	1	1	1	0	3
Otu00555	Bacteria	Proteobacteria	Alphaproteobacteria	Alphaproteobacteria_unclassified	Alphaproteobacteria_unclassified	Alphaproteobacteria_unclassified	Otu00555	1	0	0	0	0	0	1	0	3	0	4	0
Otu00556	Bacteria	Bacteria_unclassified	Bacteria_unclassified	Bacteria_unclassified	Bacteria_unclassified	Bacteria_unclassified	Otu00556	0	0	0	3	0	1	0	0	0	0	3	0
Otu00557	Bacteria	Proteobacteria	Alphaproteobacteria	Rhodobacterales	Rhodobacteraceae	Rhodobacteraceae_unclassified	Otu00557	0	1	0	2	1	1	0	0	1	0	0	0
Otu00558	unknown	unknown_unclassified	unknown_unclassified	unknown_unclassified	unknown_unclassified	unknown_unclassified	Otu00558	0	0	0	6	0	0	0	0	0	0	0	0
Otu00559	Bacteria	Proteobacteria	Epsilonproteobacteria	Campylobacterales	Campylobacteraceae	Arcobacter	Otu00559	1	0	0	0	2	0	1	0	0	2	3	0
Otu00560	Bacteria	Bacteroidetes	Flavobacteriia	Flavobacteriales	Flavobacteriaceae	Flavobacteriaceae_unclassified	Otu00560	0	0	0	2	2	2	0	0	0	3	0	0
Otu00561	Bacteria	Bacteroidetes	Flavobacteriia	Flavobacteriales	Flavobacteriaceae	Winogradskyella	Otu00561	0	0	0	0	0	0	0	2	0	3	3	1
Otu00562	Bacteria	Proteobacteria	Betaproteobacteria	Burkholderiales	Burkholderiales_unclassified	Burkholderiales_unclassified	Otu00562	1	3	0	0	2	1	0	0	0	0	0	0
Otu00563	Bacteria	Bacteroidetes	Bacteroidetes_unclassified	Bacteroidetes_unclassified	Bacteroidetes_unclassified	Bacteroidetes_unclassified	Otu00563	2	0	0	0	2	1	0	0	0	0	0	0
Otu00564	Bacteria	Proteobacteria	Alphaproteobacteria	Rhodobacterales	Rhodobacteraceae	Rhodobacteraceae_unclassified	Otu00564	0	0	0	4	0	2	0	0	0	0	1	0
Otu00565	Bacteria	Bacteroidetes	Flavobacteriia	Flavobacteriales	Flavobacteriaceae	Flavobacteriaceae_unclassified	Otu00565	0	0	0	1	1	4	0	0	0	0	0	1
Otu00566	Bacteria	Proteobacteria	Gammaproteobacteria	Pseudomonadales	Pseudomonadaceae	Cellvibrio	Otu00566	1	3	2	2	2	0	0	0	0	0	0	0
Otu00567	Bacteria	Proteobacteria	Gammaproteobacteria	Alteromonadales	Colwelliaceae	Thalassomonas	Otu00567	0	0	0	1	1	2	0	0	0	0	3	0
Otu00568	Bacteria	Bacteria_unclassified	Bacteria_unclassified	Bacteria_unclassified	Bacteria_unclassified	Bacteria_unclassified	Otu00568	0	0	0	1	0	0	1	2	0	0	0	3
Otu00569	Bacteria	Proteobacteria	Proteobacteria_unclassified	Proteobacteria_unclassified	Proteobacteria_unclassified	Proteobacteria_unclassified	Otu00569	0	0	1	1	0	0	0	3	1	0	1	1
Otu00570	Bacteria	Cyanobacteria/Chloroplast	Chloroplast	Chloroplast	Bacillariophyta	Bacillariophyta_unclassified	Otu00570	0	0	0	2	0	3	0	0	0	0	0	0
Otu00571	Bacteria	Bacteria_unclassified	Bacteria_unclassified	Bacteria_unclassified	Bacteria_unclassified	Bacteria_unclassified	Otu00571	0	1	1	5	0	2	0	0	0	0	1	0
Otu00572	Bacteria	Bacteroidetes	Flavobacteriia	Flavobacteriales	Flavobacteriaceae	Flavobacterium	Otu00572	0	1	4	0	0	0	0	0	0	0	0	0
Otu00573	Bacteria	Proteobacteria	Alphaproteobacteria	Rhodobacterales	Rhodobacteraceae	Rhodobacteraceae_unclassified	Otu00573	0	2	0	4	2	1	0	0	0	0	0	0
Otu00574	Bacteria	Proteobacteria	Gammaproteobacteria	Thiotrichales	Piscirickettsiaceae	Thiomicrospira	Otu00574	0	0	1	0	0	1	0	0	1	2	0	3
Otu00575	Bacteria	Bacteroidetes	Bacteroidetes_unclassified	Bacteroidetes_unclassified	Bacteroidetes_unclassified	Bacteroidetes_unclassified	Otu00575	0	0	0	2	0	3	0	0	0	1	1	1
Otu00576	Bacteria	Bacteroidetes	Bacteroidetes_unclassified	Bacteroidetes_unclassified	Bacteroidetes_unclassified	Bacteroidetes_unclassified	Otu00576	0	0	0	0	1	0	1	0	0	3	1	0
Otu00577	Bacteria	Bacteroidetes	Bacteroidetes_unclassified	Bacteroidetes_unclassified	Bacteroidetes_unclassified	Bacteroidetes_unclassified	Otu00577	0	0	0	0	0	0	3	2	0	3	0	0
Otu00578	Bacteria	Proteobacteria	Alphaproteobacteria	Rhodobacterales	Rhodobacteraceae	Rhodobacteraceae_unclassified	Otu00578	0	0	0	0	0	0	0	1	2	0	2	2
Otu00579	Bacteria	Proteobacteria	Gammaproteobacteria	Gammaproteobacteria_unclassified	Gammaproteobacteria_unclassified	Gammaproteobacteria_unclassified	Otu00579	0	0	0	3	1	1	0	0	0	0	1	0
Otu00580	Bacteria	Proteobacteria	Alphaproteobacteria	Rhodobacterales	Rhodobacteraceae	Rhodobacteraceae_unclassified	Otu00580	1	0	0	0	2	0	3	2	0	0	0	0
Otu00581	Bacteria	Proteobacteria	Alphaproteobacteria	Rhodobacterales	Rhodobacteraceae	Rhodobacteraceae_unclassified	Otu00581	0	0	0	1	2	0	0	0	2	0	0	0
Otu00582	Bacteria	Proteobacteria	Alphaproteobacteria	Rhodobacterales	Rhodobacteraceae	Rhodobacteraceae_unclassified	Otu00582	0	0	0	1	1	0	0	0	1	2	1	1
Otu00583	Bacteria	Proteobacteria	Gammaproteobacteria	Gammaproteobacteria_unclassified	Gammaproteobacteria_unclassified	Gammaproteobacteria_unclassified	Otu00583	2	0	4	2	0	0	0	0	0	0	0	0
Otu00584	Bacteria	Proteobacteria	Alphaproteobacteria	Rhodobacterales	Rhodobacteraceae	Rhodobacteraceae_unclassified	Otu00584	0	0	0	0	4	0	0	0	0	0	0	0
Otu00585	Bacteria	Proteobacteria	Gammaproteobacteria	Gammaproteobacteria_unclassified	Gammaproteobacteria_unclassified	Gammaproteobacteria_unclassified	Otu00585	1	0	3	1	0	0	0	0	0	0	0	0
Otu00586	Bacteria	Proteobacteria	Alphaproteobacteria	Rhodobacterales	Rhodobacteraceae	Rhodobacteraceae_unclassified	Otu00586	0	0	0	1	2	0	0	0	0	4	1	0
Otu00587	Bacteria	Proteobacteria	Gammaproteobacteria	Gammaproteobacteria_unclassified	Gammaproteobacteria_unclassified	Gammaproteobacteria_unclassified	Otu00587	1	1	0	0	0	0	2	0	2	2	0	0
Otu00588	Bacteria	Proteobacteria	Gammaproteobacteria	Gammaproteobacteria_unclassified	Gammaproteobacteria_unclassified	Gammaproteobacteria_unclassified	Otu00588	0	0	0	1	0	1	0	0	0	2	1	2
Otu00589	Bacteria	Proteobacteria	Gammaproteobacteria	Gammaproteobacteria_unclassified	Gammaproteobacteria_unclassified	Gammaproteobacteria_unclassified	Otu00589	0	2	1	1	0	1	0	0	0	0	0	0
Otu00590	Bacteria	Proteobacteria	Gammaproteobacteria	Gammaproteobacteria_unclassified	Gammaproteobacteria_unclassified	Gammaproteobacteria_unclassified	Otu00590	0	0	0	2	0	0	0	0	0	0	2	3
Otu00591	Bacteria	Proteobacteria	Gammaproteobacteria	Gammaproteobacteria_unclassified	Gammaproteobacteria_unclassified	Gammaproteobacteria_unclassified	Otu00591	0	0	0	0	0	0	0	0	3	2	1	1
Otu00592	Bacteria	Marinimicrobia	Marinimicrobia_unclassified	Marinimicrobia_unclassified	Marinimicrobia_unclassified	Marinimicrobia_unclassified	Otu00592	0	1	0	0	0	0	0	0	1	5	0	0
Otu00593	Bacteria	Proteobacteria	Gammaproteobacteria	Alteromonadales	Alteromonadaceae	Haliea	Otu00593	0	0	0	3	0	3	0	0	0	1	0	1
Otu00594	Bacteria	Proteobacteria	Betaproteobacteria	Burkholderiales	Comamonadaceae	Comamonadaceae_unclassified	Otu00594	0	0	3	0	4	0	0	0	0	0	0	0
Otu00595	Bacteria	Bacteroidetes	Flavobacteriia	Flavobacteriales	Flavobacteriaceae	Flavobacteriaceae_unclassified	Otu00595	0	3	4	0	0	0	2	0	0	0	0	0
Otu00596	Bacteria	Proteobacteria	Betaproteobacteria	Burkholderiales	Comamonadaceae	Comamonadaceae_unclassified	Otu00596	4	0	0	0	0	1	0	0	0	0	0	0
Otu00597	Bacteria	Bacteroidetes	Flavobacteriia	Flavobacteriales	Cryomorphaceae	Cryomorphaceae_unclassified	Otu00597	0	0	0	1	2	0	0	0	0	1	1	1
Otu00598	Bacteria	Acidobacteria	Acidobacteria_Gp10	Gp10	Gp10_unclassified	Gp10_unclassified	Otu00598	0	0	0	5	0	2	0	0	0	1	1	0
Otu00599	Bacteria	Proteobacteria	Alphaproteobacteria	Alphaproteobacteria_unclassified	Alphaproteobacteria_unclassified	Alphaproteobacteria_unclassified	Otu00599	1	2	0	0	0	0	2	2	1	1	0	0
Otu00600	Bacteria	Proteobacteria	Alphaproteobacteria	Alphaproteobacteria_unclassified	Alphaproteobacteria_unclassified	Alphaproteobacteria_unclassified	Otu00600	2	3	0	0	0	0	0	0	2	0	0	0
Otu00601	Bacteria	Bacteroidetes	Flavobacteriia	Flavobacteriales	Flavobacteriaceae	Flavobacterium	Otu00601	0	0	3	0	3	0	0	0	0	0	0	0
Otu00602	Archaea	Thaumarchaeota	Nitrososphaerales	Nitrososphaeraceae	Nitrososphaera	Nitrososphaera_unclassified	Otu00602	1	1	0	2	3	0	0	0	0	0	0	0
Otu00603	Bacteria	Planctomycetes	Planctomycetia	Planctomycetales	Planctomycetaceae	Planctomycetaceae_unclassified	Otu00603	0	0	0	0	0	0	0	0	0	8	1	0
Otu00604	Bacteria	Bacteria_unclassified	Bacteria_unclassified	Bacteria_unclassified	Bacteria_unclassified	Bacteria_unclassified	Otu00604	0	0	0	0	0	0	2	3	0	3	0	0
Otu00605	Bacteria	Bacteria_unclassified	Bacteria_unclassified	Bacteria_unclassified	Bacteria_unclassified	Bacteria_unclassified	Otu00605	0	0	0	0	0	0	3	2	1	1	0	1
Otu00606	Bacteria	Fusobacteria	Fusobacteriia	Fusobacteriales	Fusobacteriaceae	Fusobacterium	Otu00606	0	0	0	0	0	0	0	2	1	1	1	3
Otu00607	Bacteria	Bacteria_unclassified	Bacteria_unclassified	Bacteria_unclassified	Bacteria_unclassified	Bacteria_unclassified	Otu00607	0	1	2	0	0	0	1	0	0	1	0	4
Otu00608	Bacteria	Bacteria_unclassified	Bacteria_unclassified	Bacteria_unclassified	Bacteria_unclassified	Bacteria_unclassified	Otu00608	0	0	0	0	1	0	0	4	3	0	0	0
Otu00609	Bacteria	Verrucomicrobia	Opitutae	Puniceicoccales	Puniceicoccaceae	Pelagicoccus	Otu00609	0	0	0	3	0	0	1	0	1	0	3	0
Otu00610	Bacteria	Proteobacteria	Proteobacteria_unclassified	Proteobacteria_unclassified	Proteobacteria_unclassified	Proteobacteria_unclassified	Otu00610	1	4	0	0	0	0	0	1	1	0	0	0
Otu00611	Bacteria	Actinobacteria	Actinobacteria	Actinomycetales	Actinomycetales_unclassified	Actinomycetales_unclassified	Otu00611	1	2	0	0	2	0	0	0	0	0	2	0
Otu00612	Bacteria	Proteobacteria	Proteobacteria_unclassified	Proteobacteria_unclassified	Proteobacteria_unclassified	Proteobacteria_unclassified	Otu00612	2	1	0	0	0	0	1	1	0	0	0	2
Otu00613	Bacteria	Actinobacteria	Actinobacteria	Actinomycetales	Actinomycetales_unclassified	Actinomycetales_unclassified	Otu00613	3	0	2	0	0	0	0	0	0	0	0	0
Otu00614	Bacteria	Verrucomicrobia	Verrucomicrobiae	Verrucomicrobiales	Verrucomicrobiaceae	Verrucomicrobiaceae_unclassified	Otu00614	0	0	0	0	3	0	0	0	0	1	1	0
Otu00615	Bacteria	Verrucomicrobia	Verrucomicrobiae	Verrucomicrobiales	Verrucomicrobiales_unclassified	Verrucomicrobiales_unclassified	Otu00615	0	0	0	0	0	0	1	2	0	2	1	1
Otu00616	Bacteria	Actinobacteria	Actinobacteria	Actinomycetales	Microbacteriaceae	Microbacteriaceae_unclassified	Otu00616	0	1	3	2	0	0	0	1	0	0	0	0
Otu00617	Bacteria	Bacteria_unclassified	Bacteria_unclassified	Bacteria_unclassified	Bacteria_unclassified	Bacteria_unclassified	Otu00617	1	0	2	0	0	0	0	3	0	2	0	0
Otu00618	Bacteria	Bacteroidetes	Bacteroidetes_unclassified	Bacteroidetes_unclassified	Bacteroidetes_unclassified	Bacteroidetes_unclassified	Otu00618	1	0	0	2	0	0	0	0	1	0	2	1
Otu00619	Bacteria	Bacteroidetes	Flavobacteriia	Flavobacteriales	Flavobacteriaceae	Flavobacteriaceae_unclassified	Otu00619	0	0	0	0	0	0	8	0	0	1	0	0
Otu00620	Bacteria	Bacteroidetes	Flavobacteriia	Flavobacteriales	Flavobacteriaceae	Dokdonia	Otu00620	0	2	1	0	0	0	0	0	4	0	0	0
Otu00621	Bacteria	Bacteroidetes	Flavobacteriia	Flavobacteriales	Flavobacteriaceae	Flavobacteriaceae_unclassified	Otu00621	0	0	0	0	0	1	0	0	2	2	1	3
Otu00622	Bacteria	Bacteroidetes	Flavobacteriia	Flavobacteriales	Flavobacteriaceae	Formosa	Otu00622	0	0	0	0	0	1	1	0	2	2	0	2
Otu00623	Bacteria	Bacteroidetes	Flavobacteriia	Flavobacteriales	Flavobacteriaceae	Flavobacteriaceae_unclassified	Otu00623	2	0	0	0	0	0	0	0	5	2	0	0
Otu00624	Bacteria	Bacteroidetes	Flavobacteriia	Flavobacteriales	Cryomorphaceae	Cryomorphaceae_unclassified	Otu00624	0	0	0	4	0	1	1	0	0	1	1	0
Otu00625	Bacteria	Bacteroidetes	Bacteroidetes_unclassified	Bacteroidetes_unclassified	Bacteroidetes_unclassified	Bacteroidetes_unclassified	Otu00625	0	2	2	2	0	0	0	0	0	0	0	0
Otu00626	Bacteria	Bacteroidetes	Bacteroidetes_unclassified	Bacteroidetes_unclassified	Bacteroidetes_unclassified	Bacteroidetes_unclassified	Otu00626	2	0	0	0	2	2	0	0	0	0	0	0
Otu00627	Bacteria	Marinimicrobia	Marinimicrobia_unclassified	Marinimicrobia_unclassified	Marinimicrobia_unclassified	Marinimicrobia_unclassified	Otu00627	1	0	0	0	0	0	0	2	1	4	0	1
Otu00628	Bacteria	Bacteria_unclassified	Bacteria_unclassified	Bacteria_unclassified	Bacteria_unclassified	Bacteria_unclassified	Otu00628	0	0	0	0	3	0	5	1	0	0	0	0
Otu00629	Bacteria	Latescibacteria	Latescibacteria_unclassified	Latescibacteria_unclassified	Latescibacteria_unclassified	Latescibacteria_unclassified	Otu00629	0	0	0	1	3	0	0	0	0	2	1	1
Otu00630	Bacteria	Proteobacteria	Alphaproteobacteria	Rhodobacterales	Rhodobacteraceae	Rhodobacteraceae_unclassified	Otu00630	0	0	0	0	0	0	1	0	0	3	0	2
Otu00631	unknown	unknown_unclassified	unknown_unclassified	unknown_unclassified	unknown_unclassified	unknown_unclassified	Otu00631	0	0	0	0	0	0	2	0	0	0	0	4
Otu00632	Bacteria	Proteobacteria	Gammaproteobacteria	Alteromonadales	Alteromonadaceae	Glaciecola	Otu00632	0	0	0	0	0	0	0	0	0	5	0	0
Otu00633	Bacteria	Proteobacteria	Gammaproteobacteria	Alteromonadales	Pseudoalteromonadaceae	Psychrosphaera	Otu00633	0	1	0	0	4	0	1	0	0	0	0	0
Otu00634	Bacteria	Bacteroidetes	Bacteroidetes_unclassified	Bacteroidetes_unclassified	Bacteroidetes_unclassified	Bacteroidetes_unclassified	Otu00634	0	0	0	2	1	2	0	0	0	0	0	0
Otu00635	Bacteria	Proteobacteria	Alphaproteobacteria	SAR11	Candidatus_Pelagibacter	Candidatus_Pelagibacter_unclassified	Otu00635	0	1	0	0	0	0	2	0	4	0	0	1
Otu00636	Bacteria	Verrucomicrobia	Opitutae	Puniceicoccales	Puniceicoccaceae	Coraliomargarita	Otu00636	0	0	0	0	0	0	0	0	1	2	0	2
Otu00637	Bacteria	Proteobacteria	Alphaproteobacteria	Rhodobacterales	Rhodobacteraceae	Rhodobacteraceae_unclassified	Otu00637	0	0	0	1	1	3	0	0	0	0	0	0
Otu00638	Bacteria	Bacteroidetes	Bacteroidetes_unclassified	Bacteroidetes_unclassified	Bacteroidetes_unclassified	Bacteroidetes_unclassified	Otu00638	0	0	0	1	1	0	0	0	2	0	0	0
Otu00639	Bacteria	Proteobacteria	Gammaproteobacteria	Alteromonadales	Alteromonadales_unclassified	Alteromonadales_unclassified	Otu00639	2	0	0	0	0	0	1	0	0	2	0	1
Otu00640	Bacteria	Proteobacteria	Gammaproteobacteria	Methylococcales	Methylococcaceae	Methylobacter	Otu00640	0	0	1	1	0	3	0	0	0	0	0	0
Otu00641	Bacteria	Bacteroidetes	Cytophagia	Cytophagales	Flammeovirgaceae	Flammeovirgaceae_unclassified	Otu00641	0	0	0	4	0	0	0	0	0	1	2	0
Otu00642	Bacteria	Proteobacteria	Alphaproteobacteria	Sphingomonadales	Sphingomonadaceae	Novosphingobium	Otu00642	2	0	0	3	0	0	0	0	0	0	0	2
Otu00643	Bacteria	Proteobacteria	Alphaproteobacteria	Rhodobacterales	Rhodobacteraceae	Rhodobacteraceae_unclassified	Otu00643	0	2	0	0	0	0	0	0	2	0	1	0
Otu00644	Bacteria	Proteobacteria	Gammaproteobacteria	Gammaproteobacteria_incertae_sedis	Gammaproteobacteria_incertae_sedis_unclassified	Gammaproteobacteria_incertae_sedis_unclassified	Otu00644	0	0	1	0	0	0	0	0	1	1	1	3
Otu00645	Bacteria	Proteobacteria	Alphaproteobacteria	Rhodobacterales	Rhodobacteraceae	Rhodobacteraceae_unclassified	Otu00645	0	0	0	2	1	0	0	0	0	0	0	0
Otu00646	Bacteria	Proteobacteria	Gammaproteobacteria	Vibrionales	Vibrionaceae	Vibrionaceae_unclassified	Otu00646	0	1	2	0	0	0	5	0	0	0	0	0
Otu00647	Bacteria	Bacteroidetes	Cytophagia	Cytophagales	Flammeovirgaceae	Flammeovirgaceae_unclassified	Otu00647	0	0	0	0	0	0	0	2	0	3	2	0
Otu00648	Bacteria	Proteobacteria	Alphaproteobacteria	Alphaproteobacteria_unclassified	Alphaproteobacteria_unclassified	Alphaproteobacteria_unclassified	Otu00648	0	0	0	2	0	0	0	0	0	4	0	0
Otu00649	Bacteria	Proteobacteria	Alphaproteobacteria	Alphaproteobacteria_unclassified	Alphaproteobacteria_unclassified	Alphaproteobacteria_unclassified	Otu00649	0	0	0	0	0	2	2	1	0	0	1	0
Otu00650	Bacteria	Proteobacteria	Gammaproteobacteria	Legionellales	Coxiellaceae	Diplorickettsia	Otu00650	2	0	0	0	2	1	0	0	0	0	0	0
Otu00651	Bacteria	Proteobacteria	Epsilonproteobacteria	Campylobacterales	Campylobacteraceae	Arcobacter	Otu00651	0	0	0	0	0	0	3	0	2	2	0	0
Otu00652	Bacteria	Bacteria_unclassified	Bacteria_unclassified	Bacteria_unclassified	Bacteria_unclassified	Bacteria_unclassified	Otu00652	1	0	1	0	0	0	0	0	1	0	0	3
Otu00653	Bacteria	Proteobacteria	Epsilonproteobacteria	Campylobacterales	Helicobacteraceae	Sulfurimonas	Otu00653	0	4	0	2	0	0	1	0	0	0	1	0
Otu00654	Bacteria	Bacteroidetes	Flavobacteriia	Flavobacteriales	Flavobacteriaceae	Flavobacteriaceae_unclassified	Otu00654	0	1	0	0	0	0	3	2	0	1	0	1
Otu00655	Bacteria	Proteobacteria	Gammaproteobacteria	Oceanospirillales	Hahellaceae	Endozoicomonas	Otu00655	1	0	2	1	0	0	0	0	0	0	0	0
Otu00656	Bacteria	Bacteroidetes	Flavobacteriia	Flavobacteriales	Cryomorphaceae	Cryomorphaceae_unclassified	Otu00656	0	0	0	0	0	0	0	0	1	3	1	0
Otu00657	Bacteria	Proteobacteria	Proteobacteria_unclassified	Proteobacteria_unclassified	Proteobacteria_unclassified	Proteobacteria_unclassified	Otu00657	0	0	1	0	0	0	2	0	0	0	0	0
Otu00658	Bacteria	Bacteroidetes	Flavobacteriia	Flavobacteriales	Flavobacteriaceae	Flavobacterium	Otu00658	0	1	0	0	0	4	0	0	0	0	0	0
Otu00659	Bacteria	Bacteria_unclassified	Bacteria_unclassified	Bacteria_unclassified	Bacteria_unclassified	Bacteria_unclassified	Otu00659	0	0	0	0	0	0	0	1	0	2	3	1
Otu00660	Bacteria	Bacteria_unclassified	Bacteria_unclassified	Bacteria_unclassified	Bacteria_unclassified	Bacteria_unclassified	Otu00660	0	0	0	0	1	1	1	1	0	0	2	1
Otu00661	Bacteria	Bacteroidetes	Flavobacteriia	Flavobacteriales	Cryomorphaceae	Cryomorphaceae_unclassified	Otu00661	1	1	0	1	1	0	0	0	0	0	0	0
Otu00662	Bacteria	Bacteroidetes	Flavobacteriia	Flavobacteriales	Flavobacteriaceae	Flavobacteriaceae_unclassified	Otu00662	0	0	0	0	3	2	0	0	0	0	0	0
Otu00663	Bacteria	Bacteria_unclassified	Bacteria_unclassified	Bacteria_unclassified	Bacteria_unclassified	Bacteria_unclassified	Otu00663	2	0	0	1	0	0	0	0	0	0	0	1
Otu00664	Bacteria	Bacteroidetes	Flavobacteriia	Flavobacteriales	Flavobacteriaceae	Flavobacteriaceae_unclassified	Otu00664	0	5	0	0	0	2	0	0	0	0	0	0
Otu00665	Bacteria	Proteobacteria	Deltaproteobacteria	Desulfobacterales	Desulfobulbaceae	Desulfocapsa	Otu00665	0	0	0	3	0	1	0	0	0	2	0	0
Otu00666	Bacteria	Bacteria_unclassified	Bacteria_unclassified	Bacteria_unclassified	Bacteria_unclassified	Bacteria_unclassified	Otu00666	0	0	3	0	0	0	2	1	1	0	0	1
Otu00667	Bacteria	Bacteroidetes	Flavobacteriia	Flavobacteriales	Flavobacteriaceae	Flavobacteriaceae_unclassified	Otu00667	0	0	0	0	0	0	4	0	3	0	0	0
Otu00668	Bacteria	Bacteroidetes	Flavobacteriia	Flavobacteriales	Flavobacteriaceae	Flavobacterium	Otu00668	0	0	1	2	3	0	0	1	0	0	0	0
Otu00669	Bacteria	Bacteroidetes	Flavobacteriia	Flavobacteriales	Flavobacteriales_unclassified	Flavobacteriales_unclassified	Otu00669	0	0	0	0	0	0	2	1	1	2	0	0
Otu00670	Bacteria	Bacteroidetes	Flavobacteriia	Flavobacteriales	Flavobacteriales_unclassified	Flavobacteriales_unclassified	Otu00670	0	0	0	0	0	2	0	1	0	3	2	0
Otu00671	Bacteria	Bacteroidetes	Flavobacteriia	Flavobacteriales	Flavobacteriaceae	Flavobacteriaceae_unclassified	Otu00671	0	0	2	0	0	0	0	0	0	5	0	0
Otu00672	Bacteria	Proteobacteria	Alphaproteobacteria	Rhizobiales	Phyllobacteriaceae	Phyllobacteriaceae_unclassified	Otu00672	0	0	0	0	0	5	0	0	0	2	0	0
Otu00673	Bacteria	Bacteroidetes	Flavobacteriia	Flavobacteriales	Flavobacteriaceae	Ulvibacter	Otu00673	0	0	0	1	0	0	2	0	0	2	0	3
Otu00674	Bacteria	Proteobacteria	Gammaproteobacteria	Gammaproteobacteria_unclassified	Gammaproteobacteria_unclassified	Gammaproteobacteria_unclassified	Otu00674	0	1	0	3	1	1	0	1	0	0	0	0
Otu00675	Bacteria	Proteobacteria	Gammaproteobacteria	Gammaproteobacteria_unclassified	Gammaproteobacteria_unclassified	Gammaproteobacteria_unclassified	Otu00675	0	0	0	0	0	0	0	0	0	4	0	3
Otu00676	Bacteria	Proteobacteria	Gammaproteobacteria	Gammaproteobacteria_unclassified	Gammaproteobacteria_unclassified	Gammaproteobacteria_unclassified	Otu00676	0	0	0	2	0	0	0	0	2	0	0	2
Otu00677	Bacteria	Proteobacteria	Gammaproteobacteria	Gammaproteobacteria_unclassified	Gammaproteobacteria_unclassified	Gammaproteobacteria_unclassified	Otu00677	1	0	0	0	0	0	0	5	0	0	1	0
Otu00678	Bacteria	Proteobacteria	Gammaproteobacteria	Gammaproteobacteria_unclassified	Gammaproteobacteria_unclassified	Gammaproteobacteria_unclassified	Otu00678	0	0	0	1	0	0	2	2	0	2	0	0
Otu00679	Bacteria	Proteobacteria	Gammaproteobacteria	Gammaproteobacteria_unclassified	Gammaproteobacteria_unclassified	Gammaproteobacteria_unclassified	Otu00679	0	0	0	0	0	0	2	0	2	0	0	4
Otu00680	Bacteria	Proteobacteria	Gammaproteobacteria	Gammaproteobacteria_unclassified	Gammaproteobacteria_unclassified	Gammaproteobacteria_unclassified	Otu00680	1	0	0	0	1	2	0	0	0	0	0	0
Otu00681	Bacteria	Proteobacteria	Gammaproteobacteria	Gammaproteobacteria_unclassified	Gammaproteobacteria_unclassified	Gammaproteobacteria_unclassified	Otu00681	0	0	0	0	1	0	1	0	0	2	3	0
Otu00682	Bacteria	Actinobacteria	Actinobacteria	Actinobacteria_unclassified	Actinobacteria_unclassified	Actinobacteria_unclassified	Otu00682	0	2	0	0	1	0	0	0	1	0	0	2
Otu00683	Bacteria	Proteobacteria	Gammaproteobacteria	Gammaproteobacteria_unclassified	Gammaproteobacteria_unclassified	Gammaproteobacteria_unclassified	Otu00683	0	0	0	2	0	1	1	0	0	0	0	0
Otu00684	Bacteria	Proteobacteria	Gammaproteobacteria	Gammaproteobacteria_unclassified	Gammaproteobacteria_unclassified	Gammaproteobacteria_unclassified	Otu00684	0	0	0	4	1	0	0	0	2	0	0	0
Otu00685	Bacteria	Proteobacteria	Gammaproteobacteria	Gammaproteobacteria_unclassified	Gammaproteobacteria_unclassified	Gammaproteobacteria_unclassified	Otu00685	1	0	1	1	0	0	0	0	0	0	0	0
Otu00686	Bacteria	Proteobacteria	Betaproteobacteria	Rhodocyclales	Rhodocyclaceae	Dechloromonas	Otu00686	0	2	0	2	1	1	0	0	0	0	0	0
Otu00687	Bacteria	Bacteria_unclassified	Bacteria_unclassified	Bacteria_unclassified	Bacteria_unclassified	Bacteria_unclassified	Otu00687	0	0	0	0	0	0	1	0	1	4	0	1
Otu00688	Bacteria	Proteobacteria	Epsilonproteobacteria	Campylobacterales	Helicobacteraceae	Sulfurimonas	Otu00688	0	1	3	0	0	0	0	0	0	2	0	0
Otu00689	Bacteria	Proteobacteria	Proteobacteria_unclassified	Proteobacteria_unclassified	Proteobacteria_unclassified	Proteobacteria_unclassified	Otu00689	1	0	0	0	0	0	0	2	3	0	0	0
Otu00690	Bacteria	Proteobacteria	Epsilonproteobacteria	Campylobacterales	Helicobacteraceae	Sulfurimonas	Otu00690	2	0	2	0	3	0	0	0	0	0	0	1
Otu00691	Archaea	Euryarchaeota	Euryarchaeota_unclassified	Euryarchaeota_unclassified	Euryarchaeota_unclassified	Euryarchaeota_unclassified	Otu00691	0	2	0	0	0	0	2	0	0	0	0	1
Otu00692	Bacteria	Verrucomicrobia	Verrucomicrobiae	Verrucomicrobiales	Verrucomicrobiaceae	Verrucomicrobiaceae_unclassified	Otu00692	1	0	0	1	2	0	0	0	0	0	1	0
Otu00693	Bacteria	Bacteroidetes	Flavobacteriia	Flavobacteriales	Flavobacteriaceae	Flavobacteriaceae_unclassified	Otu00693	0	2	0	1	2	0	0	0	0	0	0	0
Otu00694	Bacteria	Proteobacteria	Alphaproteobacteria	SAR11	Candidatus_Pelagibacter	Candidatus_Pelagibacter_unclassified	Otu00694	2	4	0	0	0	0	0	0	0	0	0	0
Otu00695	Bacteria	Proteobacteria	Alphaproteobacteria	SAR11	Candidatus_Pelagibacter	Candidatus_Pelagibacter_unclassified	Otu00695	0	1	0	0	0	0	0	0	1	2	0	2
Otu00696	Bacteria	Proteobacteria	Alphaproteobacteria	SAR11	Candidatus_Pelagibacter	Candidatus_Pelagibacter_unclassified	Otu00696	0	0	2	0	1	1	0	0	0	0	0	1
Otu00697	Bacteria	Verrucomicrobia	Verrucomicrobiae	Verrucomicrobiales	Verrucomicrobiaceae	Verrucomicrobiaceae_unclassified	Otu00697	0	0	1	0	0	1	0	0	0	0	0	0
Otu00698	Bacteria	Lentisphaerae	Lentisphaeria	Lentisphaerales	Lentisphaeraceae	Lentisphaera	Otu00698	0	0	0	0	0	0	2	1	1	1	1	0
Otu00699	Bacteria	Bacteroidetes	Flavobacteriia	Flavobacteriales	Flavobacteriaceae	Tenacibaculum	Otu00699	0	0	0	0	1	0	0	2	0	0	0	3
Otu00700	Bacteria	Proteobacteria	Alphaproteobacteria	Alphaproteobacteria_unclassified	Alphaproteobacteria_unclassified	Alphaproteobacteria_unclassified	Otu00700	0	1	0	1	0	0	0	0	0	3	0	0
Otu00701	Bacteria	Bacteria_unclassified	Bacteria_unclassified	Bacteria_unclassified	Bacteria_unclassified	Bacteria_unclassified	Otu00701	1	0	0	0	0	0	2	0	0	0	0	0
Otu00702	Bacteria	Bacteria_unclassified	Bacteria_unclassified	Bacteria_unclassified	Bacteria_unclassified	Bacteria_unclassified	Otu00702	0	0	0	5	0	0	0	0	0	0	2	0
Otu00703	Bacteria	Bacteroidetes	Flavobacteriia	Flavobacteriales	Flavobacteriaceae	Flavobacteriaceae_unclassified	Otu00703	0	0	0	2	0	0	0	0	0	0	4	0
Otu00704	Bacteria	Bacteria_unclassified	Bacteria_unclassified	Bacteria_unclassified	Bacteria_unclassified	Bacteria_unclassified	Otu00704	0	2	3	0	0	0	0	0	0	0	0	0
Otu00705	Bacteria	Proteobacteria	Gammaproteobacteria	Gammaproteobacteria_incertae_sedis	Arenicella	Arenicella_unclassified	Otu00705	0	1	0	0	6	0	0	0	0	0	0	0
Otu00706	Bacteria	Proteobacteria	Gammaproteobacteria	Gammaproteobacteria_incertae_sedis	Gammaproteobacteria_incertae_sedis_unclassified	Gammaproteobacteria_incertae_sedis_unclassified	Otu00706	0	1	0	0	3	1	0	0	0	1	0	0
Otu00707	unknown	unknown_unclassified	unknown_unclassified	unknown_unclassified	unknown_unclassified	unknown_unclassified	Otu00707	0	0	0	0	0	3	0	0	1	2	0	1
Otu00708	Bacteria	Proteobacteria	Epsilonproteobacteria	Campylobacterales	Campylobacterales_unclassified	Campylobacterales_unclassified	Otu00708	0	1	3	0	0	1	0	0	0	0	1	0
Otu00709	Bacteria	Bacteroidetes	Flavobacteriia	Flavobacteriales	Cryomorphaceae	Cryomorphaceae_unclassified	Otu00709	0	0	0	0	0	0	0	0	5	2	0	0
Otu00710	Bacteria	Actinobacteria	Actinobacteria	Actinomycetales	Microbacteriaceae	Leucobacter	Otu00710	4	2	0	0	0	0	0	0	0	0	0	0
Otu00711	Bacteria	Proteobacteria	Gammaproteobacteria	Gammaproteobacteria_incertae_sedis	Gammaproteobacteria_incertae_sedis_unclassified	Gammaproteobacteria_incertae_sedis_unclassified	Otu00711	0	0	0	0	0	0	0	0	0	0	4	2
Otu00712	Bacteria	Proteobacteria	Epsilonproteobacteria	Campylobacterales	Campylobacteraceae	Sulfurospirillum	Otu00712	0	0	3	1	0	0	0	0	0	0	0	1
Otu00713	Bacteria	Bacteria_unclassified	Bacteria_unclassified	Bacteria_unclassified	Bacteria_unclassified	Bacteria_unclassified	Otu00713	3	0	0	0	2	0	0	0	0	1	1	0
Otu00714	Bacteria	Bacteria_unclassified	Bacteria_unclassified	Bacteria_unclassified	Bacteria_unclassified	Bacteria_unclassified	Otu00714	0	0	0	3	0	1	0	0	1	0	0	0
Otu00715	Bacteria	Verrucomicrobia	Opitutae	Puniceicoccales	Puniceicoccaceae	Puniceicoccaceae_unclassified	Otu00715	2	2	0	0	0	0	0	0	2	0	0	0
Otu00716	Bacteria	Proteobacteria	Deltaproteobacteria	Deltaproteobacteria_unclassified	Deltaproteobacteria_unclassified	Deltaproteobacteria_unclassified	Otu00716	0	0	0	2	0	0	1	0	0	1	1	1
Otu00717	Bacteria	Actinobacteria	Actinobacteria	Actinomycetales	Actinomycetales_unclassified	Actinomycetales_unclassified	Otu00717	1	0	0	0	0	1	0	0	0	0	0	0
Otu00718	Bacteria	Bacteria_unclassified	Bacteria_unclassified	Bacteria_unclassified	Bacteria_unclassified	Bacteria_unclassified	Otu00718	3	0	0	0	1	0	0	0	0	0	1	1
Otu00719	unknown	unknown_unclassified	unknown_unclassified	unknown_unclassified	unknown_unclassified	unknown_unclassified	Otu00719	1	0	1	0	0	0	0	1	0	0	0	1
Otu00720	Bacteria	Bacteria_unclassified	Bacteria_unclassified	Bacteria_unclassified	Bacteria_unclassified	Bacteria_unclassified	Otu00720	0	0	0	0	1	0	0	0	0	0	1	0
Otu00721	Bacteria	Verrucomicrobia	Opitutae	Puniceicoccales	Puniceicoccaceae	Puniceicoccaceae_unclassified	Otu00721	0	0	0	0	2	0	0	0	0	0	0	0
Otu00722	Bacteria	Bacteroidetes	Flavobacteriia	Flavobacteriales	Flavobacteriaceae	Algibacter	Otu00722	0	0	0	0	1	0	0	1	0	1	3	1
Otu00723	Bacteria	Proteobacteria	Gammaproteobacteria	Oceanospirillales	Hahellaceae	Endozoicomonas	Otu00723	0	0	1	0	0	0	0	0	0	0	4	0
Otu00724	Bacteria	Proteobacteria	Alphaproteobacteria	Rhodobacterales	Rhodobacteraceae	Rhodobacteraceae_unclassified	Otu00724	0	0	0	0	0	1	0	0	0	3	1	2
Otu00725	Bacteria	Proteobacteria	Alphaproteobacteria	Rhodobacterales	Rhodobacteraceae	Rhodobacteraceae_unclassified	Otu00725	1	0	0	2	0	0	0	1	0	0	0	0
Otu00726	Bacteria	Proteobacteria	Gammaproteobacteria	Oceanospirillales	Oceanospirillaceae	Oceanospirillaceae_unclassified	Otu00726	0	0	0	0	0	0	4	0	0	0	0	2
Otu00727	Bacteria	Bacteroidetes	Bacteroidetes_unclassified	Bacteroidetes_unclassified	Bacteroidetes_unclassified	Bacteroidetes_unclassified	Otu00727	1	0	1	1	1	0	0	0	0	0	0	1
Otu00728	Bacteria	Bacteroidetes	Bacteroidetes_unclassified	Bacteroidetes_unclassified	Bacteroidetes_unclassified	Bacteroidetes_unclassified	Otu00728	0	0	0	0	0	0	0	0	0	1	2	2
Otu00729	Bacteria	Proteobacteria	Deltaproteobacteria	Desulfobacterales	Desulfobacteraceae	Desulfobacteraceae_unclassified	Otu00729	0	0	0	0	0	0	0	0	0	3	0	2
Otu00730	Bacteria	Proteobacteria	Deltaproteobacteria	Myxococcales	Polyangiaceae	Polyangiaceae_unclassified	Otu00730	0	0	0	0	0	0	0	0	0	1	2	4
Otu00731	Bacteria	Bacteroidetes	Flavobacteriia	Flavobacteriales	Flavobacteriaceae	Flavobacteriaceae_unclassified	Otu00731	0	0	0	0	0	1	0	2	0	1	0	1
Otu00732	Bacteria	Bacteroidetes	Bacteroidetes_unclassified	Bacteroidetes_unclassified	Bacteroidetes_unclassified	Bacteroidetes_unclassified	Otu00732	0	0	0	0	0	5	0	1	0	1	0	0
Otu00733	Bacteria	Bacteroidetes	Flavobacteriia	Flavobacteriales	Flavobacteriaceae	Flavobacteriaceae_unclassified	Otu00733	0	2	0	0	0	0	0	2	1	0	2	0
Otu00734	Bacteria	Bacteroidetes	Bacteroidetes_unclassified	Bacteroidetes_unclassified	Bacteroidetes_unclassified	Bacteroidetes_unclassified	Otu00734	0	0	0	3	0	3	0	0	0	0	0	0
Otu00735	Bacteria	Cyanobacteria/Chloroplast	Chloroplast	Chloroplast	Chloroplast_unclassified	Chloroplast_unclassified	Otu00735	0	3	0	0	2	0	0	0	0	0	0	0
Otu00736	Bacteria	Cyanobacteria/Chloroplast	Chloroplast	Chloroplast	Bacillariophyta	Bacillariophyta_unclassified	Otu00736	0	0	0	0	0	0	3	0	0	1	1	2
Otu00737	Bacteria	Cyanobacteria/Chloroplast	Chloroplast	Chloroplast	Bacillariophyta	Bacillariophyta_unclassified	Otu00737	0	0	0	1	2	0	0	0	0	0	3	0
Otu00738	Bacteria	Bacteroidetes	Bacteroidetes_unclassified	Bacteroidetes_unclassified	Bacteroidetes_unclassified	Bacteroidetes_unclassified	Otu00738	0	0	0	0	0	1	0	0	0	0	2	1
Otu00739	Bacteria	Cyanobacteria/Chloroplast	Chloroplast	Chloroplast	Chloroplast_unclassified	Chloroplast_unclassified	Otu00739	2	1	0	0	0	0	1	0	0	0	0	0
Otu00740	Bacteria	Bacteroidetes	Bacteroidetes_unclassified	Bacteroidetes_unclassified	Bacteroidetes_unclassified	Bacteroidetes_unclassified	Otu00740	0	0	0	1	0	2	0	0	0	2	1	1
Otu00741	Bacteria	Cyanobacteria/Chloroplast	Chloroplast	Chloroplast	Bacillariophyta	Bacillariophyta_unclassified	Otu00741	0	0	0	0	0	2	0	0	2	0	0	1
Otu00742	Bacteria	Cyanobacteria/Chloroplast	Chloroplast	Chloroplast	Bacillariophyta	Bacillariophyta_unclassified	Otu00742	0	0	0	1	0	3	0	0	0	2	0	0
Otu00743	Bacteria	Bacteroidetes	Sphingobacteriia	Sphingobacteriales	Sphingobacteriaceae	Pedobacter	Otu00743	0	0	3	0	2	0	0	0	0	0	0	0
Otu00744	Bacteria	Bacteroidetes	Flavobacteriia	Flavobacteriales	Flavobacteriaceae	Aquimarina	Otu00744	0	0	0	0	0	0	3	0	0	2	0	0
Otu00745	Bacteria	Bacteroidetes	Flavobacteriia	Flavobacteriales	Flavobacteriales_unclassified	Flavobacteriales_unclassified	Otu00745	2	3	0	0	0	0	0	0	0	0	0	0
Otu00746	Bacteria	Bacteroidetes	Flavobacteriia	Flavobacteriales	Flavobacteriaceae	Flavobacteriaceae_unclassified	Otu00746	0	0	2	0	0	2	0	0	0	1	1	0
Otu00747	Bacteria	Proteobacteria	Gammaproteobacteria	Alteromonadales	Colwelliaceae	Thalassomonas	Otu00747	0	1	0	0	1	1	0	0	0	2	0	0
Otu00748	Bacteria	Bacteroidetes	Flavobacteriia	Flavobacteriales	Flavobacteriaceae	Flavobacteriaceae_unclassified	Otu00748	0	0	0	0	0	0	0	0	1	4	0	2
Otu00749	Bacteria	Proteobacteria	Gammaproteobacteria	Alteromonadales	Moritellaceae	Moritella	Otu00749	0	0	0	0	0	1	0	0	0	3	2	1
Otu00750	Bacteria	Proteobacteria	Deltaproteobacteria	Desulfobacterales	Desulfobacteraceae	Desulfobacter	Otu00750	0	0	0	0	0	0	0	0	0	1	2	1
Otu00751	Bacteria	Proteobacteria	Gammaproteobacteria	Alteromonadales	Alteromonadaceae	Haliea	Otu00751	0	0	0	5	0	0	0	0	0	1	0	0
Otu00752	Bacteria	Proteobacteria	Gammaproteobacteria	Pseudomonadales	Pseudomonadaceae	Cellvibrio	Otu00752	1	0	2	0	0	1	0	0	0	0	0	0
Otu00753	Bacteria	Proteobacteria	Deltaproteobacteria	Desulfobacterales	Desulfobulbaceae	Desulfobulbaceae_unclassified	Otu00753	0	0	0	0	0	3	1	0	0	1	0	2
Otu00754	Bacteria	Proteobacteria	Gammaproteobacteria	Alteromonadales	Colwelliaceae	Thalassomonas	Otu00754	0	0	0	0	2	0	2	0	0	1	1	0
Otu00755	Bacteria	Proteobacteria	Gammaproteobacteria	Pseudomonadales	Pseudomonadales_incertae_sedis	Dasania	Otu00755	0	0	0	0	0	0	0	0	0	5	2	0
Otu00756	Bacteria	Proteobacteria	Deltaproteobacteria	Desulfobacterales	Desulfobacterales_unclassified	Desulfobacterales_unclassified	Otu00756	0	0	0	0	0	0	0	0	0	1	0	5
Otu00757	Bacteria	Proteobacteria	Deltaproteobacteria	Desulfobacterales	Desulfobacteraceae	Desulfobacteraceae_unclassified	Otu00757	0	0	0	1	1	0	0	0	0	2	0	0
Otu00758	Bacteria	Bacteria_unclassified	Bacteria_unclassified	Bacteria_unclassified	Bacteria_unclassified	Bacteria_unclassified	Otu00758	0	0	0	0	0	0	0	0	0	6	1	0
Otu00759	Bacteria	Proteobacteria	Gammaproteobacteria	Alteromonadales	Alteromonadales_incertae_sedis	Teredinibacter	Otu00759	2	0	0	2	2	0	0	0	0	1	0	0
Otu00760	Bacteria	Proteobacteria	Alphaproteobacteria	Rhodobacterales	Rhodobacteraceae	Rhodobacteraceae_unclassified	Otu00760	0	0	0	0	3	4	0	0	0	0	0	0
Otu00761	Bacteria	Bacteria_unclassified	Bacteria_unclassified	Bacteria_unclassified	Bacteria_unclassified	Bacteria_unclassified	Otu00761	0	0	0	0	0	2	0	0	0	1	0	1
Otu00762	Bacteria	Proteobacteria	Gammaproteobacteria	Alteromonadales	Shewanellaceae	Shewanella	Otu00762	0	2	0	0	0	1	0	0	0	2	0	0
Otu00763	Bacteria	Bacteroidetes	Flavobacteriia	Flavobacteriales	Flavobacteriaceae	Maribacter	Otu00763	0	0	0	0	0	0	0	0	0	2	2	0
Otu00764	Bacteria	Proteobacteria	Alphaproteobacteria	Rhodobacterales	Rhodobacteraceae	Rhodobacteraceae_unclassified	Otu00764	2	2	0	0	0	0	0	0	0	2	0	0
Otu00765	Bacteria	Bacteroidetes	Flavobacteriia	Flavobacteriales	Flavobacteriaceae	Eudoraea	Otu00765	0	0	0	0	0	1	0	2	0	0	0	3
Otu00766	Bacteria	Proteobacteria	Alphaproteobacteria	Rhodobacterales	Rhodobacteraceae	Rhodobacteraceae_unclassified	Otu00766	2	0	0	1	0	0	2	0	1	0	0	0
Otu00767	Bacteria	Proteobacteria	Proteobacteria_unclassified	Proteobacteria_unclassified	Proteobacteria_unclassified	Proteobacteria_unclassified	Otu00767	0	0	0	2	0	1	0	0	0	0	0	3
Otu00768	Bacteria	Proteobacteria	Gammaproteobacteria	Gammaproteobacteria_unclassified	Gammaproteobacteria_unclassified	Gammaproteobacteria_unclassified	Otu00768	0	1	0	0	0	0	0	0	0	3	2	0
Otu00769	Bacteria	Proteobacteria	Gammaproteobacteria	Gammaproteobacteria_unclassified	Gammaproteobacteria_unclassified	Gammaproteobacteria_unclassified	Otu00769	0	0	0	0	2	5	0	0	0	0	0	0
Otu00770	Bacteria	Proteobacteria	Gammaproteobacteria	Gammaproteobacteria_unclassified	Gammaproteobacteria_unclassified	Gammaproteobacteria_unclassified	Otu00770	0	0	0	0	0	0	0	0	0	4	1	1
Otu00771	Bacteria	Proteobacteria	Gammaproteobacteria	Gammaproteobacteria_unclassified	Gammaproteobacteria_unclassified	Gammaproteobacteria_unclassified	Otu00771	0	0	1	0	3	0	0	0	0	2	0	0
Otu00772	Bacteria	Proteobacteria	Proteobacteria_unclassified	Proteobacteria_unclassified	Proteobacteria_unclassified	Proteobacteria_unclassified	Otu00772	0	0	0	0	0	0	2	0	0	2	2	0
Otu00773	Bacteria	Proteobacteria	Proteobacteria_unclassified	Proteobacteria_unclassified	Proteobacteria_unclassified	Proteobacteria_unclassified	Otu00773	0	0	0	1	0	0	0	0	1	2	3	0
Otu00774	Bacteria	Proteobacteria	Gammaproteobacteria	Gammaproteobacteria_unclassified	Gammaproteobacteria_unclassified	Gammaproteobacteria_unclassified	Otu00774	0	0	0	0	0	0	0	0	0	2	2	1
Otu00775	Bacteria	Proteobacteria	Gammaproteobacteria	Gammaproteobacteria_unclassified	Gammaproteobacteria_unclassified	Gammaproteobacteria_unclassified	Otu00775	0	0	0	1	4	0	0	1	0	0	0	0
Otu00776	Bacteria	Proteobacteria	Proteobacteria_unclassified	Proteobacteria_unclassified	Proteobacteria_unclassified	Proteobacteria_unclassified	Otu00776	0	0	0	1	0	0	0	0	0	1	0	4
Otu00777	Bacteria	Proteobacteria	Proteobacteria_unclassified	Proteobacteria_unclassified	Proteobacteria_unclassified	Proteobacteria_unclassified	Otu00777	1	0	0	2	0	0	0	1	0	2	0	0
Otu00778	Bacteria	Proteobacteria	Gammaproteobacteria	Gammaproteobacteria_unclassified	Gammaproteobacteria_unclassified	Gammaproteobacteria_unclassified	Otu00778	0	0	0	0	2	4	0	0	0	1	0	0
Otu00779	Bacteria	Proteobacteria	Alphaproteobacteria	Sphingomonadales	Erythrobacteraceae	Altererythrobacter	Otu00779	6	0	0	0	0	0	0	0	0	0	0	0
Otu00780	Bacteria	Proteobacteria	Betaproteobacteria	Rhodocyclales	Rhodocyclaceae	Rhodocyclaceae_unclassified	Otu00780	0	0	0	1	1	3	0	0	0	0	0	0
Otu00781	Bacteria	Fusobacteria	Fusobacteriia	Fusobacteriales	Fusobacteriaceae	Propionigenium	Otu00781	3	0	1	0	0	0	0	1	0	1	0	0
Otu00782	Bacteria	Proteobacteria	Gammaproteobacteria	Gammaproteobacteria_unclassified	Gammaproteobacteria_unclassified	Gammaproteobacteria_unclassified	Otu00782	0	0	0	0	4	0	0	0	0	0	0	0
Otu00783	Bacteria	Proteobacteria	Gammaproteobacteria	Gammaproteobacteria_unclassified	Gammaproteobacteria_unclassified	Gammaproteobacteria_unclassified	Otu00783	0	0	0	0	0	1	0	0	0	3	0	0
Otu00784	Bacteria	Proteobacteria	Alphaproteobacteria	Rhizobiales	Rhizobiales_unclassified	Rhizobiales_unclassified	Otu00784	0	1	2	0	3	0	0	0	0	1	0	0
Otu00785	Bacteria	Proteobacteria	Betaproteobacteria	Burkholderiales	Oxalobacteraceae	Janthinobacterium	Otu00785	0	0	2	0	1	0	0	0	0	0	0	1
Otu00786	Bacteria	Proteobacteria	Betaproteobacteria	Burkholderiales	Alcaligenaceae	Alcaligenaceae_unclassified	Otu00786	0	0	0	1	3	0	0	0	0	0	0	0
Otu00787	Bacteria	Proteobacteria	Betaproteobacteria	Burkholderiales	Burkholderiales_incertae_sedis	Aquabacterium	Otu00787	2	0	0	0	1	0	0	0	0	0	0	0
Otu00788	Bacteria	Proteobacteria	Alphaproteobacteria	Rhizobiales	Methylobacteriaceae	Methylobacterium	Otu00788	0	0	0	0	3	0	0	0	0	0	0	0
Otu00789	Bacteria	Proteobacteria	Zetaproteobacteria	Mariprofundales	Mariprofundaceae	Mariprofundus	Otu00789	0	2	1	2	0	0	0	0	2	0	0	0
Otu00790	Bacteria	Proteobacteria	Betaproteobacteria	Betaproteobacteria_unclassified	Betaproteobacteria_unclassified	Betaproteobacteria_unclassified	Otu00790	0	0	1	1	0	0	1	0	0	0	0	0
Otu00791	Bacteria	Proteobacteria	Gammaproteobacteria	Gammaproteobacteria_unclassified	Gammaproteobacteria_unclassified	Gammaproteobacteria_unclassified	Otu00791	0	0	0	0	2	0	0	2	0	0	0	0
Otu00792	Bacteria	Planctomycetes	Planctomycetia	Planctomycetales	Planctomycetaceae	Blastopirellula	Otu00792	0	0	0	0	0	0	0	0	0	2	3	0
Otu00793	Bacteria	Bacteria_unclassified	Bacteria_unclassified	Bacteria_unclassified	Bacteria_unclassified	Bacteria_unclassified	Otu00793	0	0	2	0	1	0	0	0	0	0	0	0
Otu00794	Bacteria	Bacteroidetes	Bacteroidetes_unclassified	Bacteroidetes_unclassified	Bacteroidetes_unclassified	Bacteroidetes_unclassified	Otu00794	0	0	2	0	2	0	0	0	0	0	0	0
Otu00795	Bacteria	Proteobacteria	Gammaproteobacteria	Alteromonadales	Alteromonadales_incertae_sedis	Teredinibacter	Otu00795	0	0	0	0	1	0	0	2	0	0	0	3
Otu00796	Bacteria	Proteobacteria	Gammaproteobacteria	Alteromonadales	Maricurvus	Maricurvus_unclassified	Otu00796	0	0	0	0	0	0	2	0	0	1	3	0
Otu00797	Bacteria	Proteobacteria	Epsilonproteobacteria	Campylobacterales	Campylobacteraceae	Arcobacter	Otu00797	0	0	0	3	0	1	0	0	0	0	0	0
Otu00798	Bacteria	Proteobacteria	Gammaproteobacteria	Pseudomonadales	Pseudomonadales_incertae_sedis	Dasania	Otu00798	0	0	0	0	0	0	0	0	0	1	1	3
Otu00799	Bacteria	Proteobacteria	Gammaproteobacteria	Pseudomonadales	Pseudomonadales_incertae_sedis	Dasania	Otu00799	0	0	0	0	0	1	0	0	0	2	2	0
Otu00800	Bacteria	Proteobacteria	Alphaproteobacteria	SAR11	Candidatus_Pelagibacter	Candidatus_Pelagibacter_unclassified	Otu00800	0	0	0	0	2	0	0	2	2	0	0	0
Otu00801	Bacteria	Proteobacteria	Gammaproteobacteria	Alteromonadales	Colwelliaceae	Colwelliaceae_unclassified	Otu00801	2	0	0	0	0	2	0	0	0	0	0	0
Otu00802	Bacteria	Actinobacteria	Actinobacteria	Acidimicrobiales	Acidimicrobiales_unclassified	Acidimicrobiales_unclassified	Otu00802	0	0	1	0	1	0	0	0	0	0	3	0
Otu00803	Bacteria	Proteobacteria	Gammaproteobacteria	Alteromonadales	Alteromonadales_unclassified	Alteromonadales_unclassified	Otu00803	0	1	0	0	1	0	0	0	0	0	0	2
Otu00804	Bacteria	Proteobacteria	Alphaproteobacteria	Rhodospirillales	Rhodospirillales_unclassified	Rhodospirillales_unclassified	Otu00804	2	0	0	0	0	0	2	0	0	0	0	1
Otu00805	Bacteria	Bacteroidetes	Bacteroidetes_unclassified	Bacteroidetes_unclassified	Bacteroidetes_unclassified	Bacteroidetes_unclassified	Otu00805	0	0	0	1	1	0	0	0	0	0	0	0
Otu00806	Bacteria	Proteobacteria	Gammaproteobacteria	Alteromonadales	Colwelliaceae	Thalassomonas	Otu00806	0	0	0	0	2	0	0	1	0	0	1	1
Otu00807	Bacteria	Marinimicrobia	Marinimicrobia_unclassified	Marinimicrobia_unclassified	Marinimicrobia_unclassified	Marinimicrobia_unclassified	Otu00807	0	1	0	0	0	0	2	1	1	0	1	0
Otu00808	Bacteria	Bacteroidetes	Sphingobacteriia	Sphingobacteriales	Sphingobacteriaceae	Mucilaginibacter	Otu00808	0	2	0	1	0	0	0	0	0	0	1	0
Otu00809	Bacteria	Bacteroidetes	Sphingobacteriia	Sphingobacteriales	Sphingobacteriaceae	Sphingobacterium	Otu00809	0	0	2	0	0	0	0	0	0	0	0	0
Otu00810	Bacteria	Proteobacteria	Proteobacteria_unclassified	Proteobacteria_unclassified	Proteobacteria_unclassified	Proteobacteria_unclassified	Otu00810	0	0	1	2	0	0	0	0	0	0	2	0
Otu00811	Bacteria	Proteobacteria	Alphaproteobacteria	Sphingomonadales	Erythrobacteraceae	Erythrobacter	Otu00811	0	0	0	3	1	0	0	0	0	2	0	0
Otu00812	Bacteria	Proteobacteria	Alphaproteobacteria	Sphingomonadales	Sphingomonadaceae	Sphingomonadaceae_unclassified	Otu00812	0	0	0	2	0	2	0	0	0	0	0	0
Otu00813	Bacteria	Verrucomicrobia	Verrucomicrobia_unclassified	Verrucomicrobia_unclassified	Verrucomicrobia_unclassified	Verrucomicrobia_unclassified	Otu00813	1	0	0	1	0	0	1	0	0	0	2	0
Otu00814	Bacteria	Proteobacteria	Epsilonproteobacteria	Campylobacterales	Helicobacteraceae	Sulfurimonas	Otu00814	0	1	0	1	0	0	0	0	0	2	0	0
Otu00815	Bacteria	Verrucomicrobia	Verrucomicrobiae	Verrucomicrobiales	Verrucomicrobiaceae	Verrucomicrobiaceae_unclassified	Otu00815	0	0	0	1	0	0	0	0	0	0	1	2
Otu00816	Bacteria	Proteobacteria	Alphaproteobacteria	SAR11	Candidatus_Pelagibacter	Candidatus_Pelagibacter_unclassified	Otu00816	0	0	2	1	0	0	0	0	0	2	0	0
Otu00817	Bacteria	Proteobacteria	Alphaproteobacteria	SAR11	Candidatus_Pelagibacter	Candidatus_Pelagibacter_unclassified	Otu00817	1	0	1	0	0	0	0	0	0	0	0	0
Otu00818	Bacteria	Bacteria_unclassified	Bacteria_unclassified	Bacteria_unclassified	Bacteria_unclassified	Bacteria_unclassified	Otu00818	0	0	0	0	1	0	0	0	0	2	1	0
Otu00819	Bacteria	Proteobacteria	Alphaproteobacteria	SAR11	Candidatus_Pelagibacter	Candidatus_Pelagibacter_unclassified	Otu00819	0	0	0	0	0	0	0	0	0	2	0	3
Otu00820	Bacteria	Bacteria_unclassified	Bacteria_unclassified	Bacteria_unclassified	Bacteria_unclassified	Bacteria_unclassified	Otu00820	1	0	0	0	0	0	3	0	0	0	0	0
Otu00821	Bacteria	Bacteria_unclassified	Bacteria_unclassified	Bacteria_unclassified	Bacteria_unclassified	Bacteria_unclassified	Otu00821	1	0	0	2	0	1	0	0	0	0	0	0
Otu00822	Bacteria	Chloroflexi	Chloroflexi_unclassified	Chloroflexi_unclassified	Chloroflexi_unclassified	Chloroflexi_unclassified	Otu00822	0	0	0	2	0	1	0	0	0	0	0	1
Otu00823	Bacteria	Cyanobacteria/Chloroplast	Chloroplast	Chloroplast	Bacillariophyta	Bacillariophyta_unclassified	Otu00823	0	0	0	0	0	4	0	0	0	0	0	0
Otu00824	Bacteria	Planctomycetes	Planctomycetia	Planctomycetales	Planctomycetaceae	Planctomycetaceae_unclassified	Otu00824	0	0	0	0	0	2	0	3	0	1	0	0
Otu00825	Bacteria	Bacteria_unclassified	Bacteria_unclassified	Bacteria_unclassified	Bacteria_unclassified	Bacteria_unclassified	Otu00825	0	0	0	0	2	1	0	0	0	0	0	0
Otu00826	Bacteria	Proteobacteria	Alphaproteobacteria	Alphaproteobacteria_unclassified	Alphaproteobacteria_unclassified	Alphaproteobacteria_unclassified	Otu00826	0	0	0	0	1	1	1	0	0	0	0	0
Otu00827	Bacteria	Cyanobacteria/Chloroplast	Chloroplast	Chloroplast	Cryptomonadaceae	Cryptomonadaceae_unclassified	Otu00827	1	0	0	0	2	0	0	0	1	0	0	0
Otu00828	Bacteria	Acidobacteria	Acidobacteria_Gp22	Gp22	Gp22_unclassified	Gp22_unclassified	Otu00828	0	0	0	0	1	0	0	0	0	0	2	0
Otu00829	Bacteria	Cyanobacteria/Chloroplast	Chloroplast	Chloroplast	Bacillariophyta	Bacillariophyta_unclassified	Otu00829	0	0	0	1	1	0	0	0	0	2	0	1
Otu00830	Bacteria	Proteobacteria	Gammaproteobacteria	Gammaproteobacteria_unclassified	Gammaproteobacteria_unclassified	Gammaproteobacteria_unclassified	Otu00830	2	2	0	0	0	0	0	0	0	1	0	0
Otu00831	Bacteria	Proteobacteria	Gammaproteobacteria	Gammaproteobacteria_unclassified	Gammaproteobacteria_unclassified	Gammaproteobacteria_unclassified	Otu00831	0	0	0	1	1	0	1	0	0	1	0	0
Otu00832	Bacteria	Proteobacteria	Gammaproteobacteria	Gammaproteobacteria_unclassified	Gammaproteobacteria_unclassified	Gammaproteobacteria_unclassified	Otu00832	0	0	0	1	0	1	1	0	0	0	1	1
Otu00833	Bacteria	Proteobacteria	Alphaproteobacteria	Rhodobacterales	Rhodobacteraceae	Rhodobacteraceae_unclassified	Otu00833	1	1	0	1	1	0	0	0	0	0	0	0
Otu00834	Bacteria	Proteobacteria	Alphaproteobacteria	Rhodobacterales	Rhodobacteraceae	Sulfitobacter	Otu00834	0	0	0	1	0	0	0	0	0	0	0	3
Otu00835	Bacteria	Proteobacteria	Alphaproteobacteria	Rhodobacterales	Rhodobacteraceae	Rhodobacteraceae_unclassified	Otu00835	0	0	0	1	0	0	0	0	0	2	2	0
Otu00836	Bacteria	Bacteroidetes	Flavobacteriia	Flavobacteriales	Flavobacteriaceae	Flavobacteriaceae_unclassified	Otu00836	0	0	0	3	3	0	0	0	0	0	0	0
Otu00837	Bacteria	Bacteroidetes	Flavobacteriia	Flavobacteriales	Flavobacteriaceae	Flavobacteriaceae_unclassified	Otu00837	0	1	2	0	0	0	0	0	0	0	0	0
Otu00838	Bacteria	Bacteroidetes	Flavobacteriia	Flavobacteriales	Flavobacteriaceae	Flavobacteriaceae_unclassified	Otu00838	0	0	0	0	3	0	0	0	0	0	0	0
Otu00839	Bacteria	Proteobacteria	Alphaproteobacteria	Rhodobacterales	Rhodobacteraceae	Rhodobacteraceae_unclassified	Otu00839	2	0	0	2	1	0	0	0	0	0	0	0
Otu00840	Bacteria	Proteobacteria	Alphaproteobacteria	Rhodobacterales	Rhodobacteraceae	Rhodobacteraceae_unclassified	Otu00840	0	0	0	3	0	1	0	1	0	0	1	0
Otu00841	Bacteria	Proteobacteria	Alphaproteobacteria	Rhodobacterales	Rhodobacteraceae	Rhodobacteraceae_unclassified	Otu00841	1	1	0	0	0	2	0	0	0	0	0	0
Otu00842	Bacteria	Proteobacteria	Betaproteobacteria	Betaproteobacteria_unclassified	Betaproteobacteria_unclassified	Betaproteobacteria_unclassified	Otu00842	0	3	0	0	0	0	0	0	0	0	0	0
Otu00843	Bacteria	Proteobacteria	Betaproteobacteria	Betaproteobacteria_unclassified	Betaproteobacteria_unclassified	Betaproteobacteria_unclassified	Otu00843	2	0	1	2	1	0	0	0	0	0	0	0
Otu00844	Bacteria	Proteobacteria	Betaproteobacteria	Betaproteobacteria_unclassified	Betaproteobacteria_unclassified	Betaproteobacteria_unclassified	Otu00844	1	1	1	3	0	0	0	0	0	0	0	0
Otu00845	Bacteria	Proteobacteria	Alphaproteobacteria	Rhodobacterales	Rhodobacteraceae	Rhodobacteraceae_unclassified	Otu00845	0	0	0	4	0	1	0	0	0	0	1	0
Otu00846	Bacteria	Proteobacteria	Betaproteobacteria	Betaproteobacteria_unclassified	Betaproteobacteria_unclassified	Betaproteobacteria_unclassified	Otu00846	0	0	3	0	0	1	0	0	0	0	0	0
Otu00847	Bacteria	Bacteroidetes	Flavobacteriia	Flavobacteriales	Flavobacteriaceae	Flavobacteriaceae_unclassified	Otu00847	0	0	0	0	3	0	0	0	0	0	0	0
Otu00848	Bacteria	Proteobacteria	Alphaproteobacteria	Rhodobacterales	Rhodobacteraceae	Rhodobacteraceae_unclassified	Otu00848	0	0	0	0	2	3	0	0	0	0	0	0
Otu00849	Bacteria	Proteobacteria	Alphaproteobacteria	Rhodobacterales	Rhodobacteraceae	Rhodobacteraceae_unclassified	Otu00849	0	0	0	0	1	1	0	0	0	0	0	0
Otu00850	Bacteria	Proteobacteria	Alphaproteobacteria	Rhodobacterales	Rhodobacteraceae	Rhodobacteraceae_unclassified	Otu00850	0	1	0	0	0	0	1	0	0	0	2	0
Otu00851	Bacteria	Bacteroidetes	Flavobacteriia	Flavobacteriales	Flavobacteriaceae	Flavobacterium	Otu00851	0	0	2	1	1	0	0	0	0	0	0	0
Otu00852	Bacteria	Bacteroidetes	Flavobacteriia	Flavobacteriales	Flavobacteriales_unclassified	Flavobacteriales_unclassified	Otu00852	0	0	1	0	0	0	1	0	1	1	0	1
Otu00853	Bacteria	Bacteroidetes	Bacteroidetes_unclassified	Bacteroidetes_unclassified	Bacteroidetes_unclassified	Bacteroidetes_unclassified	Otu00853	0	1	0	0	0	0	0	0	0	0	2	2
Otu00854	Bacteria	Bacteroidetes	Sphingobacteriia	Sphingobacteriales	Sphingobacteriales_unclassified	Sphingobacteriales_unclassified	Otu00854	1	0	0	0	0	0	0	0	0	1	2	2
Otu00855	Bacteria	Bacteroidetes	Bacteroidetes_unclassified	Bacteroidetes_unclassified	Bacteroidetes_unclassified	Bacteroidetes_unclassified	Otu00855	0	0	0	0	1	0	0	0	0	2	0	0
Otu00856	Bacteria	Proteobacteria	Gammaproteobacteria	Gammaproteobacteria_unclassified	Gammaproteobacteria_unclassified	Gammaproteobacteria_unclassified	Otu00856	0	4	0	2	0	0	0	0	0	0	0	0
Otu00857	Bacteria	Cyanobacteria/Chloroplast	Cyanobacteria	Family_IV	GpIV	GpIV_unclassified	Otu00857	0	0	0	1	1	0	0	0	0	0	0	0
Otu00858	Bacteria	Bacteroidetes	Bacteroidetes_unclassified	Bacteroidetes_unclassified	Bacteroidetes_unclassified	Bacteroidetes_unclassified	Otu00858	1	0	0	0	0	0	0	0	0	0	0	0
Otu00859	Bacteria	Bacteria_unclassified	Bacteria_unclassified	Bacteria_unclassified	Bacteria_unclassified	Bacteria_unclassified	Otu00859	2	0	0	0	2	0	0	0	1	0	0	0
Otu00860	Bacteria	Proteobacteria	Gammaproteobacteria	Chromatiales	Granulosicoccaceae	Granulosicoccus	Otu00860	0	0	0	1	2	3	0	0	0	0	0	0
Otu00861	Bacteria	Proteobacteria	Gammaproteobacteria	Gammaproteobacteria_unclassified	Gammaproteobacteria_unclassified	Gammaproteobacteria_unclassified	Otu00861	3	0	0	0	0	0	0	0	0	0	0	0
Otu00862	Bacteria	Proteobacteria	Gammaproteobacteria	Chromatiales	Chromatiaceae	Rheinheimera	Otu00862	0	0	0	0	1	0	0	0	0	2	0	0
Otu00863	Bacteria	Bacteroidetes	Bacteroidetes_unclassified	Bacteroidetes_unclassified	Bacteroidetes_unclassified	Bacteroidetes_unclassified	Otu00863	0	0	0	0	3	0	1	1	0	0	0	1
Otu00864	Bacteria	Bacteroidetes	Bacteroidetes_unclassified	Bacteroidetes_unclassified	Bacteroidetes_unclassified	Bacteroidetes_unclassified	Otu00864	0	2	0	1	0	0	0	1	0	0	0	0
Otu00865	Bacteria	Proteobacteria	Gammaproteobacteria	Gammaproteobacteria_unclassified	Gammaproteobacteria_unclassified	Gammaproteobacteria_unclassified	Otu00865	0	3	0	0	0	0	0	0	1	0	0	0
Otu00866	Bacteria	Verrucomicrobia	Opitutae	Opitutae_unclassified	Opitutae_unclassified	Opitutae_unclassified	Otu00866	1	0	1	0	1	0	0	1	1	0	0	0
Otu00867	Bacteria	Proteobacteria	Gammaproteobacteria	Gammaproteobacteria_unclassified	Gammaproteobacteria_unclassified	Gammaproteobacteria_unclassified	Otu00867	0	0	0	0	0	0	0	0	0	1	1	2
Otu00868	Bacteria	Proteobacteria	Gammaproteobacteria	Gammaproteobacteria_unclassified	Gammaproteobacteria_unclassified	Gammaproteobacteria_unclassified	Otu00868	0	0	0	0	0	0	0	0	0	0	2	0
Otu00869	Bacteria	Proteobacteria	Gammaproteobacteria	Gammaproteobacteria_unclassified	Gammaproteobacteria_unclassified	Gammaproteobacteria_unclassified	Otu00869	0	0	0	0	0	0	1	1	1	0	0	2
Otu00870	Bacteria	Proteobacteria	Gammaproteobacteria	Gammaproteobacteria_unclassified	Gammaproteobacteria_unclassified	Gammaproteobacteria_unclassified	Otu00870	0	0	1	0	1	0	0	0	0	0	0	2
Otu00871	Bacteria	Bacteroidetes	Bacteroidetes_unclassified	Bacteroidetes_unclassified	Bacteroidetes_unclassified	Bacteroidetes_unclassified	Otu00871	0	0	0	0	0	2	0	0	0	2	0	1
Otu00872	Bacteria	Bacteroidetes	Bacteroidetes_unclassified	Bacteroidetes_unclassified	Bacteroidetes_unclassified	Bacteroidetes_unclassified	Otu00872	0	0	0	0	0	0	0	1	0	1	2	0
Otu00873	Bacteria	Proteobacteria	Gammaproteobacteria	Gammaproteobacteria_unclassified	Gammaproteobacteria_unclassified	Gammaproteobacteria_unclassified	Otu00873	0	0	0	2	0	0	0	0	0	1	0	3
Otu00874	Bacteria	Proteobacteria	Gammaproteobacteria	Gammaproteobacteria_unclassified	Gammaproteobacteria_unclassified	Gammaproteobacteria_unclassified	Otu00874	0	0	0	1	0	0	0	0	0	0	3	0
Otu00875	Bacteria	Proteobacteria	Gammaproteobacteria	Gammaproteobacteria_unclassified	Gammaproteobacteria_unclassified	Gammaproteobacteria_unclassified	Otu00875	0	0	0	0	0	0	0	0	0	2	2	0
Otu00876	Bacteria	Proteobacteria	Deltaproteobacteria	Desulfobacterales	Desulfobacteraceae	Desulfobacteraceae_unclassified	Otu00876	0	0	0	2	1	0	0	0	0	0	0	0
Otu00877	Bacteria	Bacteria_unclassified	Bacteria_unclassified	Bacteria_unclassified	Bacteria_unclassified	Bacteria_unclassified	Otu00877	0	0	0	5	0	1	0	0	0	0	0	0
Otu00878	Bacteria	Bacteria_unclassified	Bacteria_unclassified	Bacteria_unclassified	Bacteria_unclassified	Bacteria_unclassified	Otu00878	0	2	0	0	0	0	0	2	0	1	1	0
Otu00879	Bacteria	Proteobacteria	Gammaproteobacteria	Gammaproteobacteria_incertae_sedis	Sedimenticola	Sedimenticola_unclassified	Otu00879	0	0	0	0	0	1	0	0	0	2	2	0
Otu00880	Bacteria	Bacteria_unclassified	Bacteria_unclassified	Bacteria_unclassified	Bacteria_unclassified	Bacteria_unclassified	Otu00880	0	1	0	1	2	0	0	0	0	0	0	0
Otu00881	unknown	unknown_unclassified	unknown_unclassified	unknown_unclassified	unknown_unclassified	unknown_unclassified	Otu00881	0	0	0	0	1	0	0	0	0	0	2	0
Otu00882	Bacteria	Proteobacteria	Gammaproteobacteria	Gammaproteobacteria_incertae_sedis	Cocleimonas	Cocleimonas_unclassified	Otu00882	0	0	0	0	0	0	0	1	0	1	0	2
Otu00883	Bacteria	Bacteroidetes	Bacteroidetes_incertae_sedis	Prolixibacter	Prolixibacter_unclassified	Prolixibacter_unclassified	Otu00883	0	4	0	0	0	0	0	0	0	0	0	0
Otu00884	Bacteria	Planctomycetes	Planctomycetia	Planctomycetales	Planctomycetaceae	Planctomycetaceae_unclassified	Otu00884	0	0	0	0	0	1	0	0	0	3	0	0
Otu00885	Bacteria	Bacteria_unclassified	Bacteria_unclassified	Bacteria_unclassified	Bacteria_unclassified	Bacteria_unclassified	Otu00885	1	0	0	0	0	2	0	0	0	0	1	0
Otu00886	Bacteria	Bacteria_unclassified	Bacteria_unclassified	Bacteria_unclassified	Bacteria_unclassified	Bacteria_unclassified	Otu00886	0	0	0	0	0	1	0	0	0	1	0	1
Otu00887	Bacteria	Proteobacteria	Deltaproteobacteria	Desulfobacterales	Desulfobacteraceae	Desulfosarcina	Otu00887	0	0	0	0	0	0	2	0	1	2	0	0
Otu00888	Bacteria	Proteobacteria	Deltaproteobacteria	Desulfobacterales	Desulfobulbaceae	Desulfobulbus	Otu00888	0	0	0	0	4	0	0	0	0	0	1	0
Otu00889	Bacteria	Proteobacteria	Deltaproteobacteria	Desulfobacterales	Desulfobulbaceae	Desulfobulbaceae_unclassified	Otu00889	0	0	0	0	0	1	0	0	0	2	1	0
Otu00890	Bacteria	Bacteria_unclassified	Bacteria_unclassified	Bacteria_unclassified	Bacteria_unclassified	Bacteria_unclassified	Otu00890	0	1	0	0	0	0	1	0	2	1	1	0
Otu00891	Bacteria	Proteobacteria	Gammaproteobacteria	Gammaproteobacteria_unclassified	Gammaproteobacteria_unclassified	Gammaproteobacteria_unclassified	Otu00891	0	0	0	0	0	3	0	0	0	2	0	1
Otu00892	Bacteria	Bacteria_unclassified	Bacteria_unclassified	Bacteria_unclassified	Bacteria_unclassified	Bacteria_unclassified	Otu00892	0	0	0	0	0	0	0	0	0	3	0	2
Otu00893	Bacteria	Proteobacteria	Gammaproteobacteria	Gammaproteobacteria_incertae_sedis	Arenicella	Arenicella_unclassified	Otu00893	0	0	3	0	0	0	0	1	0	2	0	0
Otu00894	Bacteria	Proteobacteria	Gammaproteobacteria	Oceanospirillales	Oceanospirillales_unclassified	Oceanospirillales_unclassified	Otu00894	0	0	2	0	2	0	0	0	0	0	0	0
Otu00895	Bacteria	Proteobacteria	Deltaproteobacteria	Deltaproteobacteria_unclassified	Deltaproteobacteria_unclassified	Deltaproteobacteria_unclassified	Otu00895	0	0	0	0	0	0	0	2	0	2	2	0
Otu00896	Bacteria	Bacteria_unclassified	Bacteria_unclassified	Bacteria_unclassified	Bacteria_unclassified	Bacteria_unclassified	Otu00896	1	2	0	0	1	0	0	0	0	0	0	0
Otu00897	Bacteria	Actinobacteria	Actinobacteria	Solirubrobacterales	Solirubrobacterales_unclassified	Solirubrobacterales_unclassified	Otu00897	0	0	0	0	0	1	0	0	0	4	0	0
Otu00898	Bacteria	Actinobacteria	Actinobacteria	Actinomycetales	Actinomycetales_unclassified	Actinomycetales_unclassified	Otu00898	1	0	0	2	1	0	0	0	0	0	0	0
Otu00899	Bacteria	Proteobacteria	Deltaproteobacteria	Desulfobacterales	Desulfobulbaceae	Desulfobulbaceae_unclassified	Otu00899	0	0	0	2	1	0	1	0	0	0	0	1
Otu00900	Bacteria	Bacteria_unclassified	Bacteria_unclassified	Bacteria_unclassified	Bacteria_unclassified	Bacteria_unclassified	Otu00900	0	0	0	2	0	0	0	0	0	2	1	0
Otu00901	Bacteria	Bacteria_unclassified	Bacteria_unclassified	Bacteria_unclassified	Bacteria_unclassified	Bacteria_unclassified	Otu00901	1	0	0	0	0	0	0	1	0	1	2	0
Otu00902	Bacteria	Bacteria_unclassified	Bacteria_unclassified	Bacteria_unclassified	Bacteria_unclassified	Bacteria_unclassified	Otu00902	0	0	0	1	0	0	1	1	0	2	0	0
Otu00903	Bacteria	Proteobacteria	Alphaproteobacteria	SAR11	Candidatus_Pelagibacter	Candidatus_Pelagibacter_unclassified	Otu00903	0	3	0	0	0	0	2	0	0	0	0	0
Otu00904	Bacteria	Bacteria_unclassified	Bacteria_unclassified	Bacteria_unclassified	Bacteria_unclassified	Bacteria_unclassified	Otu00904	0	0	0	1	0	0	0	0	0	0	0	2
Otu00905	Bacteria	Bacteria_unclassified	Bacteria_unclassified	Bacteria_unclassified	Bacteria_unclassified	Bacteria_unclassified	Otu00905	0	0	0	0	0	0	0	0	0	0	2	0
Otu00906	Archaea	Thaumarchaeota	Nitrosopumilales	Nitrosopumilaceae	Nitrosopumilus	Nitrosopumilus_unclassified	Otu00906	0	0	2	0	0	0	1	0	0	0	1	0
Otu00907	Bacteria	Bacteria_unclassified	Bacteria_unclassified	Bacteria_unclassified	Bacteria_unclassified	Bacteria_unclassified	Otu00907	0	0	2	0	0	0	0	0	2	0	0	2
Otu00908	Bacteria	Bacteroidetes	Bacteroidetes_unclassified	Bacteroidetes_unclassified	Bacteroidetes_unclassified	Bacteroidetes_unclassified	Otu00908	0	0	0	0	0	0	0	0	0	1	4	0
Otu00909	Bacteria	Bacteroidetes	Sphingobacteriia	Sphingobacteriales	Sphingobacteriaceae	Mucilaginibacter	Otu00909	3	1	0	0	0	0	0	0	0	0	0	0
Otu00910	Bacteria	Bacteria_unclassified	Bacteria_unclassified	Bacteria_unclassified	Bacteria_unclassified	Bacteria_unclassified	Otu00910	0	0	0	0	0	0	0	0	0	1	4	0
Otu00911	Archaea	Euryarchaeota	Euryarchaeota_unclassified	Euryarchaeota_unclassified	Euryarchaeota_unclassified	Euryarchaeota_unclassified	Otu00911	0	0	1	0	0	0	0	2	0	0	0	0
Otu00912	Bacteria	Bacteroidetes	Sphingobacteriia	Sphingobacteriales	Saprospiraceae	Lewinella	Otu00912	0	0	0	0	1	0	0	0	0	3	0	0
Otu00913	Bacteria	Bacteroidetes	Bacteroidetes_unclassified	Bacteroidetes_unclassified	Bacteroidetes_unclassified	Bacteroidetes_unclassified	Otu00913	0	0	0	0	0	1	2	0	0	0	1	0
Otu00914	Bacteria	Proteobacteria	Alphaproteobacteria	Rhodospirillales	Rhodospirillaceae	Rhodospirillaceae_unclassified	Otu00914	1	2	0	0	0	0	0	0	0	0	0	0
Otu00915	Bacteria	Bacteroidetes	Flavobacteriia	Flavobacteriales	Flavobacteriaceae	Flavobacteriaceae_unclassified	Otu00915	0	0	2	0	0	0	0	0	0	0	0	2
Otu00916	Bacteria	Bacteroidetes	Sphingobacteriia	Sphingobacteriales	Sphingobacteriaceae	Pedobacter	Otu00916	0	0	2	1	2	0	0	0	0	0	0	0
Otu00917	Bacteria	Actinobacteria	Actinobacteria	Actinobacteria_unclassified	Actinobacteria_unclassified	Actinobacteria_unclassified	Otu00917	0	0	1	0	0	0	0	0	0	2	0	2
Otu00918	Bacteria	Bacteroidetes	Bacteroidetes_unclassified	Bacteroidetes_unclassified	Bacteroidetes_unclassified	Bacteroidetes_unclassified	Otu00918	0	0	0	2	0	3	0	0	0	0	0	0
Otu00919	Bacteria	Proteobacteria	Gammaproteobacteria	Gammaproteobacteria_incertae_sedis	Gammaproteobacteria_incertae_sedis_unclassified	Gammaproteobacteria_incertae_sedis_unclassified	Otu00919	0	0	0	0	0	3	0	0	0	1	1	0
Otu00920	Bacteria	Proteobacteria	Betaproteobacteria	Betaproteobacteria_unclassified	Betaproteobacteria_unclassified	Betaproteobacteria_unclassified	Otu00920	0	0	0	0	2	0	0	0	0	1	0	0
Otu00921	Bacteria	Planctomycetes	Planctomycetia	Planctomycetales	Planctomycetaceae	Planctomycetaceae_unclassified	Otu00921	0	0	0	0	1	1	0	0	0	0	1	0
Otu00922	Bacteria	Bacteria_unclassified	Bacteria_unclassified	Bacteria_unclassified	Bacteria_unclassified	Bacteria_unclassified	Otu00922	0	0	1	0	0	0	0	0	0	1	2	1
Otu00923	Bacteria	Proteobacteria	Alphaproteobacteria	Rhodobacterales	Rhodobacteraceae	Rhodobacteraceae_unclassified	Otu00923	0	1	0	0	0	2	0	0	0	0	0	0
Otu00924	Bacteria	Bacteroidetes	Flavobacteriia	Flavobacteriales	Flavobacteriaceae	Flavobacteriaceae_unclassified	Otu00924	0	0	0	0	0	0	1	1	0	0	2	0
Otu00925	Bacteria	Proteobacteria	Betaproteobacteria	Betaproteobacteria_unclassified	Betaproteobacteria_unclassified	Betaproteobacteria_unclassified	Otu00925	0	0	0	0	4	0	0	0	0	0	0	0
Otu00926	Bacteria	Bacteroidetes	Cytophagia	Cytophagales	Flammeovirgaceae	Flammeovirgaceae_unclassified	Otu00926	0	0	0	2	0	1	0	0	0	0	0	0
Otu00927	Bacteria	Proteobacteria	Betaproteobacteria	Betaproteobacteria_unclassified	Betaproteobacteria_unclassified	Betaproteobacteria_unclassified	Otu00927	0	0	0	0	1	0	0	0	0	0	0	0
Otu00928	Bacteria	Proteobacteria	Gammaproteobacteria	Gammaproteobacteria_incertae_sedis	Porticoccus	Porticoccus_unclassified	Otu00928	0	0	0	0	0	1	0	1	2	1	0	0
Otu00929	Bacteria	Proteobacteria	Alphaproteobacteria	SAR11	Candidatus_Pelagibacter	Candidatus_Pelagibacter_unclassified	Otu00929	0	0	0	0	1	0	0	0	0	1	0	2
Otu00930	Bacteria	Proteobacteria	Gammaproteobacteria	Pseudomonadales	Pseudomonadales_incertae_sedis	Dasania	Otu00930	0	0	0	0	0	0	0	0	0	0	4	0
Otu00931	Bacteria	Deferribacteres	Deferribacteres	Deferribacterales	Deferribacterales_incertae_sedis	Caldithrix	Otu00931	0	0	0	0	1	0	0	0	0	0	0	0
Otu00932	Bacteria	Proteobacteria	Betaproteobacteria	Betaproteobacteria_unclassified	Betaproteobacteria_unclassified	Betaproteobacteria_unclassified	Otu00932	0	0	2	1	0	0	0	0	0	0	0	1
Otu00933	Bacteria	Proteobacteria	Alphaproteobacteria	Rhodobacterales	Rhodobacteraceae	Rhodobacteraceae_unclassified	Otu00933	0	0	0	1	0	3	0	0	0	0	0	0
Otu00934	Bacteria	Proteobacteria	Alphaproteobacteria	Rhodobacterales	Rhodobacteraceae	Rhodobacteraceae_unclassified	Otu00934	1	0	0	0	0	0	0	0	0	0	0	0
Otu00935	Bacteria	Bacteroidetes	Bacteroidetes_unclassified	Bacteroidetes_unclassified	Bacteroidetes_unclassified	Bacteroidetes_unclassified	Otu00935	0	0	0	0	1	0	0	2	0	0	0	1
Otu00936	Bacteria	Proteobacteria	Alphaproteobacteria	Rhodobacterales	Rhodobacteraceae	Rhodobacteraceae_unclassified	Otu00936	0	0	0	2	1	0	0	0	0	2	0	0
Otu00937	Bacteria	Bacteroidetes	Flavobacteriia	Flavobacteriales	Flavobacteriaceae	Flavobacteriaceae_unclassified	Otu00937	0	4	0	0	0	0	0	0	0	0	0	0
Otu00938	Bacteria	Proteobacteria	Gammaproteobacteria	Alteromonadales	Alteromonadaceae	Haliea	Otu00938	0	0	0	2	2	0	0	0	0	0	0	0
Otu00939	Bacteria	Proteobacteria	Gammaproteobacteria	Gammaproteobacteria_unclassified	Gammaproteobacteria_unclassified	Gammaproteobacteria_unclassified	Otu00939	0	0	0	0	0	0	0	0	0	0	3	2
Otu00940	Bacteria	Proteobacteria	Deltaproteobacteria	Desulfobacterales	Desulfobacteraceae	Desulfobacteraceae_unclassified	Otu00940	3	0	0	0	0	0	0	0	0	1	0	1
Otu00941	Bacteria	Bacteroidetes	Bacteroidetes_unclassified	Bacteroidetes_unclassified	Bacteroidetes_unclassified	Bacteroidetes_unclassified	Otu00941	0	0	0	0	0	1	0	0	1	0	1	0
Otu00942	Bacteria	Planctomycetes	Planctomycetia	Planctomycetales	Planctomycetaceae	Blastopirellula	Otu00942	0	1	0	2	0	0	0	0	0	0	0	0
Otu00943	Bacteria	Bacteroidetes	Bacteroidetes_unclassified	Bacteroidetes_unclassified	Bacteroidetes_unclassified	Bacteroidetes_unclassified	Otu00943	0	0	0	0	2	0	1	1	1	0	0	0
Otu00944	Bacteria	Proteobacteria	Gammaproteobacteria	Gammaproteobacteria_unclassified	Gammaproteobacteria_unclassified	Gammaproteobacteria_unclassified	Otu00944	0	0	0	0	0	0	2	3	0	0	0	0
Otu00945	Bacteria	Spirochaetes	Spirochaetia	Spirochaetales	Spirochaetaceae	Spirochaeta	Otu00945	0	0	0	0	0	2	0	0	0	0	1	0
Otu00946	Bacteria	Proteobacteria	Gammaproteobacteria	Gammaproteobacteria_unclassified	Gammaproteobacteria_unclassified	Gammaproteobacteria_unclassified	Otu00946	0	0	0	1	0	0	0	0	0	1	0	0
Otu00947	Bacteria	Proteobacteria	Gammaproteobacteria	Gammaproteobacteria_unclassified	Gammaproteobacteria_unclassified	Gammaproteobacteria_unclassified	Otu00947	0	0	0	0	0	0	0	0	0	2	1	2
Otu00948	Bacteria	Actinobacteria	Actinobacteria	Actinomycetales	Actinomycetales_unclassified	Actinomycetales_unclassified	Otu00948	0	0	1	0	0	2	0	0	0	0	0	0
Otu00949	Bacteria	Bacteroidetes	Flavobacteriia	Flavobacteriales	Cryomorphaceae	Fluviicola	Otu00949	0	1	2	0	0	0	0	0	0	0	0	0
Otu00950	Bacteria	Proteobacteria	Gammaproteobacteria	Gammaproteobacteria_unclassified	Gammaproteobacteria_unclassified	Gammaproteobacteria_unclassified	Otu00950	0	0	0	1	0	0	0	0	0	2	1	0
Otu00951	Bacteria	Proteobacteria	Betaproteobacteria	Methylophilales	Methylophilaceae	Methylophilus	Otu00951	0	0	0	1	2	0	0	0	0	0	0	0
Otu00952	Bacteria	Proteobacteria	Gammaproteobacteria	Gammaproteobacteria_unclassified	Gammaproteobacteria_unclassified	Gammaproteobacteria_unclassified	Otu00952	0	0	0	0	1	1	0	0	0	0	1	0
Otu00953	Bacteria	Proteobacteria	Gammaproteobacteria	Gammaproteobacteria_unclassified	Gammaproteobacteria_unclassified	Gammaproteobacteria_unclassified	Otu00953	0	0	0	0	0	1	0	0	0	2	1	0
Otu00954	Bacteria	Proteobacteria	Gammaproteobacteria	Gammaproteobacteria_unclassified	Gammaproteobacteria_unclassified	Gammaproteobacteria_unclassified	Otu00954	1	0	0	0	0	0	0	0	0	0	1	1
Otu00955	Bacteria	Proteobacteria	Betaproteobacteria	Burkholderiales	Comamonadaceae	Comamonadaceae_unclassified	Otu00955	0	3	0	0	2	0	0	0	0	0	0	0
Otu00956	Bacteria	Latescibacteria	Latescibacteria_unclassified	Latescibacteria_unclassified	Latescibacteria_unclassified	Latescibacteria_unclassified	Otu00956	0	0	0	0	0	0	0	0	0	0	3	2
Otu00957	Bacteria	Proteobacteria	Gammaproteobacteria	Oceanospirillales	Hahellaceae	Endozoicomonas	Otu00957	2	0	0	0	0	0	3	0	0	0	0	0
Otu00958	Bacteria	Acidobacteria	Acidobacteria_Gp10	Gp10	Gp10_unclassified	Gp10_unclassified	Otu00958	0	0	0	1	0	1	0	0	0	0	2	0
Otu00959	Bacteria	Bacteroidetes	Flavobacteriia	Flavobacteriales	Flavobacteriaceae	Flavobacteriaceae_unclassified	Otu00959	0	0	0	0	0	0	0	0	0	0	1	0
Otu00960	Bacteria	Proteobacteria	Gammaproteobacteria	Gammaproteobacteria_unclassified	Gammaproteobacteria_unclassified	Gammaproteobacteria_unclassified	Otu00960	0	0	0	0	0	0	1	2	0	1	0	0
Otu00961	Bacteria	Bacteroidetes	Bacteroidetes_unclassified	Bacteroidetes_unclassified	Bacteroidetes_unclassified	Bacteroidetes_unclassified	Otu00961	0	0	0	1	0	0	0	0	0	0	1	1
Otu00962	Bacteria	Proteobacteria	Gammaproteobacteria	Gammaproteobacteria_unclassified	Gammaproteobacteria_unclassified	Gammaproteobacteria_unclassified	Otu00962	0	0	0	0	0	2	0	0	0	0	0	0
Otu00963	Bacteria	Bacteroidetes	Sphingobacteriia	Sphingobacteriales	Saprospiraceae	Saprospiraceae_unclassified	Otu00963	0	0	0	1	0	1	0	0	0	2	0	1
Otu00964	Bacteria	Proteobacteria	Deltaproteobacteria	Desulfobacterales	Desulfobulbaceae	Desulfocapsa	Otu00964	0	0	0	3	0	0	0	0	0	0	0	0
Otu00965	Bacteria	Bacteroidetes	Bacteroidetes_unclassified	Bacteroidetes_unclassified	Bacteroidetes_unclassified	Bacteroidetes_unclassified	Otu00965	0	0	0	0	0	0	2	0	0	2	0	0
Otu00966	Bacteria	Bacteroidetes	Bacteroidetes_unclassified	Bacteroidetes_unclassified	Bacteroidetes_unclassified	Bacteroidetes_unclassified	Otu00966	2	0	0	0	0	0	2	0	0	1	0	0
Otu00967	Bacteria	Proteobacteria	Gammaproteobacteria	Gammaproteobacteria_unclassified	Gammaproteobacteria_unclassified	Gammaproteobacteria_unclassified	Otu00967	0	0	2	0	0	1	0	0	0	0	0	0
Otu00968	unknown	unknown_unclassified	unknown_unclassified	unknown_unclassified	unknown_unclassified	unknown_unclassified	Otu00968	0	0	0	0	0	2	0	0	0	0	1	0
Otu00969	Bacteria	Proteobacteria	Gammaproteobacteria	Gammaproteobacteria_unclassified	Gammaproteobacteria_unclassified	Gammaproteobacteria_unclassified	Otu00969	0	0	0	2	0	0	0	1	0	2	0	0
Otu00970	Bacteria	Proteobacteria	Alphaproteobacteria	Rhizobiales	Rhizobiales_unclassified	Rhizobiales_unclassified	Otu00970	0	0	0	0	1	2	0	0	0	0	0	0
Otu00971	Bacteria	Actinobacteria	Actinobacteria	Actinomycetales	Actinomycetales_unclassified	Actinomycetales_unclassified	Otu00971	1	0	0	0	0	0	2	0	2	0	0	0
Otu00972	Bacteria	Proteobacteria	Gammaproteobacteria	Gammaproteobacteria_unclassified	Gammaproteobacteria_unclassified	Gammaproteobacteria_unclassified	Otu00972	0	0	0	0	0	0	0	0	0	4	0	1
Otu00973	Bacteria	Proteobacteria	Gammaproteobacteria	Gammaproteobacteria_unclassified	Gammaproteobacteria_unclassified	Gammaproteobacteria_unclassified	Otu00973	0	0	0	0	0	0	0	0	1	3	0	0
Otu00974	Bacteria	Bacteria_unclassified	Bacteria_unclassified	Bacteria_unclassified	Bacteria_unclassified	Bacteria_unclassified	Otu00974	0	0	0	0	1	2	0	0	0	0	0	0
Otu00975	Bacteria	Bacteroidetes	Bacteroidetes_unclassified	Bacteroidetes_unclassified	Bacteroidetes_unclassified	Bacteroidetes_unclassified	Otu00975	0	0	0	0	1	0	0	4	0	0	0	0
Otu00976	Bacteria	Latescibacteria	Latescibacteria_unclassified	Latescibacteria_unclassified	Latescibacteria_unclassified	Latescibacteria_unclassified	Otu00976	0	0	0	0	1	0	0	0	0	3	1	0
Otu00977	Bacteria	Verrucomicrobia	Opitutae	Opitutales	Opitutaceae	Opitutus	Otu00977	0	0	0	1	1	1	0	0	0	0	0	0
Otu00978	Bacteria	Proteobacteria	Deltaproteobacteria	Desulfobacterales	Desulfobacteraceae	Desulfobacter	Otu00978	0	0	0	0	0	0	1	0	0	3	1	0
Otu00979	Bacteria	Bacteroidetes	Flavobacteriia	Flavobacteriales	Flavobacteriaceae	Flavobacteriaceae_unclassified	Otu00979	0	0	0	0	1	2	0	0	0	0	0	0
Otu00980	Bacteria	Bacteria_unclassified	Bacteria_unclassified	Bacteria_unclassified	Bacteria_unclassified	Bacteria_unclassified	Otu00980	0	0	0	0	0	1	0	1	0	1	0	0
Otu00981	Bacteria	Proteobacteria	Deltaproteobacteria	Desulfobacterales	Desulfobacteraceae	Desulfobacterium	Otu00981	0	0	0	0	0	0	0	2	0	1	0	0
Otu00982	Bacteria	Proteobacteria	Gammaproteobacteria	Gammaproteobacteria_unclassified	Gammaproteobacteria_unclassified	Gammaproteobacteria_unclassified	Otu00982	1	0	0	1	0	2	0	0	0	0	0	0
Otu00983	Bacteria	Bacteroidetes	Bacteroidetes_unclassified	Bacteroidetes_unclassified	Bacteroidetes_unclassified	Bacteroidetes_unclassified	Otu00983	0	0	0	0	0	0	1	0	0	0	2	2
Otu00984	Bacteria	Bacteroidetes	Flavobacteriia	Flavobacteriales	Flavobacteriaceae	Flavobacteriaceae_unclassified	Otu00984	1	0	3	0	0	1	0	0	0	0	0	0
Otu00985	Bacteria	Verrucomicrobia	Verrucomicrobiae	Verrucomicrobiales	Rubritaleaceae	Rubritalea	Otu00985	0	0	1	0	0	0	0	0	2	0	0	2
Otu00986	Bacteria	Verrucomicrobia	Verrucomicrobiae	Verrucomicrobiales	Verrucomicrobiaceae	Verrucomicrobiaceae_unclassified	Otu00986	0	0	0	0	0	1	0	0	0	1	0	0
Otu00987	Bacteria	Proteobacteria	Alphaproteobacteria	SAR11	Candidatus_Pelagibacter	Candidatus_Pelagibacter_unclassified	Otu00987	0	1	0	0	0	0	1	0	2	0	0	0
Otu00988	Archaea	Archaea_unclassified	Archaea_unclassified	Archaea_unclassified	Archaea_unclassified	Archaea_unclassified	Otu00988	0	0	0	0	1	1	0	0	0	1	0	0
Otu00989	Bacteria	Fusobacteria	Fusobacteriia	Fusobacteriales	Fusobacteriales_unclassified	Fusobacteriales_unclassified	Otu00989	0	1	0	0	0	0	0	0	0	0	0	2
Otu00990	Bacteria	Proteobacteria	Deltaproteobacteria	Desulfuromonadales	Desulfuromonadaceae	Desulfuromonadaceae_unclassified	Otu00990	0	0	0	0	0	1	0	0	0	1	1	0
Otu00991	Bacteria	Proteobacteria	Alphaproteobacteria	Sphingomonadales	Sphingomonadaceae	Sphingomonadaceae_unclassified	Otu00991	0	0	0	2	2	0	0	0	0	0	0	0
Otu00992	Archaea	Archaea_unclassified	Archaea_unclassified	Archaea_unclassified	Archaea_unclassified	Archaea_unclassified	Otu00992	0	0	0	0	0	1	0	0	0	1	1	1
Otu00993	Bacteria	Bacteroidetes	Bacteroidia	Bacteroidales	Bacteroidaceae	Bacteroides	Otu00993	0	0	0	0	0	0	1	0	0	0	1	0
Otu00994	Bacteria	Proteobacteria	Alphaproteobacteria	Sphingomonadales	Erythrobacteraceae	Erythrobacteraceae_unclassified	Otu00994	0	0	0	2	0	1	0	0	0	0	0	0
Otu00995	Bacteria	Bacteroidetes	Bacteroidia	Bacteroidales	Bacteroidaceae	Bacteroides	Otu00995	0	0	0	2	0	0	0	0	0	0	0	2
Otu00996	Bacteria	Proteobacteria	Epsilonproteobacteria	Campylobacterales	Campylobacteraceae	Sulfurospirillum	Otu00996	1	0	1	0	0	0	0	0	0	0	0	0
Otu00997	Bacteria	Bacteroidetes	Bacteroidia	Bacteroidales	Bacteroidaceae	Bacteroides	Otu00997	0	2	2	0	0	0	0	0	0	0	0	0
Otu00998	Bacteria	Proteobacteria	Alphaproteobacteria	Rhodobacterales	Rhodobacteraceae	Rhodobacteraceae_unclassified	Otu00998	0	0	0	1	0	2	0	1	0	0	0	0
Otu00999	Bacteria	Proteobacteria	Betaproteobacteria	Burkholderiales	Burkholderiaceae	Polynucleobacter	Otu00999	2	0	0	1	0	0	0	0	0	0	0	0
Otu01000	Bacteria	Proteobacteria	Epsilonproteobacteria	Campylobacterales	Helicobacteraceae	Sulfurimonas	Otu01000	0	0	0	0	1	1	0	0	0	0	0	0
Otu01001	Bacteria	Bacteria_unclassified	Bacteria_unclassified	Bacteria_unclassified	Bacteria_unclassified	Bacteria_unclassified	Otu01001	0	0	0	2	0	0	0	0	0	0	1	1
Otu01002	Bacteria	Proteobacteria	Alphaproteobacteria	Alphaproteobacteria_unclassified	Alphaproteobacteria_unclassified	Alphaproteobacteria_unclassified	Otu01002	0	0	0	1	0	1	0	0	0	0	1	0
Otu01003	Bacteria	Proteobacteria	Alphaproteobacteria	Sphingomonadales	Erythrobacteraceae	Altererythrobacter	Otu01003	0	0	0	0	2	1	0	0	0	0	0	0
Otu01004	Bacteria	Proteobacteria	Deltaproteobacteria	Bdellovibrionales	Bacteriovoracaceae	Bacteriovoracaceae_unclassified	Otu01004	0	0	0	0	0	0	0	0	1	1	2	1
Otu01005	Bacteria	Bacteroidetes	Flavobacteriia	Flavobacteriales	Flavobacteriaceae	Flavobacteriaceae_unclassified	Otu01005	0	0	3	0	2	0	0	0	0	0	0	0
Otu01006	Bacteria	Bacteroidetes	Flavobacteriia	Flavobacteriales	Flavobacteriaceae	Flavobacteriaceae_unclassified	Otu01006	0	0	2	0	1	0	0	0	0	0	1	0
Otu01007	Bacteria	Bacteroidetes	Flavobacteriia	Flavobacteriales	Flavobacteriaceae	Flavobacteriaceae_unclassified	Otu01007	2	0	0	0	0	0	0	1	0	0	1	0
Otu01008	Bacteria	Proteobacteria	Gammaproteobacteria	Gammaproteobacteria_unclassified	Gammaproteobacteria_unclassified	Gammaproteobacteria_unclassified	Otu01008	0	0	0	0	0	0	2	0	3	0	0	0
Otu01009	Bacteria	Bacteria_unclassified	Bacteria_unclassified	Bacteria_unclassified	Bacteria_unclassified	Bacteria_unclassified	Otu01009	0	0	1	0	0	0	0	0	0	0	0	0
Otu01010	Bacteria	Bacteroidetes	Flavobacteriia	Flavobacteriales	Cryomorphaceae	Cryomorphaceae_unclassified	Otu01010	0	0	0	0	0	0	1	0	0	2	2	0
Otu01011	Bacteria	Proteobacteria	Proteobacteria_unclassified	Proteobacteria_unclassified	Proteobacteria_unclassified	Proteobacteria_unclassified	Otu01011	1	0	1	0	0	0	2	0	0	0	0	0
Otu01012	Bacteria	Planctomycetes	Planctomycetia	Planctomycetales	Planctomycetaceae	Planctomycetaceae_unclassified	Otu01012	0	5	0	0	0	0	0	0	0	0	0	0
Otu01013	Bacteria	Proteobacteria	Betaproteobacteria	Burkholderiales	Oxalobacteraceae	Massilia	Otu01013	1	0	1	0	1	1	0	0	0	0	0	0
Otu01014	Bacteria	Proteobacteria	Alphaproteobacteria	Alphaproteobacteria_unclassified	Alphaproteobacteria_unclassified	Alphaproteobacteria_unclassified	Otu01014	0	0	0	0	2	2	0	0	0	0	0	0
Otu01015	Bacteria	Verrucomicrobia	Verrucomicrobiae	Verrucomicrobiales	Verrucomicrobiaceae	Verrucomicrobiaceae_unclassified	Otu01015	0	0	0	0	1	0	0	0	1	1	0	0
Otu01016	Bacteria	Bacteroidetes	Flavobacteriia	Flavobacteriales	Flavobacteriaceae	Flavobacteriaceae_unclassified	Otu01016	0	0	0	0	0	0	1	0	2	0	0	0
Otu01017	Bacteria	Bacteria_unclassified	Bacteria_unclassified	Bacteria_unclassified	Bacteria_unclassified	Bacteria_unclassified	Otu01017	0	0	0	0	0	0	0	0	0	1	0	3
Otu01018	Bacteria	Proteobacteria	Alphaproteobacteria	Rhizobiales	Hyphomicrobiaceae	Hyphomicrobium	Otu01018	0	0	3	0	0	0	0	0	0	0	0	0
Otu01019	Bacteria	Proteobacteria	Alphaproteobacteria	Rhodobacterales	Rhodobacteraceae	Rhodobacteraceae_unclassified	Otu01019	0	0	0	0	1	0	0	0	1	2	0	0
Otu01020	Bacteria	Proteobacteria	Proteobacteria_unclassified	Proteobacteria_unclassified	Proteobacteria_unclassified	Proteobacteria_unclassified	Otu01020	0	0	0	0	0	0	0	2	0	0	1	2
Otu01021	Archaea	Thaumarchaeota	Nitrosopumilales	Nitrosopumilaceae	Nitrosopumilus	Nitrosopumilus_unclassified	Otu01021	0	0	2	0	0	0	1	0	0	1	0	0
Otu01022	Bacteria	Proteobacteria	Proteobacteria_unclassified	Proteobacteria_unclassified	Proteobacteria_unclassified	Proteobacteria_unclassified	Otu01022	1	0	0	0	0	2	0	0	0	0	0	0
Otu01023	Bacteria	Proteobacteria	Alphaproteobacteria	Rhodobacterales	Rhodobacteraceae	Rhodobacteraceae_unclassified	Otu01023	0	0	0	0	1	2	0	0	0	0	1	0
Otu01024	Bacteria	Bacteroidetes	Bacteroidetes_unclassified	Bacteroidetes_unclassified	Bacteroidetes_unclassified	Bacteroidetes_unclassified	Otu01024	0	2	0	2	0	0	0	0	0	0	0	0
Otu01025	Bacteria	Bacteria_unclassified	Bacteria_unclassified	Bacteria_unclassified	Bacteria_unclassified	Bacteria_unclassified	Otu01025	0	0	0	1	0	0	0	0	0	0	0	0
Otu01026	Bacteria	Proteobacteria	Betaproteobacteria	Burkholderiales	Burkholderiales_unclassified	Burkholderiales_unclassified	Otu01026	0	1	0	0	0	2	0	0	0	0	0	0
Otu01027	Bacteria	Verrucomicrobia	Verrucomicrobiae	Verrucomicrobiales	Rubritaleaceae	Rubritalea	Otu01027	0	0	0	0	0	1	0	1	0	2	0	0
Otu01028	Bacteria	Verrucomicrobia	Verrucomicrobiae	Verrucomicrobiales	Verrucomicrobiales_unclassified	Verrucomicrobiales_unclassified	Otu01028	0	0	0	0	0	0	2	0	0	1	2	0
Otu01029	Bacteria	Bacteroidetes	Flavobacteriia	Flavobacteriales	Flavobacteriaceae	Flavobacteriaceae_unclassified	Otu01029	0	0	0	2	0	0	1	0	1	0	0	0
Otu01030	Archaea	Woesearchaeota	Woesearchaeota_unclassified	Woesearchaeota_unclassified	Woesearchaeota_unclassified	Woesearchaeota_unclassified	Otu01030	0	0	0	0	0	0	1	0	0	1	2	0
Otu01031	Bacteria	Proteobacteria	Alphaproteobacteria	Rhodobacterales	Rhodobacteraceae	Rhodobacteraceae_unclassified	Otu01031	2	0	0	0	1	0	0	0	0	0	0	0
Otu01032	Bacteria	Proteobacteria	Proteobacteria_unclassified	Proteobacteria_unclassified	Proteobacteria_unclassified	Proteobacteria_unclassified	Otu01032	0	0	0	0	1	0	0	0	0	0	0	0
Otu01033	Bacteria	Bacteroidetes	Flavobacteriia	Flavobacteriales	Flavobacteriaceae	Flavobacteriaceae_unclassified	Otu01033	2	1	0	0	0	0	0	0	1	0	0	0
Otu01034	Bacteria	Bacteria_unclassified	Bacteria_unclassified	Bacteria_unclassified	Bacteria_unclassified	Bacteria_unclassified	Otu01034	0	0	0	0	0	0	0	3	1	1	0	0
Otu01035	Bacteria	Proteobacteria	Alphaproteobacteria	Rhodobacterales	Rhodobacteraceae	Rhodobacteraceae_unclassified	Otu01035	0	0	0	0	0	2	0	0	0	0	0	0
Otu01036	Bacteria	Proteobacteria	Alphaproteobacteria	Sphingomonadales	Sphingomonadaceae	Sphingomonas	Otu01036	0	1	0	0	1	0	0	0	0	0	0	0
Otu01037	Bacteria	Cyanobacteria/Chloroplast	Cyanobacteria	Family_II	GpIIa	GpIIa_unclassified	Otu01037	0	2	1	0	0	0	0	0	1	0	0	0
Otu01038	Bacteria	Proteobacteria	Deltaproteobacteria	Deltaproteobacteria_unclassified	Deltaproteobacteria_unclassified	Deltaproteobacteria_unclassified	Otu01038	0	0	0	0	0	0	0	2	1	0	1	0
Otu01039	Bacteria	Bacteria_unclassified	Bacteria_unclassified	Bacteria_unclassified	Bacteria_unclassified	Bacteria_unclassified	Otu01039	0	0	0	2	0	0	0	0	0	1	0	2
Otu01040	Bacteria	Bacteroidetes	Bacteroidetes_unclassified	Bacteroidetes_unclassified	Bacteroidetes_unclassified	Bacteroidetes_unclassified	Otu01040	0	0	0	2	0	0	0	0	0	0	0	1
Otu01041	Bacteria	Bacteroidetes	Flavobacteriia	Flavobacteriales	Flavobacteriaceae	Flavobacteriaceae_unclassified	Otu01041	0	0	0	0	0	0	0	2	0	0	0	2
Otu01042	Bacteria	Firmicutes	Clostridia	Clostridiales	Ruminococcaceae	Ruminococcaceae_unclassified	Otu01042	0	0	0	0	0	1	0	0	0	0	0	3
Otu01043	Bacteria	Lentisphaerae	Lentisphaeria	Lentisphaerales	Lentisphaeraceae	Lentisphaera	Otu01043	0	0	0	0	0	0	0	0	0	0	0	5
Otu01044	Bacteria	Bacteroidetes	Cytophagia	Cytophagales	Cytophagales_unclassified	Cytophagales_unclassified	Otu01044	0	0	0	0	0	0	0	2	0	2	0	0
Otu01045	Bacteria	Bacteroidetes	Flavobacteriia	Flavobacteriales	Flavobacteriaceae	Flavobacteriaceae_unclassified	Otu01045	0	0	2	0	0	0	1	0	0	0	0	0
Otu01046	Bacteria	Proteobacteria	Alphaproteobacteria	Rhodobacterales	Rhodobacteraceae	Rhodobacteraceae_unclassified	Otu01046	0	0	0	1	1	0	0	0	0	0	0	0
Otu01047	Bacteria	Proteobacteria	Alphaproteobacteria	Alphaproteobacteria_unclassified	Alphaproteobacteria_unclassified	Alphaproteobacteria_unclassified	Otu01047	0	0	0	1	0	0	0	0	2	0	0	0
Otu01048	Bacteria	Proteobacteria	Deltaproteobacteria	Deltaproteobacteria_unclassified	Deltaproteobacteria_unclassified	Deltaproteobacteria_unclassified	Otu01048	0	0	1	0	0	0	0	3	0	0	0	1
Otu01049	Bacteria	Proteobacteria	Deltaproteobacteria	Bdellovibrionales	Bacteriovoracaceae	Bacteriovorax	Otu01049	2	0	0	0	0	0	0	1	1	0	0	0
Otu01050	Bacteria	Proteobacteria	Alphaproteobacteria	Rhodobacterales	Rhodobacteraceae	Rhodobacteraceae_unclassified	Otu01050	0	0	0	0	3	2	0	0	0	0	0	0
Otu01051	Bacteria	Bacteroidetes	Cytophagia	Cytophagales	Cytophagaceae	Cytophaga	Otu01051	0	0	0	0	0	0	0	0	0	3	0	2
Otu01052	Bacteria	Bacteroidetes	Flavobacteriia	Flavobacteriales	Flavobacteriaceae	Robiginitalea	Otu01052	0	0	0	3	0	0	0	0	0	1	1	0
Otu01053	Bacteria	Proteobacteria	Alphaproteobacteria	Rhodobacterales	Rhodobacteraceae	Rhodobacteraceae_unclassified	Otu01053	0	0	0	0	1	0	0	0	2	0	0	1
Otu01054	Bacteria	Bacteria_unclassified	Bacteria_unclassified	Bacteria_unclassified	Bacteria_unclassified	Bacteria_unclassified	Otu01054	0	1	0	0	3	0	0	0	0	0	0	0
Otu01055	Bacteria	Proteobacteria	Alphaproteobacteria	Rhodobacterales	Rhodobacteraceae	Litoreibacter	Otu01055	0	0	0	2	0	3	0	0	0	0	0	0
Otu01056	Bacteria	Bacteroidetes	Flavobacteriia	Flavobacteriales	Flavobacteriaceae	Lutibacter	Otu01056	0	0	0	1	0	0	0	0	0	0	4	0
Otu01057	Bacteria	Bacteroidetes	Flavobacteriia	Flavobacteriales	Flavobacteriaceae	Flavobacteriaceae_unclassified	Otu01057	1	0	1	0	0	0	0	2	0	0	0	0
Otu01058	Bacteria	Cyanobacteria/Chloroplast	Chloroplast	Chloroplast	Cryptomonadaceae	Cryptomonadaceae_unclassified	Otu01058	0	1	0	0	1	0	0	0	0	0	0	0
Otu01059	Bacteria	Proteobacteria	Alphaproteobacteria	Alphaproteobacteria_unclassified	Alphaproteobacteria_unclassified	Alphaproteobacteria_unclassified	Otu01059	0	0	0	1	0	1	0	0	0	0	0	2
Otu01060	Bacteria	Proteobacteria	Epsilonproteobacteria	Campylobacterales	Campylobacteraceae	Arcobacter	Otu01060	0	0	0	0	0	0	0	0	0	0	3	0
Otu01061	Bacteria	Bacteroidetes	Bacteroidetes_unclassified	Bacteroidetes_unclassified	Bacteroidetes_unclassified	Bacteroidetes_unclassified	Otu01061	0	0	0	0	0	2	0	0	0	0	2	0
Otu01062	Bacteria	Cyanobacteria/Chloroplast	Chloroplast	Chloroplast	Chloroplast_unclassified	Chloroplast_unclassified	Otu01062	0	0	1	1	1	0	0	0	0	0	0	1
Otu01063	Bacteria	Proteobacteria	Alphaproteobacteria	Rhodobacterales	Rhodobacteraceae	Octadecabacter	Otu01063	0	0	0	2	0	0	0	0	0	0	0	1
Otu01064	Bacteria	Bacteria_unclassified	Bacteria_unclassified	Bacteria_unclassified	Bacteria_unclassified	Bacteria_unclassified	Otu01064	0	0	0	0	1	0	0	0	0	2	1	0
Otu01065	Bacteria	Proteobacteria	Proteobacteria_unclassified	Proteobacteria_unclassified	Proteobacteria_unclassified	Proteobacteria_unclassified	Otu01065	0	3	0	0	1	0	0	0	0	0	0	0
Otu01066	Bacteria	Proteobacteria	Deltaproteobacteria	Bdellovibrionales	Bacteriovoracaceae	Bacteriovoracaceae_unclassified	Otu01066	4	0	0	0	0	0	0	0	0	0	0	0
Otu01067	Bacteria	Proteobacteria	Proteobacteria_unclassified	Proteobacteria_unclassified	Proteobacteria_unclassified	Proteobacteria_unclassified	Otu01067	0	0	0	1	1	0	0	0	0	0	0	0
Otu01068	Bacteria	Proteobacteria	Alphaproteobacteria	Alphaproteobacteria_unclassified	Alphaproteobacteria_unclassified	Alphaproteobacteria_unclassified	Otu01068	0	0	1	1	0	0	0	0	0	2	0	0
Otu01069	Bacteria	Proteobacteria	Deltaproteobacteria	Deltaproteobacteria_unclassified	Deltaproteobacteria_unclassified	Deltaproteobacteria_unclassified	Otu01069	0	0	0	1	2	0	0	0	0	0	1	0
Otu01070	Bacteria	Bacteria_unclassified	Bacteria_unclassified	Bacteria_unclassified	Bacteria_unclassified	Bacteria_unclassified	Otu01070	0	0	0	0	0	0	1	0	1	1	1	0
Otu01071	Bacteria	Bacteroidetes	Flavobacteriia	Flavobacteriales	Flavobacteriaceae	Flavobacterium	Otu01071	1	0	1	0	0	0	2	0	0	0	0	0
Otu01072	Bacteria	Proteobacteria	Gammaproteobacteria	Oceanospirillales	Oceanospirillales_unclassified	Oceanospirillales_unclassified	Otu01072	0	0	0	0	0	0	0	0	1	2	0	0
Otu01073	Bacteria	Proteobacteria	Betaproteobacteria	Burkholderiales	Burkholderiales_unclassified	Burkholderiales_unclassified	Otu01073	2	0	1	0	0	0	0	0	0	0	0	0
Otu01074	Bacteria	Bacteroidetes	Flavobacteriia	Flavobacteriales	Flavobacteriales_unclassified	Flavobacteriales_unclassified	Otu01074	0	0	0	0	1	0	0	0	0	0	1	0
Otu01075	Bacteria	Proteobacteria	Gammaproteobacteria	Oceanospirillales	Hahellaceae	Endozoicomonas	Otu01075	0	0	0	0	0	0	0	0	0	4	0	0
Otu01076	Bacteria	Proteobacteria	Gammaproteobacteria	Gammaproteobacteria_unclassified	Gammaproteobacteria_unclassified	Gammaproteobacteria_unclassified	Otu01076	0	0	1	0	1	0	0	0	0	0	0	0
Otu01077	Bacteria	Proteobacteria	Deltaproteobacteria	Desulfobacterales	Desulfobacteraceae	Desulfobacteraceae_unclassified	Otu01077	0	0	0	1	0	1	0	1	0	1	0	0
Otu01078	Bacteria	Proteobacteria	Gammaproteobacteria	Gammaproteobacteria_unclassified	Gammaproteobacteria_unclassified	Gammaproteobacteria_unclassified	Otu01078	0	0	0	0	1	0	0	0	0	0	0	1
Otu01079	Bacteria	Bacteroidetes	Flavobacteriia	Flavobacteriales	Flavobacteriaceae	Flavobacteriaceae_unclassified	Otu01079	0	2	0	0	0	0	0	0	2	0	0	0
Otu01080	Bacteria	Bacteria_unclassified	Bacteria_unclassified	Bacteria_unclassified	Bacteria_unclassified	Bacteria_unclassified	Otu01080	0	0	0	0	1	1	0	0	1	0	0	0
Otu01081	Bacteria	Proteobacteria	Deltaproteobacteria	Desulfobacterales	Desulfobulbaceae	Desulfobulbaceae_unclassified	Otu01081	0	0	0	0	0	0	0	0	0	2	2	0
Otu01082	Bacteria	Proteobacteria	Alphaproteobacteria	Rhizobiales	Rhizobiales_unclassified	Rhizobiales_unclassified	Otu01082	0	0	0	2	0	1	0	0	0	0	1	0
Otu01083	Bacteria	Bacteroidetes	Flavobacteriia	Flavobacteriales	Flavobacteriales_unclassified	Flavobacteriales_unclassified	Otu01083	0	0	0	0	0	0	0	0	0	3	0	1
Otu01084	Bacteria	Proteobacteria	Deltaproteobacteria	Desulfobacterales	Desulfobulbaceae	Desulfobulbaceae_unclassified	Otu01084	0	0	0	0	0	1	0	0	0	1	0	1
Otu01085	Bacteria	Proteobacteria	Proteobacteria_unclassified	Proteobacteria_unclassified	Proteobacteria_unclassified	Proteobacteria_unclassified	Otu01085	0	0	0	0	0	2	0	0	0	0	0	0
Otu01086	Bacteria	Bacteroidetes	Flavobacteriia	Flavobacteriales	Flavobacteriales_unclassified	Flavobacteriales_unclassified	Otu01086	0	0	0	1	0	0	0	0	0	0	1	2
Otu01087	Bacteria	Bacteroidetes	Flavobacteriia	Flavobacteriales	Flavobacteriaceae	Flavobacteriaceae_unclassified	Otu01087	0	0	0	0	0	0	0	4	0	0	0	0
Otu01088	Bacteria	Proteobacteria	Betaproteobacteria	Burkholderiales	Burkholderiales_unclassified	Burkholderiales_unclassified	Otu01088	0	1	1	0	0	1	0	0	0	0	0	0
Otu01089	Bacteria	Bacteroidetes	Flavobacteriia	Flavobacteriales	Flavobacteriaceae	Flavobacteriaceae_unclassified	Otu01089	0	0	0	0	0	0	0	1	1	0	0	2
Otu01090	Bacteria	Bacteroidetes	Flavobacteriia	Flavobacteriales	Flavobacteriaceae	Polaribacter	Otu01090	0	0	0	0	0	2	0	0	2	0	0	0
Otu01091	Bacteria	Bacteroidetes	Flavobacteriia	Flavobacteriales	Flavobacteriaceae	Flavobacteriaceae_unclassified	Otu01091	0	0	0	0	0	1	0	0	2	0	0	0
Otu01092	Bacteria	Proteobacteria	Betaproteobacteria	Burkholderiales	Burkholderiales_unclassified	Burkholderiales_unclassified	Otu01092	1	2	0	0	0	0	0	0	0	0	0	0
Otu01093	Bacteria	Bacteroidetes	Flavobacteriia	Flavobacteriales	Flavobacteriaceae	Flavobacterium	Otu01093	0	2	1	0	0	0	0	0	0	0	0	0
Otu01094	Bacteria	Bacteroidetes	Flavobacteriia	Flavobacteriales	Flavobacteriales_unclassified	Flavobacteriales_unclassified	Otu01094	0	0	0	0	1	0	0	0	0	2	0	0
Otu01095	Bacteria	Bacteria_unclassified	Bacteria_unclassified	Bacteria_unclassified	Bacteria_unclassified	Bacteria_unclassified	Otu01095	0	0	0	0	1	1	0	0	0	1	1	0
Otu01096	Bacteria	Bacteria_unclassified	Bacteria_unclassified	Bacteria_unclassified	Bacteria_unclassified	Bacteria_unclassified	Otu01096	0	0	0	0	3	0	0	0	0	0	0	0
Otu01097	Bacteria	Bacteroidetes	Flavobacteriia	Flavobacteriales	Flavobacteriaceae	Flavobacteriaceae_unclassified	Otu01097	0	0	0	0	0	2	0	0	0	0	0	0
Otu01098	Bacteria	Bacteroidetes	Flavobacteriia	Flavobacteriales	Flavobacteriaceae	Flavobacteriaceae_unclassified	Otu01098	0	0	0	0	1	0	0	0	0	1	0	0
Otu01099	Bacteria	Bacteroidetes	Flavobacteriia	Flavobacteriales	Flavobacteriales_unclassified	Flavobacteriales_unclassified	Otu01099	0	0	0	0	0	1	0	0	0	0	0	2
Otu01100	Bacteria	Bacteroidetes	Flavobacteriia	Flavobacteriales	Flavobacteriaceae	Flavobacteriaceae_unclassified	Otu01100	0	0	0	0	2	0	0	0	0	1	1	0
Otu01101	Bacteria	Bacteroidetes	Flavobacteriia	Flavobacteriales	Flavobacteriaceae	Pricia	Otu01101	0	2	0	1	0	0	0	0	0	0	0	0
Otu01102	Bacteria	Bacteroidetes	Flavobacteriia	Flavobacteriales	Flavobacteriaceae	Flavobacteriaceae_unclassified	Otu01102	0	0	0	0	1	1	0	0	0	0	0	0
Otu01103	Bacteria	Bacteroidetes	Flavobacteriia	Flavobacteriales	Flavobacteriaceae	Flavobacteriaceae_unclassified	Otu01103	0	0	0	0	0	0	1	1	0	0	2	0
Otu01104	Bacteria	Proteobacteria	Proteobacteria_unclassified	Proteobacteria_unclassified	Proteobacteria_unclassified	Proteobacteria_unclassified	Otu01104	0	2	0	0	0	1	0	0	0	0	0	0
Otu01105	Bacteria	Proteobacteria	Gammaproteobacteria	Alteromonadales	Colwelliaceae	Thalassomonas	Otu01105	0	0	0	0	0	0	0	0	0	0	3	0
Otu01106	Bacteria	Proteobacteria	Gammaproteobacteria	Gammaproteobacteria_unclassified	Gammaproteobacteria_unclassified	Gammaproteobacteria_unclassified	Otu01106	0	0	0	0	2	0	0	0	0	0	0	0
Otu01107	Bacteria	Proteobacteria	Gammaproteobacteria	Gammaproteobacteria_unclassified	Gammaproteobacteria_unclassified	Gammaproteobacteria_unclassified	Otu01107	1	0	1	0	0	0	0	0	0	0	0	0
Otu01108	Bacteria	Proteobacteria	Gammaproteobacteria	Gammaproteobacteria_unclassified	Gammaproteobacteria_unclassified	Gammaproteobacteria_unclassified	Otu01108	0	0	0	2	2	0	0	0	0	0	0	0
Otu01109	Bacteria	Bacteroidetes	Flavobacteriia	Flavobacteriales	Flavobacteriales_unclassified	Flavobacteriales_unclassified	Otu01109	0	0	0	0	0	0	0	2	0	1	0	1
Otu01110	Bacteria	Bacteroidetes	Flavobacteriia	Flavobacteriales	Flavobacteriaceae	Flavobacteriaceae_unclassified	Otu01110	0	0	1	0	0	0	1	0	0	0	0	0
Otu01111	Bacteria	Proteobacteria	Proteobacteria_unclassified	Proteobacteria_unclassified	Proteobacteria_unclassified	Proteobacteria_unclassified	Otu01111	0	0	0	1	0	0	0	0	0	0	1	0
Otu01112	Bacteria	Bacteroidetes	Flavobacteriia	Flavobacteriales	Flavobacteriaceae	Flavobacteriaceae_unclassified	Otu01112	0	0	1	0	0	2	0	0	0	0	0	0
Otu01113	Bacteria	Proteobacteria	Epsilonproteobacteria	Campylobacterales	Campylobacteraceae	Arcobacter	Otu01113	0	1	0	0	0	0	0	0	0	0	1	0
Otu01114	Bacteria	Proteobacteria	Epsilonproteobacteria	Campylobacterales	Campylobacteraceae	Arcobacter	Otu01114	0	0	0	0	0	0	2	0	0	0	1	1
Otu01115	Bacteria	Proteobacteria	Epsilonproteobacteria	Campylobacterales	Campylobacteraceae	Arcobacter	Otu01115	0	0	0	0	0	1	0	0	0	1	0	0
Otu01116	Bacteria	Bacteroidetes	Bacteroidetes_incertae_sedis	Prolixibacter	Prolixibacter_unclassified	Prolixibacter_unclassified	Otu01116	0	0	0	0	0	1	0	1	0	0	2	0
Otu01117	Bacteria	Proteobacteria	Epsilonproteobacteria	Campylobacterales	Campylobacterales_unclassified	Campylobacterales_unclassified	Otu01117	0	0	3	0	1	0	0	0	0	0	0	0
Otu01118	Bacteria	Bacteria_unclassified	Bacteria_unclassified	Bacteria_unclassified	Bacteria_unclassified	Bacteria_unclassified	Otu01118	0	1	0	1	0	1	0	0	0	0	0	0
Otu01119	Bacteria	Bacteria_unclassified	Bacteria_unclassified	Bacteria_unclassified	Bacteria_unclassified	Bacteria_unclassified	Otu01119	1	0	0	0	0	0	0	0	0	2	0	0
Otu01120	Bacteria	Proteobacteria	Gammaproteobacteria	Gammaproteobacteria_unclassified	Gammaproteobacteria_unclassified	Gammaproteobacteria_unclassified	Otu01120	0	0	0	0	0	4	0	0	0	0	0	0
Otu01121	Bacteria	Proteobacteria	Epsilonproteobacteria	Campylobacterales	Campylobacteraceae	Arcobacter	Otu01121	0	0	0	0	0	0	1	0	0	1	1	0
Otu01122	Bacteria	Proteobacteria	Epsilonproteobacteria	Campylobacterales	Campylobacteraceae	Arcobacter	Otu01122	1	0	0	0	1	0	1	0	0	1	0	0
Otu01123	Bacteria	Proteobacteria	Proteobacteria_unclassified	Proteobacteria_unclassified	Proteobacteria_unclassified	Proteobacteria_unclassified	Otu01123	3	0	0	0	0	0	0	1	0	0	0	0
Otu01124	Bacteria	Bacteria_unclassified	Bacteria_unclassified	Bacteria_unclassified	Bacteria_unclassified	Bacteria_unclassified	Otu01124	0	0	0	0	2	0	0	0	0	0	0	0
Otu01125	Bacteria	Bacteria_unclassified	Bacteria_unclassified	Bacteria_unclassified	Bacteria_unclassified	Bacteria_unclassified	Otu01125	0	0	0	0	1	0	0	0	0	3	0	0
Otu01126	Bacteria	Bacteria_unclassified	Bacteria_unclassified	Bacteria_unclassified	Bacteria_unclassified	Bacteria_unclassified	Otu01126	0	0	0	0	0	1	0	0	0	3	0	0
Otu01127	Bacteria	Cyanobacteria/Chloroplast	Chloroplast	Chloroplast	Bacillariophyta	Bacillariophyta_unclassified	Otu01127	0	0	0	0	0	0	0	0	0	0	2	2
Otu01128	Bacteria	Proteobacteria	Gammaproteobacteria	Gammaproteobacteria_unclassified	Gammaproteobacteria_unclassified	Gammaproteobacteria_unclassified	Otu01128	0	0	0	0	0	0	0	2	0	2	0	0
Otu01129	Bacteria	Cyanobacteria/Chloroplast	Chloroplast	Chloroplast	Bacillariophyta	Bacillariophyta_unclassified	Otu01129	1	0	0	0	0	0	0	0	2	0	0	0
Otu01130	Bacteria	Firmicutes	Clostridia	Clostridiales	Clostridiales_unclassified	Clostridiales_unclassified	Otu01130	0	0	0	0	0	0	2	0	0	0	2	0
Otu01131	Bacteria	Firmicutes	Clostridia	Clostridiales	Clostridiales_unclassified	Clostridiales_unclassified	Otu01131	0	0	0	0	0	0	0	2	0	1	0	0
Otu01132	Bacteria	Firmicutes	Clostridia	Clostridiales	Clostridiales_unclassified	Clostridiales_unclassified	Otu01132	0	0	0	0	0	0	1	0	1	2	0	0
Otu01133	Bacteria	Cyanobacteria/Chloroplast	Chloroplast	Chloroplast	Bacillariophyta	Bacillariophyta_unclassified	Otu01133	0	0	0	0	0	0	0	0	0	0	0	3
Otu01134	Bacteria	Bacteroidetes	Flavobacteriia	Flavobacteriales	Flavobacteriaceae	Flavobacteriaceae_unclassified	Otu01134	0	0	0	3	0	0	0	0	0	0	0	0
Otu01135	Archaea	Archaea_unclassified	Archaea_unclassified	Archaea_unclassified	Archaea_unclassified	Archaea_unclassified	Otu01135	0	4	0	0	0	0	0	0	0	0	0	0
Otu01136	Bacteria	Proteobacteria	Gammaproteobacteria	Gammaproteobacteria_unclassified	Gammaproteobacteria_unclassified	Gammaproteobacteria_unclassified	Otu01136	0	0	0	0	0	0	0	1	0	0	0	2
Otu01137	Bacteria	Bacteria_unclassified	Bacteria_unclassified	Bacteria_unclassified	Bacteria_unclassified	Bacteria_unclassified	Otu01137	0	0	1	0	0	0	2	0	0	0	0	0
Otu01138	Bacteria	Proteobacteria	Gammaproteobacteria	Gammaproteobacteria_unclassified	Gammaproteobacteria_unclassified	Gammaproteobacteria_unclassified	Otu01138	1	2	0	0	0	0	0	0	0	0	0	0
Otu01139	Bacteria	Firmicutes	Clostridia	Clostridiales	Peptostreptococcaceae	Clostridium_XI	Otu01139	0	0	0	2	0	0	0	0	1	0	0	0
Otu01140	Bacteria	Firmicutes	Clostridia	Clostridiales	Clostridiales_unclassified	Clostridiales_unclassified	Otu01140	0	0	0	0	2	0	1	0	0	0	0	0
Otu01141	Bacteria	Proteobacteria	Gammaproteobacteria	Gammaproteobacteria_unclassified	Gammaproteobacteria_unclassified	Gammaproteobacteria_unclassified	Otu01141	0	2	0	0	0	0	0	0	2	0	0	0
Otu01142	Bacteria	Bacteria_unclassified	Bacteria_unclassified	Bacteria_unclassified	Bacteria_unclassified	Bacteria_unclassified	Otu01142	0	0	0	2	1	1	0	0	0	0	0	0
Otu01143	Bacteria	Verrucomicrobia	Verrucomicrobiae	Verrucomicrobiales	Verrucomicrobiaceae	Luteolibacter	Otu01143	0	0	2	0	1	0	0	0	0	0	0	0
Otu01144	Bacteria	Bacteria_unclassified	Bacteria_unclassified	Bacteria_unclassified	Bacteria_unclassified	Bacteria_unclassified	Otu01144	0	0	0	0	0	0	0	0	0	0	0	2
Otu01145	Bacteria	Proteobacteria	Alphaproteobacteria	Caulobacterales	Hyphomonadaceae	Hyphomonas	Otu01145	0	0	0	0	0	2	0	0	0	0	0	0
Otu01146	Bacteria	Bacteria_unclassified	Bacteria_unclassified	Bacteria_unclassified	Bacteria_unclassified	Bacteria_unclassified	Otu01146	0	0	0	0	0	0	0	0	0	0	0	4
Otu01147	Bacteria	Bacteria_unclassified	Bacteria_unclassified	Bacteria_unclassified	Bacteria_unclassified	Bacteria_unclassified	Otu01147	0	0	0	3	0	0	0	0	0	1	0	0
Otu01148	Bacteria	Verrucomicrobia	Verrucomicrobiae	Verrucomicrobiales	Verrucomicrobiaceae	Luteolibacter	Otu01148	0	0	0	0	1	2	0	0	0	0	0	0
Otu01149	Bacteria	Proteobacteria	Proteobacteria_unclassified	Proteobacteria_unclassified	Proteobacteria_unclassified	Proteobacteria_unclassified	Otu01149	0	0	0	0	0	0	1	0	1	0	0	0
Otu01150	Bacteria	Proteobacteria	Gammaproteobacteria	Xanthomonadales	Sinobacteraceae	Steroidobacter	Otu01150	3	0	0	0	0	0	0	0	0	0	0	0
Otu01151	Archaea	Archaea_unclassified	Archaea_unclassified	Archaea_unclassified	Archaea_unclassified	Archaea_unclassified	Otu01151	0	0	0	0	0	0	2	0	0	1	0	0
Otu01153	Bacteria	Bacteria_unclassified	Bacteria_unclassified	Bacteria_unclassified	Bacteria_unclassified	Bacteria_unclassified	Otu01153	0	0	0	0	0	2	1	0	0	0	1	0
Otu01154	Archaea	Woesearchaeota	Woesearchaeota_unclassified	Woesearchaeota_unclassified	Woesearchaeota_unclassified	Woesearchaeota_unclassified	Otu01154	0	0	0	0	0	0	0	0	0	2	0	1
Otu01155	Bacteria	Bacteria_unclassified	Bacteria_unclassified	Bacteria_unclassified	Bacteria_unclassified	Bacteria_unclassified	Otu01155	0	0	0	0	0	0	0	1	0	1	0	2
Otu01156	Bacteria	Bacteria_unclassified	Bacteria_unclassified	Bacteria_unclassified	Bacteria_unclassified	Bacteria_unclassified	Otu01156	0	0	0	0	0	1	0	0	0	0	0	1
Otu01157	Bacteria	Bacteria_unclassified	Bacteria_unclassified	Bacteria_unclassified	Bacteria_unclassified	Bacteria_unclassified	Otu01157	0	0	0	2	0	0	0	0	0	1	0	1
Otu01158	Bacteria	Verrucomicrobia	Verrucomicrobiae	Verrucomicrobiales	Verrucomicrobiaceae	Verrucomicrobiaceae_unclassified	Otu01158	0	0	0	0	1	0	0	0	0	1	0	0
Otu01159	Bacteria	Bacteria_unclassified	Bacteria_unclassified	Bacteria_unclassified	Bacteria_unclassified	Bacteria_unclassified	Otu01159	0	0	0	0	1	0	0	0	0	1	1	0
Otu01160	Bacteria	Cyanobacteria/Chloroplast	Chloroplast	Chloroplast	Bacillariophyta	Bacillariophyta_unclassified	Otu01160	0	0	0	0	0	4	0	0	0	0	0	0
Otu01161	Bacteria	Verrucomicrobia	Verrucomicrobiae	Verrucomicrobiales	Verrucomicrobiaceae	Verrucomicrobiaceae_unclassified	Otu01161	0	0	0	1	0	0	0	0	0	1	0	0
Otu01162	Bacteria	Cyanobacteria/Chloroplast	Chloroplast	Chloroplast	Cryptomonadaceae	Cryptomonadaceae_unclassified	Otu01162	0	0	0	0	2	1	0	0	0	0	0	0
Otu01163	Bacteria	Verrucomicrobia	Verrucomicrobiae	Verrucomicrobiales	Verrucomicrobiaceae	Verrucomicrobiaceae_unclassified	Otu01163	0	0	0	0	1	0	0	0	0	0	0	1
Otu01164	Bacteria	Verrucomicrobia	Verrucomicrobiae	Verrucomicrobiales	Rubritaleaceae	Rubritalea	Otu01164	0	0	0	0	0	0	0	0	0	1	1	1
Otu01165	Bacteria	Cyanobacteria/Chloroplast	Chloroplast	Chloroplast	Bacillariophyta	Bacillariophyta_unclassified	Otu01165	0	0	0	0	0	0	0	0	0	0	1	3
Otu01166	Bacteria	Bacteria_unclassified	Bacteria_unclassified	Bacteria_unclassified	Bacteria_unclassified	Bacteria_unclassified	Otu01166	0	0	0	1	0	0	1	0	0	0	0	1
Otu01167	Bacteria	Proteobacteria	Proteobacteria_unclassified	Proteobacteria_unclassified	Proteobacteria_unclassified	Proteobacteria_unclassified	Otu01167	0	0	0	0	0	0	0	0	0	0	0	2
Otu01168	Bacteria	Proteobacteria	Gammaproteobacteria	Gammaproteobacteria_unclassified	Gammaproteobacteria_unclassified	Gammaproteobacteria_unclassified	Otu01168	0	0	0	3	0	0	1	0	0	0	0	0
Otu01169	Bacteria	Proteobacteria	Epsilonproteobacteria	Campylobacterales	Helicobacteraceae	Sulfurimonas	Otu01169	1	0	0	0	0	1	0	0	0	0	0	0
Otu01170	Bacteria	Cyanobacteria/Chloroplast	Chloroplast	Chloroplast	Bacillariophyta	Bacillariophyta_unclassified	Otu01170	0	0	0	2	2	0	0	0	0	0	0	0
Otu01171	Bacteria	Bacteroidetes	Bacteroidia	Bacteroidales	Porphyromonadaceae	Porphyromonadaceae_unclassified	Otu01171	0	0	0	0	1	0	0	0	0	0	0	0
Otu01172	Bacteria	Proteobacteria	Alphaproteobacteria	Rhizobiales	Rhizobiaceae	Rhizobium	Otu01172	0	0	0	1	0	0	0	0	0	0	0	0
Otu01173	Bacteria	Proteobacteria	Gammaproteobacteria	Gammaproteobacteria_unclassified	Gammaproteobacteria_unclassified	Gammaproteobacteria_unclassified	Otu01173	0	0	0	0	0	0	0	0	0	0	2	1
Otu01174	Bacteria	Proteobacteria	Gammaproteobacteria	Gammaproteobacteria_unclassified	Gammaproteobacteria_unclassified	Gammaproteobacteria_unclassified	Otu01174	0	0	0	0	0	2	0	0	0	0	0	0
Otu01175	Bacteria	Proteobacteria	Alphaproteobacteria	Rhizobiales	Rhizobiales_unclassified	Rhizobiales_unclassified	Otu01175	0	0	0	2	0	0	0	0	0	0	0	0
Otu01176	Bacteria	Verrucomicrobia	Opitutae	Opitutales	Opitutaceae	Opitutus	Otu01176	0	0	3	0	0	0	0	0	0	0	0	0
Otu01177	Bacteria	Proteobacteria	Gammaproteobacteria	Gammaproteobacteria_unclassified	Gammaproteobacteria_unclassified	Gammaproteobacteria_unclassified	Otu01177	1	0	0	0	0	0	0	0	0	0	0	0
Otu01178	Bacteria	Proteobacteria	Gammaproteobacteria	Gammaproteobacteria_unclassified	Gammaproteobacteria_unclassified	Gammaproteobacteria_unclassified	Otu01178	0	0	0	0	0	0	0	0	0	0	3	0
Otu01179	Bacteria	Proteobacteria	Alphaproteobacteria	Rhizobiales	Rhizobiales_unclassified	Rhizobiales_unclassified	Otu01179	0	0	0	3	0	0	0	0	0	0	0	0
Otu01180	Bacteria	Proteobacteria	Gammaproteobacteria	Gammaproteobacteria_unclassified	Gammaproteobacteria_unclassified	Gammaproteobacteria_unclassified	Otu01180	0	2	0	0	0	0	0	0	0	2	0	0
Otu01181	Bacteria	Proteobacteria	Deltaproteobacteria	Desulfobacterales	Desulfobulbaceae	Desulfobulbaceae_unclassified	Otu01181	0	0	0	0	0	0	0	0	1	0	1	0
Otu01182	Bacteria	Proteobacteria	Gammaproteobacteria	Gammaproteobacteria_unclassified	Gammaproteobacteria_unclassified	Gammaproteobacteria_unclassified	Otu01182	0	0	0	0	0	1	0	0	0	1	0	0
Otu01183	Bacteria	Proteobacteria	Gammaproteobacteria	Gammaproteobacteria_unclassified	Gammaproteobacteria_unclassified	Gammaproteobacteria_unclassified	Otu01183	0	0	0	0	0	0	0	0	1	0	0	3
Otu01184	Bacteria	Proteobacteria	Gammaproteobacteria	Gammaproteobacteria_unclassified	Gammaproteobacteria_unclassified	Gammaproteobacteria_unclassified	Otu01184	0	0	0	0	0	0	0	0	0	1	1	1
Otu01185	Bacteria	Proteobacteria	Gammaproteobacteria	Gammaproteobacteria_unclassified	Gammaproteobacteria_unclassified	Gammaproteobacteria_unclassified	Otu01185	0	0	0	1	0	0	0	2	0	0	0	0
Otu01186	Bacteria	Proteobacteria	Gammaproteobacteria	Chromatiales	Halothiobacillaceae	Thiovirga	Otu01186	1	0	0	1	0	0	0	0	0	0	0	0
Otu01187	Bacteria	Proteobacteria	Proteobacteria_unclassified	Proteobacteria_unclassified	Proteobacteria_unclassified	Proteobacteria_unclassified	Otu01187	2	0	0	0	0	0	0	0	1	0	0	0
Otu01188	Bacteria	Proteobacteria	Gammaproteobacteria	Gammaproteobacteria_unclassified	Gammaproteobacteria_unclassified	Gammaproteobacteria_unclassified	Otu01188	0	0	0	0	0	0	0	0	2	0	0	2
Otu01189	Bacteria	Bacteria_unclassified	Bacteria_unclassified	Bacteria_unclassified	Bacteria_unclassified	Bacteria_unclassified	Otu01189	0	0	0	0	0	0	0	0	2	0	2	0
Otu01190	Bacteria	Bacteroidetes	Flavobacteriia	Flavobacteriales	Flavobacteriaceae	Flavobacteriaceae_unclassified	Otu01190	0	0	0	0	0	2	0	1	0	0	0	0
Otu01191	Bacteria	Proteobacteria	Gammaproteobacteria	Gammaproteobacteria_unclassified	Gammaproteobacteria_unclassified	Gammaproteobacteria_unclassified	Otu01191	1	0	0	0	1	0	0	0	0	0	1	0
Otu01192	Bacteria	Bacteroidetes	Flavobacteriia	Flavobacteriales	Flavobacteriaceae	Flavobacteriaceae_unclassified	Otu01192	0	0	0	0	4	0	0	0	0	0	0	0
Otu01193	Bacteria	Proteobacteria	Gammaproteobacteria	Gammaproteobacteria_unclassified	Gammaproteobacteria_unclassified	Gammaproteobacteria_unclassified	Otu01193	0	0	0	0	0	1	0	0	0	0	0	1
Otu01194	Bacteria	Bacteroidetes	Flavobacteriia	Flavobacteriales	Flavobacteriaceae	Flavobacterium	Otu01194	0	0	0	0	1	1	0	0	0	0	0	0
Otu01195	Bacteria	Proteobacteria	Gammaproteobacteria	Gammaproteobacteria_unclassified	Gammaproteobacteria_unclassified	Gammaproteobacteria_unclassified	Otu01195	0	0	1	0	2	0	0	0	0	0	0	0
Otu01196	Bacteria	Bacteria_unclassified	Bacteria_unclassified	Bacteria_unclassified	Bacteria_unclassified	Bacteria_unclassified	Otu01196	0	0	0	3	0	0	0	0	0	0	0	0
Otu01197	Bacteria	Proteobacteria	Gammaproteobacteria	Gammaproteobacteria_unclassified	Gammaproteobacteria_unclassified	Gammaproteobacteria_unclassified	Otu01197	0	1	3	0	0	0	0	0	0	0	0	0
Otu01198	Bacteria	Bacteroidetes	Flavobacteriia	Flavobacteriales	Flavobacteriales_unclassified	Flavobacteriales_unclassified	Otu01198	0	3	0	0	0	0	0	0	1	0	0	0
Otu01199	Bacteria	Bacteroidetes	Flavobacteriia	Flavobacteriales	Flavobacteriaceae	Flavobacteriaceae_unclassified	Otu01199	0	0	0	0	0	0	0	4	0	0	0	0
Otu01200	Bacteria	Proteobacteria	Gammaproteobacteria	Gammaproteobacteria_unclassified	Gammaproteobacteria_unclassified	Gammaproteobacteria_unclassified	Otu01200	0	0	0	0	0	0	0	0	0	0	2	1
Otu01201	Bacteria	Proteobacteria	Betaproteobacteria	Burkholderiales	Comamonadaceae	Comamonadaceae_unclassified	Otu01201	0	1	2	0	0	0	0	0	0	0	0	0
Otu01202	Bacteria	Proteobacteria	Gammaproteobacteria	Gammaproteobacteria_unclassified	Gammaproteobacteria_unclassified	Gammaproteobacteria_unclassified	Otu01202	0	2	1	0	0	0	0	0	0	0	0	0
Otu01203	Bacteria	Nitrospirae	Nitrospira	Nitrospirales	Nitrospiraceae	Nitrospira	Otu01203	0	0	0	0	1	1	0	0	0	0	0	0
Otu01204	Bacteria	Proteobacteria	Gammaproteobacteria	Gammaproteobacteria_unclassified	Gammaproteobacteria_unclassified	Gammaproteobacteria_unclassified	Otu01204	0	0	0	0	0	0	0	3	0	0	0	1
Otu01205	Bacteria	Proteobacteria	Gammaproteobacteria	Gammaproteobacteria_unclassified	Gammaproteobacteria_unclassified	Gammaproteobacteria_unclassified	Otu01205	0	0	0	0	0	4	0	0	0	0	0	0
Otu01206	Bacteria	Proteobacteria	Gammaproteobacteria	Gammaproteobacteria_unclassified	Gammaproteobacteria_unclassified	Gammaproteobacteria_unclassified	Otu01206	0	0	0	0	0	1	0	0	0	0	0	1
Otu01207	Bacteria	Bacteria_unclassified	Bacteria_unclassified	Bacteria_unclassified	Bacteria_unclassified	Bacteria_unclassified	Otu01207	0	0	0	0	0	1	0	1	0	1	0	1
Otu01208	Bacteria	Proteobacteria	Proteobacteria_unclassified	Proteobacteria_unclassified	Proteobacteria_unclassified	Proteobacteria_unclassified	Otu01208	0	0	0	0	0	0	0	3	0	0	0	0
Otu01209	Bacteria	Proteobacteria	Gammaproteobacteria	Gammaproteobacteria_unclassified	Gammaproteobacteria_unclassified	Gammaproteobacteria_unclassified	Otu01209	0	0	0	0	2	0	0	1	0	0	0	0
Otu01210	Bacteria	Proteobacteria	Alphaproteobacteria	Rhodospirillales	Rhodospirillales_unclassified	Rhodospirillales_unclassified	Otu01210	0	0	0	3	0	0	0	0	0	0	0	0
Otu01211	Bacteria	Bacteroidetes	Bacteroidetes_incertae_sedis	Marinifilum	Marinifilum_unclassified	Marinifilum_unclassified	Otu01211	2	0	0	0	0	0	2	0	0	0	0	0
Otu01212	Bacteria	Bacteroidetes	Sphingobacteriia	Sphingobacteriales	Sphingobacteriales_unclassified	Sphingobacteriales_unclassified	Otu01212	0	0	0	0	2	0	0	0	0	0	2	0
Otu01213	Bacteria	Bacteroidetes	Bacteroidetes_incertae_sedis	Marinifilum	Marinifilum_unclassified	Marinifilum_unclassified	Otu01213	0	0	0	0	0	0	0	1	2	0	0	0
Otu01214	Archaea	Euryarchaeota	Euryarchaeota_unclassified	Euryarchaeota_unclassified	Euryarchaeota_unclassified	Euryarchaeota_unclassified	Otu01214	0	0	0	0	0	0	0	1	1	1	1	0
Otu01215	Bacteria	Proteobacteria	Gammaproteobacteria	Gammaproteobacteria_unclassified	Gammaproteobacteria_unclassified	Gammaproteobacteria_unclassified	Otu01215	0	0	0	0	2	1	0	0	0	0	0	0
Otu01216	Archaea	Euryarchaeota	Euryarchaeota_unclassified	Euryarchaeota_unclassified	Euryarchaeota_unclassified	Euryarchaeota_unclassified	Otu01216	0	0	0	0	0	0	0	0	1	0	0	3
Otu01217	Archaea	Euryarchaeota	Euryarchaeota_unclassified	Euryarchaeota_unclassified	Euryarchaeota_unclassified	Euryarchaeota_unclassified	Otu01217	0	0	0	0	0	0	0	0	0	2	0	2
Otu01218	Bacteria	Proteobacteria	Betaproteobacteria	Burkholderiales	Comamonadaceae	Comamonadaceae_unclassified	Otu01218	0	0	0	4	0	0	0	0	0	0	0	0
Otu01219	Bacteria	Proteobacteria	Gammaproteobacteria	Gammaproteobacteria_unclassified	Gammaproteobacteria_unclassified	Gammaproteobacteria_unclassified	Otu01219	1	0	0	0	1	0	0	0	0	0	0	0
Otu01220	Bacteria	Proteobacteria	Gammaproteobacteria	Methylococcales	Methylococcaceae	Methylobacter	Otu01220	1	0	0	2	0	0	0	0	0	0	0	0
Otu01221	Archaea	Euryarchaeota	Euryarchaeota_unclassified	Euryarchaeota_unclassified	Euryarchaeota_unclassified	Euryarchaeota_unclassified	Otu01221	0	0	0	0	0	0	0	0	3	0	0	0
Otu01222	Bacteria	Proteobacteria	Gammaproteobacteria	Gammaproteobacteria_unclassified	Gammaproteobacteria_unclassified	Gammaproteobacteria_unclassified	Otu01222	0	0	2	0	0	0	0	0	0	0	1	0
Otu01223	Bacteria	Proteobacteria	Proteobacteria_unclassified	Proteobacteria_unclassified	Proteobacteria_unclassified	Proteobacteria_unclassified	Otu01223	0	0	0	0	0	1	0	0	0	0	0	0
Otu01224	Bacteria	Bacteria_unclassified	Bacteria_unclassified	Bacteria_unclassified	Bacteria_unclassified	Bacteria_unclassified	Otu01224	0	0	0	3	0	0	0	1	0	0	0	0
Otu01225	Bacteria	Proteobacteria	Alphaproteobacteria	Rhodospirillales	Rhodospirillales_unclassified	Rhodospirillales_unclassified	Otu01225	0	0	0	0	1	2	0	0	0	0	0	0
Otu01226	Bacteria	Bacteroidetes	Sphingobacteriia	Sphingobacteriales	Saprospiraceae	Saprospiraceae_unclassified	Otu01226	0	0	0	0	1	0	0	0	0	0	1	1
Otu01227	Bacteria	Proteobacteria	Gammaproteobacteria	Gammaproteobacteria_unclassified	Gammaproteobacteria_unclassified	Gammaproteobacteria_unclassified	Otu01227	0	0	0	0	0	0	0	0	3	1	0	0
Otu01228	Bacteria	Proteobacteria	Deltaproteobacteria	Desulfobacterales	Desulfobacteraceae	Desulfobacteraceae_unclassified	Otu01228	0	0	0	0	0	0	0	0	0	0	4	0
Otu01230	Bacteria	Proteobacteria	Gammaproteobacteria	Gammaproteobacteria_unclassified	Gammaproteobacteria_unclassified	Gammaproteobacteria_unclassified	Otu01230	0	0	0	0	1	0	0	0	0	1	1	0
Otu01231	Bacteria	Proteobacteria	Gammaproteobacteria	Gammaproteobacteria_unclassified	Gammaproteobacteria_unclassified	Gammaproteobacteria_unclassified	Otu01231	0	0	1	1	0	0	0	0	0	2	0	0
Otu01232	Bacteria	Planctomycetes	Planctomycetia	Planctomycetales	Planctomycetaceae	Planctomycetaceae_unclassified	Otu01232	0	0	0	2	1	0	0	0	0	0	0	1
Otu01233	Bacteria	Proteobacteria	Gammaproteobacteria	Alteromonadales	Alteromonadaceae	Alteromonadaceae_unclassified	Otu01233	0	1	0	0	0	2	0	0	0	0	0	0
Otu01234	Bacteria	Proteobacteria	Gammaproteobacteria	Alteromonadales	Colwelliaceae	Colwellia	Otu01234	0	0	1	0	0	1	0	0	0	0	0	0
Otu01235	Bacteria	Proteobacteria	Gammaproteobacteria	Alteromonadales	Alteromonadaceae	Haliea	Otu01235	0	0	0	1	0	2	0	0	0	0	0	0
Otu01236	Bacteria	Bacteroidetes	Bacteroidetes_unclassified	Bacteroidetes_unclassified	Bacteroidetes_unclassified	Bacteroidetes_unclassified	Otu01236	0	0	0	0	0	1	0	0	0	2	0	0
Otu01237	Bacteria	Bacteria_unclassified	Bacteria_unclassified	Bacteria_unclassified	Bacteria_unclassified	Bacteria_unclassified	Otu01237	0	0	0	2	0	0	0	0	0	0	0	0
Otu01238	Bacteria	Bacteroidetes	Bacteroidetes_unclassified	Bacteroidetes_unclassified	Bacteroidetes_unclassified	Bacteroidetes_unclassified	Otu01238	0	0	0	3	0	0	0	0	0	0	0	0
Otu01239	Bacteria	Ignavibacteriae	Ignavibacteria	Ignavibacteriales	Ignavibacteriaceae	Ignavibacterium	Otu01239	0	0	0	0	0	4	0	0	0	0	0	0
Otu01240	Bacteria	Proteobacteria	Gammaproteobacteria	Thiotrichales	Francisellaceae	Francisella	Otu01240	0	1	0	0	0	0	0	0	0	0	0	0
Otu01241	Bacteria	Bacteria_unclassified	Bacteria_unclassified	Bacteria_unclassified	Bacteria_unclassified	Bacteria_unclassified	Otu01241	0	0	0	0	0	0	0	0	0	2	1	0
Otu01242	Bacteria	Proteobacteria	Gammaproteobacteria	Alteromonadales	Colwelliaceae	Thalassomonas	Otu01242	0	0	0	0	3	0	1	0	0	0	0	0
Otu01243	Bacteria	Proteobacteria	Gammaproteobacteria	Thiotrichales	Francisellaceae	Francisella	Otu01243	0	0	0	1	0	2	0	0	0	0	0	0
Otu01244	Bacteria	Ignavibacteriae	Ignavibacteria	Ignavibacteriales	Ignavibacteriaceae	Ignavibacterium	Otu01244	0	0	0	0	1	0	0	0	0	0	0	2
Otu01245	Bacteria	Bacteroidetes	Bacteroidetes_unclassified	Bacteroidetes_unclassified	Bacteroidetes_unclassified	Bacteroidetes_unclassified	Otu01245	0	0	0	0	0	1	0	0	0	2	0	1
Otu01246	Bacteria	Bacteroidetes	Bacteroidetes_unclassified	Bacteroidetes_unclassified	Bacteroidetes_unclassified	Bacteroidetes_unclassified	Otu01246	0	0	0	0	0	0	2	0	0	0	1	0
Otu01247	Bacteria	Bacteroidetes	Bacteroidetes_unclassified	Bacteroidetes_unclassified	Bacteroidetes_unclassified	Bacteroidetes_unclassified	Otu01247	0	0	0	0	0	0	0	2	0	2	0	0
Otu01248	Bacteria	Bacteroidetes	Bacteroidetes_unclassified	Bacteroidetes_unclassified	Bacteroidetes_unclassified	Bacteroidetes_unclassified	Otu01248	1	1	0	0	0	0	1	0	0	0	0	1
Otu01249	Bacteria	Bacteroidetes	Bacteroidetes_unclassified	Bacteroidetes_unclassified	Bacteroidetes_unclassified	Bacteroidetes_unclassified	Otu01249	0	0	0	0	1	0	0	0	1	0	0	2
Otu01250	Bacteria	Bacteroidetes	Cytophagia	Cytophagales	Flammeovirgaceae	Fabibacter	Otu01250	3	0	0	0	0	0	1	0	0	0	0	0
Otu01251	Bacteria	Proteobacteria	Gammaproteobacteria	Alteromonadales	Alteromonadaceae	Alteromonadaceae_unclassified	Otu01251	1	0	0	1	0	0	0	0	0	0	0	0
Otu01252	Bacteria	Proteobacteria	Gammaproteobacteria	Vibrionales	Vibrionaceae	Vibrionaceae_unclassified	Otu01252	0	0	0	0	0	0	0	0	0	3	0	0
Otu01253	Bacteria	Bacteroidetes	Bacteroidetes_unclassified	Bacteroidetes_unclassified	Bacteroidetes_unclassified	Bacteroidetes_unclassified	Otu01253	0	0	0	3	0	0	0	0	0	1	0	0
Otu01254	Bacteria	Parcubacteria	Parcubacteria_unclassified	Parcubacteria_unclassified	Parcubacteria_unclassified	Parcubacteria_unclassified	Otu01254	0	0	0	4	0	0	0	0	0	0	0	0
Otu01255	Bacteria	Bacteroidetes	Bacteroidetes_unclassified	Bacteroidetes_unclassified	Bacteroidetes_unclassified	Bacteroidetes_unclassified	Otu01255	0	0	0	0	0	0	0	1	0	1	2	0
Otu01256	Bacteria	Bacteria_unclassified	Bacteria_unclassified	Bacteria_unclassified	Bacteria_unclassified	Bacteria_unclassified	Otu01256	0	0	0	0	0	0	0	0	0	1	2	1
Otu01257	Bacteria	Bacteria_unclassified	Bacteria_unclassified	Bacteria_unclassified	Bacteria_unclassified	Bacteria_unclassified	Otu01257	0	0	0	0	0	0	1	0	0	2	0	1
Otu01258	Bacteria	Bacteria_unclassified	Bacteria_unclassified	Bacteria_unclassified	Bacteria_unclassified	Bacteria_unclassified	Otu01258	0	0	0	1	1	2	0	0	0	0	0	0
Otu01259	Bacteria	Proteobacteria	Alphaproteobacteria	Sphingomonadales	Erythrobacteraceae	Altererythrobacter	Otu01259	0	0	0	0	1	0	0	0	0	2	0	0
Otu01260	Bacteria	Proteobacteria	Alphaproteobacteria	SAR11	Candidatus_Pelagibacter	Candidatus_Pelagibacter_unclassified	Otu01260	0	0	0	0	0	0	0	1	1	0	0	2
Otu01261	Bacteria	Bacteria_unclassified	Bacteria_unclassified	Bacteria_unclassified	Bacteria_unclassified	Bacteria_unclassified	Otu01261	0	2	0	0	1	0	0	0	0	0	0	0
Otu01262	Bacteria	Proteobacteria	Alphaproteobacteria	Sphingomonadales	Sphingomonadaceae	Sphingomonadaceae_unclassified	Otu01262	0	0	0	0	0	2	0	0	0	0	0	1
Otu01263	Bacteria	Bacteroidetes	Bacteroidetes_unclassified	Bacteroidetes_unclassified	Bacteroidetes_unclassified	Bacteroidetes_unclassified	Otu01263	1	0	0	0	0	1	0	0	0	0	0	0
Otu01264	Bacteria	Proteobacteria	Gammaproteobacteria	Alteromonadales	Alteromonadales_unclassified	Alteromonadales_unclassified	Otu01264	0	0	0	0	0	0	0	0	0	0	2	1
Otu01265	Bacteria	Proteobacteria	Alphaproteobacteria	Sphingomonadales	Sphingomonadaceae	Sphingomonas	Otu01265	0	0	0	0	1	0	0	0	0	0	0	0
Otu01266	Bacteria	Proteobacteria	Betaproteobacteria	Methylophilales	Methylophilaceae	Methylophilaceae_unclassified	Otu01266	0	0	0	0	0	1	0	0	0	2	0	0
Otu01267	Bacteria	Proteobacteria	Alphaproteobacteria	SAR11	Candidatus_Pelagibacter	Candidatus_Pelagibacter_unclassified	Otu01267	0	0	0	2	0	0	0	0	0	0	0	0
Otu01268	Bacteria	Proteobacteria	Betaproteobacteria	Methylophilales	Methylophilaceae	Methylophilaceae_unclassified	Otu01268	1	0	0	0	0	0	0	0	0	0	2	0
Otu01269	Bacteria	Bacteroidetes	Bacteroidetes_unclassified	Bacteroidetes_unclassified	Bacteroidetes_unclassified	Bacteroidetes_unclassified	Otu01269	0	0	0	0	0	0	0	0	1	1	0	1
Otu01270	Bacteria	Bacteria_unclassified	Bacteria_unclassified	Bacteria_unclassified	Bacteria_unclassified	Bacteria_unclassified	Otu01270	0	0	2	0	0	0	0	0	0	0	0	0
Otu01271	Bacteria	Bacteroidetes	Bacteroidetes_unclassified	Bacteroidetes_unclassified	Bacteroidetes_unclassified	Bacteroidetes_unclassified	Otu01271	0	0	0	0	0	3	0	0	0	1	0	0
Otu01272	Bacteria	Proteobacteria	Alphaproteobacteria	SAR11	Candidatus_Pelagibacter	Candidatus_Pelagibacter_unclassified	Otu01272	1	0	0	0	0	0	0	0	0	0	2	0
Otu01273	Bacteria	Proteobacteria	Gammaproteobacteria	Alteromonadales	Colwelliaceae	Colwellia	Otu01273	0	0	0	1	0	0	1	0	0	1	1	0
Otu01274	Bacteria	Bacteria_unclassified	Bacteria_unclassified	Bacteria_unclassified	Bacteria_unclassified	Bacteria_unclassified	Otu01274	0	0	0	1	0	1	0	0	0	0	0	0
Otu01275	Bacteria	Proteobacteria	Alphaproteobacteria	SAR11	Candidatus_Pelagibacter	Candidatus_Pelagibacter_unclassified	Otu01275	2	0	0	0	0	0	0	0	0	0	0	0
Otu01276	Bacteria	Verrucomicrobia	Subdivision3	Subdivision3_unclassified	Subdivision3_unclassified	Subdivision3_unclassified	Otu01276	0	0	0	3	0	0	0	0	0	0	0	0
Otu01277	Bacteria	Proteobacteria	Alphaproteobacteria	SAR11	Candidatus_Pelagibacter	Candidatus_Pelagibacter_unclassified	Otu01277	0	0	3	0	0	0	0	0	0	0	0	0
Otu01278	Bacteria	Proteobacteria	Gammaproteobacteria	Vibrionales	Vibrionaceae	Vibrionaceae_unclassified	Otu01278	0	0	0	0	1	2	0	0	0	0	0	0
Otu01279	Bacteria	Ignavibacteriae	Ignavibacteria	Ignavibacteriales	Ignavibacteriaceae	Ignavibacterium	Otu01279	0	0	0	1	1	1	0	0	0	0	1	0
Otu01280	Bacteria	Proteobacteria	Betaproteobacteria	Gallionellales	Gallionellaceae	Sideroxydans	Otu01280	0	0	1	0	1	0	0	0	0	0	0	0
Otu01281	Bacteria	Planctomycetes	Planctomycetia	Planctomycetales	Planctomycetaceae	Planctomycetaceae_unclassified	Otu01281	0	0	0	4	0	0	0	0	0	0	0	0
Otu01282	Bacteria	Bacteria_unclassified	Bacteria_unclassified	Bacteria_unclassified	Bacteria_unclassified	Bacteria_unclassified	Otu01282	0	0	0	0	4	0	0	0	0	0	0	0
Otu01283	Bacteria	Proteobacteria	Deltaproteobacteria	Bdellovibrionales	Bacteriovoracaceae	Bacteriovorax	Otu01283	0	0	0	1	0	2	1	0	0	0	0	0
Otu01284	Bacteria	Proteobacteria	Deltaproteobacteria	Bdellovibrionales	Bacteriovoracaceae	Peredibacter	Otu01284	1	0	1	0	1	0	0	0	0	0	0	0
Otu01285	Bacteria	Proteobacteria	Alphaproteobacteria	Alphaproteobacteria_unclassified	Alphaproteobacteria_unclassified	Alphaproteobacteria_unclassified	Otu01285	0	1	2	0	0	0	0	0	0	0	0	0
Otu01286	Bacteria	Chloroflexi	Chloroflexi_unclassified	Chloroflexi_unclassified	Chloroflexi_unclassified	Chloroflexi_unclassified	Otu01286	0	0	0	3	0	0	0	0	0	1	0	0
Otu01287	Bacteria	Actinobacteria	Actinobacteria	Acidimicrobiales	Acidimicrobiales_unclassified	Acidimicrobiales_unclassified	Otu01287	2	0	0	0	1	0	0	0	0	0	0	0
Otu01288	Bacteria	Bacteroidetes	Cytophagia	Cytophagales	Flammeovirgaceae	Flammeovirgaceae_unclassified	Otu01288	0	0	0	0	0	0	0	0	2	1	0	0
Otu01289	Bacteria	Proteobacteria	Alphaproteobacteria	Sphingomonadales	Sphingomonadaceae	Sphingomonas	Otu01289	0	1	0	1	0	0	0	0	0	0	0	0
Otu01290	Bacteria	Proteobacteria	Gammaproteobacteria	Alteromonadales	Moritellaceae	Moritella	Otu01290	0	0	0	0	1	0	0	0	0	0	1	1
Otu01291	Bacteria	Bacteroidetes	Bacteroidetes_unclassified	Bacteroidetes_unclassified	Bacteroidetes_unclassified	Bacteroidetes_unclassified	Otu01291	0	0	0	0	0	0	3	0	0	0	0	0
Otu01292	Bacteria	Bacteria_unclassified	Bacteria_unclassified	Bacteria_unclassified	Bacteria_unclassified	Bacteria_unclassified	Otu01292	0	0	0	0	0	0	0	0	1	0	0	3
Otu01293	Bacteria	Bacteroidetes	Cytophagia	Cytophagales	Flammeovirgaceae	Flammeovirgaceae_unclassified	Otu01293	0	1	0	0	0	0	0	0	2	0	1	0
Otu01294	Bacteria	Proteobacteria	Alphaproteobacteria	SAR11	Candidatus_Pelagibacter	Candidatus_Pelagibacter_unclassified	Otu01294	0	0	0	0	1	0	2	0	0	0	0	0
Otu01295	Bacteria	Bacteria_unclassified	Bacteria_unclassified	Bacteria_unclassified	Bacteria_unclassified	Bacteria_unclassified	Otu01295	0	0	0	0	0	0	0	1	0	1	2	0
Otu01296	Bacteria	Bacteroidetes	Bacteroidetes_unclassified	Bacteroidetes_unclassified	Bacteroidetes_unclassified	Bacteroidetes_unclassified	Otu01296	0	0	0	0	0	0	0	0	0	2	2	0
Otu01297	Bacteria	Bacteria_unclassified	Bacteria_unclassified	Bacteria_unclassified	Bacteria_unclassified	Bacteria_unclassified	Otu01297	0	0	0	0	0	0	3	0	0	1	0	0
Otu01298	Bacteria	Proteobacteria	Gammaproteobacteria	Alteromonadales	Alteromonadales_unclassified	Alteromonadales_unclassified	Otu01298	0	0	0	0	0	0	0	0	1	1	2	0
Otu01299	Bacteria	Proteobacteria	Alphaproteobacteria	Alphaproteobacteria_unclassified	Alphaproteobacteria_unclassified	Alphaproteobacteria_unclassified	Otu01299	0	0	0	0	2	0	0	0	0	0	2	0
Otu01300	Bacteria	Planctomycetes	Planctomycetia	Planctomycetales	Planctomycetaceae	Planctomycetaceae_unclassified	Otu01300	0	0	0	0	0	1	0	0	0	2	0	0
Otu01301	Bacteria	Proteobacteria	Alphaproteobacteria	Alphaproteobacteria_unclassified	Alphaproteobacteria_unclassified	Alphaproteobacteria_unclassified	Otu01301	0	0	0	0	0	0	0	1	0	0	2	0
Otu01302	Bacteria	Proteobacteria	Proteobacteria_unclassified	Proteobacteria_unclassified	Proteobacteria_unclassified	Proteobacteria_unclassified	Otu01302	0	0	0	0	0	0	0	0	0	0	4	0
Otu01303	Bacteria	Proteobacteria	Alphaproteobacteria	SAR11	Candidatus_Pelagibacter	Candidatus_Pelagibacter_unclassified	Otu01303	0	4	0	0	0	0	0	0	0	0	0	0
Otu01304	Bacteria	Marinimicrobia	Marinimicrobia_unclassified	Marinimicrobia_unclassified	Marinimicrobia_unclassified	Marinimicrobia_unclassified	Otu01304	0	0	0	0	0	0	1	0	0	1	1	0
Otu01305	Bacteria	Proteobacteria	Deltaproteobacteria	Bdellovibrionales	Bacteriovoracaceae	Bacteriovorax	Otu01305	0	0	0	0	2	2	0	0	0	0	0	0
Otu01306	Bacteria	Proteobacteria	Gammaproteobacteria	Alteromonadales	Alteromonadaceae	Glaciecola	Otu01306	1	0	0	0	0	0	0	0	0	0	0	0
Otu01307	Bacteria	Proteobacteria	Deltaproteobacteria	Bdellovibrionales	Bacteriovoracaceae	Bacteriovorax	Otu01307	0	0	0	0	0	0	1	0	0	3	0	0
Otu01308	Bacteria	Proteobacteria	Deltaproteobacteria	Bdellovibrionales	Bacteriovoracaceae	Bacteriovoracaceae_unclassified	Otu01308	0	0	0	0	0	2	0	0	0	0	1	0
Otu01309	Bacteria	Bacteroidetes	Cytophagia	Cytophagales	Flammeovirgaceae	Reichenbachiella	Otu01309	0	0	0	0	0	0	0	3	0	0	1	0
Otu01310	Bacteria	Bacteroidetes	Bacteroidetes_unclassified	Bacteroidetes_unclassified	Bacteroidetes_unclassified	Bacteroidetes_unclassified	Otu01310	0	0	0	0	0	0	1	0	0	0	2	0
Otu01311	Bacteria	Bacteroidetes	Bacteroidetes_unclassified	Bacteroidetes_unclassified	Bacteroidetes_unclassified	Bacteroidetes_unclassified	Otu01311	0	0	0	0	2	0	0	0	0	2	0	0
Otu01312	Bacteria	Proteobacteria	Deltaproteobacteria	Bdellovibrionales	Bacteriovoracaceae	Bacteriovorax	Otu01312	0	1	0	0	0	0	1	0	0	0	0	0
Otu01313	Bacteria	Bacteria_unclassified	Bacteria_unclassified	Bacteria_unclassified	Bacteria_unclassified	Bacteria_unclassified	Otu01313	0	0	0	0	0	0	0	0	0	2	2	0
Otu01314	Bacteria	Chloroflexi	Anaerolineae	Anaerolineales	Anaerolineaceae	Anaerolineaceae_unclassified	Otu01314	0	0	0	0	0	0	0	0	0	3	0	0
Otu01315	Bacteria	Marinimicrobia	Marinimicrobia_unclassified	Marinimicrobia_unclassified	Marinimicrobia_unclassified	Marinimicrobia_unclassified	Otu01315	0	0	0	0	0	1	2	0	0	1	0	0
Otu01316	Bacteria	Proteobacteria	Alphaproteobacteria	SAR11	Candidatus_Pelagibacter	Candidatus_Pelagibacter_unclassified	Otu01316	0	0	0	0	0	0	0	1	0	0	3	0
Otu01317	Bacteria	Proteobacteria	Gammaproteobacteria	Gammaproteobacteria_incertae_sedis	Gammaproteobacteria_incertae_sedis_unclassified	Gammaproteobacteria_incertae_sedis_unclassified	Otu01317	0	0	0	0	0	2	0	0	0	0	2	0
Otu01318	Bacteria	Proteobacteria	Gammaproteobacteria	Alteromonadales	Alteromonadales_unclassified	Alteromonadales_unclassified	Otu01318	0	0	0	2	0	0	0	0	0	0	1	0
Otu01319	Bacteria	Bacteria_unclassified	Bacteria_unclassified	Bacteria_unclassified	Bacteria_unclassified	Bacteria_unclassified	Otu01319	0	0	0	0	1	0	1	0	0	0	0	0
Otu01320	Bacteria	Planctomycetes	Planctomycetia	Planctomycetales	Planctomycetaceae	Planctomycetaceae_unclassified	Otu01320	0	0	0	0	0	1	0	0	0	0	0	2
Otu01321	Bacteria	Proteobacteria	Deltaproteobacteria	Bdellovibrionales	Bacteriovoracaceae	Peredibacter	Otu01321	0	0	2	0	0	0	0	0	1	0	1	0
Otu01322	Bacteria	Bacteroidetes	Bacteroidetes_unclassified	Bacteroidetes_unclassified	Bacteroidetes_unclassified	Bacteroidetes_unclassified	Otu01322	0	0	0	0	0	0	0	0	0	3	1	0
Otu01323	Bacteria	Bacteria_unclassified	Bacteria_unclassified	Bacteria_unclassified	Bacteria_unclassified	Bacteria_unclassified	Otu01323	0	0	0	0	3	0	0	0	0	0	0	0
Otu01324	Bacteria	Bacteroidetes	Bacteroidetes_unclassified	Bacteroidetes_unclassified	Bacteroidetes_unclassified	Bacteroidetes_unclassified	Otu01324	0	0	0	0	1	0	2	0	0	0	0	0
Otu01326	Bacteria	Bacteroidetes	Bacteroidetes_unclassified	Bacteroidetes_unclassified	Bacteroidetes_unclassified	Bacteroidetes_unclassified	Otu01326	0	0	0	0	0	0	0	0	0	0	1	3
Otu01327	Bacteria	Bacteroidetes	Bacteroidetes_unclassified	Bacteroidetes_unclassified	Bacteroidetes_unclassified	Bacteroidetes_unclassified	Otu01327	0	0	0	0	1	1	0	0	0	0	0	0
Otu01328	Bacteria	Bacteroidetes	Bacteroidetes_unclassified	Bacteroidetes_unclassified	Bacteroidetes_unclassified	Bacteroidetes_unclassified	Otu01328	0	0	0	0	0	2	0	0	0	0	0	1
Otu01329	Bacteria	Proteobacteria	Alphaproteobacteria	Rhodobacterales	Rhodobacteraceae	Rhodobacteraceae_unclassified	Otu01329	0	0	0	0	2	1	0	0	0	0	0	0
Otu01330	Bacteria	Acidobacteria	Acidobacteria_Gp6	Gp6	Gp6_unclassified	Gp6_unclassified	Otu01330	0	2	0	0	1	0	0	0	0	0	0	0
Otu01331	Bacteria	Proteobacteria	Betaproteobacteria	Betaproteobacteria_unclassified	Betaproteobacteria_unclassified	Betaproteobacteria_unclassified	Otu01331	0	0	0	1	1	0	0	0	0	0	0	0
Otu01332	Bacteria	Proteobacteria	Alphaproteobacteria	SAR11	Candidatus_Pelagibacter	Candidatus_Pelagibacter_unclassified	Otu01332	0	0	0	0	0	0	1	0	2	0	0	0
Otu01333	Bacteria	Proteobacteria	Betaproteobacteria	Betaproteobacteria_unclassified	Betaproteobacteria_unclassified	Betaproteobacteria_unclassified	Otu01333	0	0	0	2	0	0	0	0	0	0	0	1
Otu01334	Bacteria	Proteobacteria	Alphaproteobacteria	Alphaproteobacteria_unclassified	Alphaproteobacteria_unclassified	Alphaproteobacteria_unclassified	Otu01334	0	0	0	0	0	0	2	0	0	1	0	0
Otu01335	Bacteria	Bacteria_unclassified	Bacteria_unclassified	Bacteria_unclassified	Bacteria_unclassified	Bacteria_unclassified	Otu01335	0	0	0	1	0	0	0	0	0	1	0	0
Otu01336	Bacteria	Proteobacteria	Betaproteobacteria	Betaproteobacteria_unclassified	Betaproteobacteria_unclassified	Betaproteobacteria_unclassified	Otu01336	0	0	0	0	2	1	0	0	0	0	0	0
Otu01337	Bacteria	Bacteria_unclassified	Bacteria_unclassified	Bacteria_unclassified	Bacteria_unclassified	Bacteria_unclassified	Otu01337	0	2	0	0	0	0	0	0	0	0	2	0
Otu01338	Bacteria	Proteobacteria	Alphaproteobacteria	Rhodobacterales	Rhodobacteraceae	Rhodobacteraceae_unclassified	Otu01338	0	0	2	0	0	0	0	0	1	0	0	0
Otu01339	Bacteria	Bacteria_unclassified	Bacteria_unclassified	Bacteria_unclassified	Bacteria_unclassified	Bacteria_unclassified	Otu01339	0	0	0	0	0	1	0	0	0	0	2	0
Otu01340	Bacteria	Bacteria_unclassified	Bacteria_unclassified	Bacteria_unclassified	Bacteria_unclassified	Bacteria_unclassified	Otu01340	0	0	0	1	1	0	0	0	0	0	0	2
Otu01341	Bacteria	Bacteroidetes	Bacteroidetes_unclassified	Bacteroidetes_unclassified	Bacteroidetes_unclassified	Bacteroidetes_unclassified	Otu01341	0	0	0	0	0	0	0	0	0	0	0	2
Otu01342	Bacteria	Planctomycetes	Planctomycetia	Planctomycetales	Planctomycetaceae	Planctomycetaceae_unclassified	Otu01342	0	0	0	0	0	0	0	0	0	0	3	0
Otu01343	Bacteria	Proteobacteria	Alphaproteobacteria	Rhodobacterales	Rhodobacteraceae	Rhodobacteraceae_unclassified	Otu01343	0	0	0	1	1	0	0	0	0	0	0	0
Otu01344	Bacteria	Bacteria_unclassified	Bacteria_unclassified	Bacteria_unclassified	Bacteria_unclassified	Bacteria_unclassified	Otu01344	0	0	0	0	0	0	0	0	2	0	2	0
Otu01345	Bacteria	Bacteria_unclassified	Bacteria_unclassified	Bacteria_unclassified	Bacteria_unclassified	Bacteria_unclassified	Otu01345	2	0	0	0	0	0	0	0	0	0	0	0
Otu01346	Bacteria	Actinobacteria	Actinobacteria	Actinomycetales	Microbacteriaceae	Microbacteriaceae_unclassified	Otu01346	1	0	0	0	0	0	0	0	0	1	0	0
Otu01347	Bacteria	Proteobacteria	Alphaproteobacteria	Rhodobacterales	Rhodobacteraceae	Rhodobacteraceae_unclassified	Otu01347	0	1	0	2	0	0	0	0	0	0	0	0
Otu01348	Bacteria	Proteobacteria	Alphaproteobacteria	Rhodobacterales	Rhodobacteraceae	Rhodobacteraceae_unclassified	Otu01348	0	0	0	2	0	0	0	0	1	0	0	0
Otu01349	Bacteria	Proteobacteria	Alphaproteobacteria	Rhodobacterales	Rhodobacteraceae	Rhodobacteraceae_unclassified	Otu01349	0	0	0	1	2	0	0	0	0	0	0	0
Otu01350	Bacteria	Bacteria_unclassified	Bacteria_unclassified	Bacteria_unclassified	Bacteria_unclassified	Bacteria_unclassified	Otu01350	0	0	0	0	0	1	0	0	0	1	0	0
Otu01351	Bacteria	Proteobacteria	Alphaproteobacteria	Alphaproteobacteria_unclassified	Alphaproteobacteria_unclassified	Alphaproteobacteria_unclassified	Otu01351	0	0	0	0	0	3	0	0	0	0	0	0
Otu01352	Bacteria	Bacteria_unclassified	Bacteria_unclassified	Bacteria_unclassified	Bacteria_unclassified	Bacteria_unclassified	Otu01352	0	0	0	0	1	0	0	0	0	0	0	0
Otu01353	Bacteria	Bacteroidetes	Flavobacteriia	Flavobacteriales	Cryomorphaceae	Crocinitomix	Otu01353	0	0	0	1	0	0	0	0	1	1	0	0
Otu01354	Bacteria	Proteobacteria	Betaproteobacteria	Burkholderiales	Comamonadaceae	Hydrogenophaga	Otu01354	0	1	1	0	0	1	0	0	0	0	0	0
Otu01355	Bacteria	Proteobacteria	Alphaproteobacteria	Rhodobacterales	Rhodobacteraceae	Rhodobacteraceae_unclassified	Otu01355	0	0	0	1	2	1	0	0	0	0	0	0
Otu01356	Bacteria	Bacteria_unclassified	Bacteria_unclassified	Bacteria_unclassified	Bacteria_unclassified	Bacteria_unclassified	Otu01356	0	0	0	0	1	0	1	0	0	0	0	0
Otu01357	Bacteria	Proteobacteria	Alphaproteobacteria	Rhodobacterales	Rhodobacteraceae	Rhodobacteraceae_unclassified	Otu01357	0	0	0	0	0	0	0	1	0	0	0	2
Otu01358	Bacteria	Bacteria_unclassified	Bacteria_unclassified	Bacteria_unclassified	Bacteria_unclassified	Bacteria_unclassified	Otu01358	0	0	0	0	1	0	0	0	0	0	0	1
Otu01359	Bacteria	Bacteria_unclassified	Bacteria_unclassified	Bacteria_unclassified	Bacteria_unclassified	Bacteria_unclassified	Otu01359	0	0	0	0	0	0	2	0	2	0	0	0
Otu01360	Bacteria	Proteobacteria	Deltaproteobacteria	Desulfuromonadales	Desulfuromonadaceae	Desulfuromonadaceae_unclassified	Otu01360	0	0	0	0	2	0	1	0	0	0	0	0
Otu01361	Bacteria	Proteobacteria	Alphaproteobacteria	Rhodobacterales	Rhodobacteraceae	Rhodobacteraceae_unclassified	Otu01361	0	0	0	1	0	0	0	0	0	0	0	0
Otu01362	Bacteria	Proteobacteria	Alphaproteobacteria	Rhodobacterales	Rhodobacteraceae	Rhodobacteraceae_unclassified	Otu01362	0	0	2	0	0	0	0	0	0	0	0	0
Otu01363	Bacteria	Proteobacteria	Alphaproteobacteria	Rhodobacterales	Rhodobacteraceae	Rhodobacteraceae_unclassified	Otu01363	0	0	0	0	2	1	0	0	0	0	0	0
Otu01364	Bacteria	Bacteria_unclassified	Bacteria_unclassified	Bacteria_unclassified	Bacteria_unclassified	Bacteria_unclassified	Otu01364	0	0	0	2	0	0	0	0	0	1	0	0
Otu01365	Bacteria	Proteobacteria	Gammaproteobacteria	Legionellales	Legionellaceae	Legionella	Otu01365	0	3	0	0	1	0	0	0	0	0	0	0
Otu01366	Bacteria	Proteobacteria	Gammaproteobacteria	Legionellales	Coxiellaceae	Aquicella	Otu01366	1	0	0	0	0	0	0	0	0	0	0	0
Otu01367	Bacteria	Bacteria_unclassified	Bacteria_unclassified	Bacteria_unclassified	Bacteria_unclassified	Bacteria_unclassified	Otu01367	1	2	1	0	0	0	0	0	0	0	0	0
Otu01368	Bacteria	Proteobacteria	Alphaproteobacteria	Rhodobacterales	Rhodobacteraceae	Rhodobacteraceae_unclassified	Otu01368	0	0	0	0	0	0	2	0	2	0	0	0
Otu01369	Bacteria	Nitrospinae	Nitrospinia	Nitrospinales	Nitrospinaceae	Nitrospina	Otu01369	0	0	0	0	0	0	0	1	0	0	2	0
Otu01370	Bacteria	Proteobacteria	Alphaproteobacteria	Rhodobacterales	Rhodobacteraceae	Rhodobacteraceae_unclassified	Otu01370	0	0	1	2	0	0	0	0	0	0	0	1
Otu01371	Bacteria	Proteobacteria	Gammaproteobacteria	Methylococcales	Methylococcaceae	Methylobacter	Otu01371	0	0	0	3	0	0	0	0	0	0	0	0
Otu01372	Bacteria	Proteobacteria	Alphaproteobacteria	Rhodobacterales	Rhodobacteraceae	Litoreibacter	Otu01372	0	0	0	0	1	3	0	0	0	0	0	0
Otu01373	Bacteria	Proteobacteria	Alphaproteobacteria	Rhodobacterales	Rhodobacteraceae	Rhodobacteraceae_unclassified	Otu01373	0	0	0	3	0	0	0	0	0	0	0	0
Otu01374	Bacteria	Planctomycetes	Planctomycetia	Planctomycetales	Planctomycetaceae	Planctomyces	Otu01374	0	3	0	0	0	0	0	0	0	0	0	0
Otu01375	unknown	unknown_unclassified	unknown_unclassified	unknown_unclassified	unknown_unclassified	unknown_unclassified	Otu01375	0	0	0	0	0	0	0	0	1	0	1	2
Otu01376	Bacteria	Proteobacteria	Gammaproteobacteria	Gammaproteobacteria_unclassified	Gammaproteobacteria_unclassified	Gammaproteobacteria_unclassified	Otu01376	0	0	0	0	0	0	0	0	0	0	0	3
Otu01377	Bacteria	Bacteria_unclassified	Bacteria_unclassified	Bacteria_unclassified	Bacteria_unclassified	Bacteria_unclassified	Otu01377	0	0	0	0	0	1	0	0	0	3	0	0
Otu01378	unknown	unknown_unclassified	unknown_unclassified	unknown_unclassified	unknown_unclassified	unknown_unclassified	Otu01378	0	0	0	0	2	0	0	0	0	0	0	2
Otu01379	Bacteria	Actinobacteria	Actinobacteria	Actinomycetales	Actinomycetales_unclassified	Actinomycetales_unclassified	Otu01379	0	0	0	2	0	0	0	0	0	0	0	0
Otu01380	Bacteria	Proteobacteria	Alphaproteobacteria	Rhodobacterales	Rhodobacteraceae	Rhodobacteraceae_unclassified	Otu01380	0	0	0	0	0	1	0	0	0	0	0	0
Otu01381	Bacteria	Bacteria_unclassified	Bacteria_unclassified	Bacteria_unclassified	Bacteria_unclassified	Bacteria_unclassified	Otu01381	0	0	0	0	0	1	0	0	0	0	3	0
Otu01382	Bacteria	Actinobacteria	Actinobacteria	Actinomycetales	Actinomycetales_unclassified	Actinomycetales_unclassified	Otu01382	0	0	0	1	2	0	0	0	0	0	0	0
Otu01383	Bacteria	Proteobacteria	Alphaproteobacteria	Alphaproteobacteria_unclassified	Alphaproteobacteria_unclassified	Alphaproteobacteria_unclassified	Otu01383	0	0	1	2	0	0	0	0	0	0	0	0
Otu01384	Bacteria	Chlamydiae	Chlamydiia	Chlamydiales	Chlamydiales_unclassified	Chlamydiales_unclassified	Otu01384	1	0	0	0	0	0	0	0	0	0	0	0
Otu01385	Bacteria	Proteobacteria	Alphaproteobacteria	Rhodobacterales	Rhodobacteraceae	Rhodobacteraceae_unclassified	Otu01385	0	0	0	0	2	0	0	0	0	0	0	1
Otu01386	unknown	unknown_unclassified	unknown_unclassified	unknown_unclassified	unknown_unclassified	unknown_unclassified	Otu01386	3	0	0	0	0	0	0	0	0	0	0	1
Otu01387	Bacteria	Actinobacteria	Actinobacteria	Actinomycetales	Microbacteriaceae	Pseudoclavibacter	Otu01387	0	0	1	0	0	0	0	0	0	0	0	0
Otu01388	Bacteria	Proteobacteria	Betaproteobacteria	Betaproteobacteria_unclassified	Betaproteobacteria_unclassified	Betaproteobacteria_unclassified	Otu01388	3	0	0	0	0	0	0	0	0	0	0	0
Otu01389	Bacteria	Proteobacteria	Alphaproteobacteria	Alphaproteobacteria_unclassified	Alphaproteobacteria_unclassified	Alphaproteobacteria_unclassified	Otu01389	0	0	0	0	0	2	0	0	1	0	0	0
Otu01390	Bacteria	Proteobacteria	Proteobacteria_unclassified	Proteobacteria_unclassified	Proteobacteria_unclassified	Proteobacteria_unclassified	Otu01390	0	0	0	0	0	0	0	0	0	0	4	0
Otu01391	Bacteria	Proteobacteria	Alphaproteobacteria	Alphaproteobacteria_unclassified	Alphaproteobacteria_unclassified	Alphaproteobacteria_unclassified	Otu01391	0	0	0	0	0	0	0	0	0	1	3	0
Otu01392	Bacteria	Bacteria_unclassified	Bacteria_unclassified	Bacteria_unclassified	Bacteria_unclassified	Bacteria_unclassified	Otu01392	0	0	0	0	0	0	0	2	0	0	0	1
Otu01393	Bacteria	Bacteria_unclassified	Bacteria_unclassified	Bacteria_unclassified	Bacteria_unclassified	Bacteria_unclassified	Otu01393	0	0	0	0	0	0	0	0	0	2	0	0
Otu01394	Bacteria	Bacteria_unclassified	Bacteria_unclassified	Bacteria_unclassified	Bacteria_unclassified	Bacteria_unclassified	Otu01394	0	0	0	0	0	0	0	0	0	2	0	2
Otu01395	Bacteria	Proteobacteria	Deltaproteobacteria	Myxococcales	Polyangiaceae	Polyangiaceae_unclassified	Otu01395	0	0	0	1	0	2	0	0	0	0	0	0
Otu01396	Bacteria	Proteobacteria	Deltaproteobacteria	Myxococcales	Nannocystaceae	Nannocystaceae_unclassified	Otu01396	0	0	0	0	0	0	0	0	0	2	1	0
Otu01397	Bacteria	Bacteria_unclassified	Bacteria_unclassified	Bacteria_unclassified	Bacteria_unclassified	Bacteria_unclassified	Otu01397	0	0	0	0	0	0	0	0	2	0	0	2
Otu01398	Bacteria	Chlamydiae	Chlamydiia	Chlamydiales	Chlamydiales_unclassified	Chlamydiales_unclassified	Otu01398	0	0	0	0	2	0	0	0	0	0	0	0
Otu01399	Bacteria	Actinobacteria	Actinobacteria	Actinomycetales	Actinomycetales_unclassified	Actinomycetales_unclassified	Otu01399	2	0	1	0	0	0	0	0	0	0	0	0
Otu01400	Bacteria	Proteobacteria	Alphaproteobacteria	Rhodobacterales	Rhodobacteraceae	Rhodobacteraceae_unclassified	Otu01400	0	0	0	3	0	0	0	0	0	0	0	0
Otu01401	Bacteria	Proteobacteria	Betaproteobacteria	Betaproteobacteria_unclassified	Betaproteobacteria_unclassified	Betaproteobacteria_unclassified	Otu01401	0	0	0	0	1	0	0	0	2	0	0	0
Otu01402	Bacteria	Proteobacteria	Betaproteobacteria	Betaproteobacteria_unclassified	Betaproteobacteria_unclassified	Betaproteobacteria_unclassified	Otu01402	0	0	0	2	1	0	0	0	0	0	0	0
Otu01403	Bacteria	Bacteria_unclassified	Bacteria_unclassified	Bacteria_unclassified	Bacteria_unclassified	Bacteria_unclassified	Otu01403	0	0	1	0	0	0	0	0	0	0	0	2
Otu01404	Bacteria	Bacteria_unclassified	Bacteria_unclassified	Bacteria_unclassified	Bacteria_unclassified	Bacteria_unclassified	Otu01404	0	0	1	0	0	0	0	0	0	0	1	1
Otu01405	Bacteria	Proteobacteria	Alphaproteobacteria	Rhodobacterales	Rhodobacteraceae	Rhodobacteraceae_unclassified	Otu01405	0	0	0	0	0	0	0	2	0	0	0	2
Otu01406	Bacteria	Actinobacteria	Actinobacteria_unclassified	Actinobacteria_unclassified	Actinobacteria_unclassified	Actinobacteria_unclassified	Otu01406	0	2	0	0	0	0	0	0	0	0	0	0
Otu01407	Bacteria	Bacteria_unclassified	Bacteria_unclassified	Bacteria_unclassified	Bacteria_unclassified	Bacteria_unclassified	Otu01407	1	2	0	0	0	0	0	0	1	0	0	0
Otu01408	Bacteria	Bacteroidetes	Bacteroidetes_unclassified	Bacteroidetes_unclassified	Bacteroidetes_unclassified	Bacteroidetes_unclassified	Otu01408	0	0	0	0	0	1	0	0	0	0	0	0
Otu01409	Bacteria	Bacteria_unclassified	Bacteria_unclassified	Bacteria_unclassified	Bacteria_unclassified	Bacteria_unclassified	Otu01409	0	0	2	0	0	0	0	0	0	1	1	0
Otu01410	unknown	unknown_unclassified	unknown_unclassified	unknown_unclassified	unknown_unclassified	unknown_unclassified	Otu01410	0	0	0	0	1	1	0	0	0	0	0	0
Otu01411	Bacteria	Proteobacteria	Alphaproteobacteria	Rhodobacterales	Rhodobacteraceae	Rhodobacteraceae_unclassified	Otu01411	0	0	1	0	0	1	0	0	0	0	0	0
Otu01412	Bacteria	Bacteria_unclassified	Bacteria_unclassified	Bacteria_unclassified	Bacteria_unclassified	Bacteria_unclassified	Otu01412	0	0	0	0	2	0	0	0	0	0	2	0
Otu01413	Archaea	Archaea_unclassified	Archaea_unclassified	Archaea_unclassified	Archaea_unclassified	Archaea_unclassified	Otu01413	0	0	0	1	0	0	0	0	0	0	0	0
Otu01414	Bacteria	Proteobacteria	Alphaproteobacteria	Alphaproteobacteria_unclassified	Alphaproteobacteria_unclassified	Alphaproteobacteria_unclassified	Otu01414	0	2	0	0	0	0	0	0	0	0	1	0
Otu01415	Bacteria	Cyanobacteria/Chloroplast	Chloroplast	Chloroplast	Bacillariophyta	Bacillariophyta_unclassified	Otu01415	0	0	0	0	0	0	0	0	0	0	0	3
Otu01416	Bacteria	Cyanobacteria/Chloroplast	Chloroplast	Chloroplast	Bacillariophyta	Bacillariophyta_unclassified	Otu01416	0	0	0	0	0	0	0	0	0	0	2	0
Otu01417	Bacteria	Proteobacteria	Gammaproteobacteria	Gammaproteobacteria_incertae_sedis	Congregibacter	Congregibacter_unclassified	Otu01417	0	0	0	1	1	0	0	0	0	0	0	0
Otu01418	Bacteria	Cyanobacteria/Chloroplast	Chloroplast	Chloroplast	Bacillariophyta	Bacillariophyta_unclassified	Otu01418	0	2	0	0	0	0	0	0	0	0	0	0
Otu01420	Bacteria	Bacteria_unclassified	Bacteria_unclassified	Bacteria_unclassified	Bacteria_unclassified	Bacteria_unclassified	Otu01420	0	0	0	0	1	0	0	0	0	0	0	0
Otu01421	Bacteria	Bacteria_unclassified	Bacteria_unclassified	Bacteria_unclassified	Bacteria_unclassified	Bacteria_unclassified	Otu01421	0	0	0	0	1	0	1	0	0	0	0	0
Otu01422	Bacteria	Bacteria_unclassified	Bacteria_unclassified	Bacteria_unclassified	Bacteria_unclassified	Bacteria_unclassified	Otu01422	0	0	0	0	0	0	0	0	0	0	0	3
Otu01423	Archaea	Woesearchaeota	Woesearchaeota_unclassified	Woesearchaeota_unclassified	Woesearchaeota_unclassified	Woesearchaeota_unclassified	Otu01423	0	0	3	0	0	0	0	0	0	0	0	0
Otu01424	Bacteria	Bacteroidetes	Sphingobacteriia	Sphingobacteriales	Saprospiraceae	Saprospiraceae_unclassified	Otu01424	0	0	0	0	0	0	0	2	0	0	0	0
Otu01425	Bacteria	Proteobacteria	Proteobacteria_unclassified	Proteobacteria_unclassified	Proteobacteria_unclassified	Proteobacteria_unclassified	Otu01425	0	0	0	3	0	0	0	0	0	0	0	0
Otu01426	Bacteria	Bacteria_unclassified	Bacteria_unclassified	Bacteria_unclassified	Bacteria_unclassified	Bacteria_unclassified	Otu01426	0	0	0	0	0	0	0	0	0	0	0	3
Otu01427	Bacteria	Planctomycetes	Planctomycetia	Planctomycetales	Planctomycetaceae	Planctomycetaceae_unclassified	Otu01427	0	0	0	0	1	0	0	0	0	1	0	1
Otu01428	Archaea	Archaea_unclassified	Archaea_unclassified	Archaea_unclassified	Archaea_unclassified	Archaea_unclassified	Otu01428	0	0	3	0	0	0	0	0	0	0	0	0
Otu01429	Bacteria	Cyanobacteria/Chloroplast	Chloroplast	Chloroplast	Streptophyta	Streptophyta_unclassified	Otu01429	0	0	0	0	0	2	0	0	0	0	1	0
Otu01430	Bacteria	Proteobacteria	Alphaproteobacteria	Alphaproteobacteria_unclassified	Alphaproteobacteria_unclassified	Alphaproteobacteria_unclassified	Otu01430	1	1	0	0	0	0	0	0	0	0	0	0
Otu01431	Bacteria	Cyanobacteria/Chloroplast	Chloroplast	Chloroplast	Bacillariophyta	Bacillariophyta_unclassified	Otu01431	0	0	0	0	0	0	0	0	0	1	0	1
Otu01432	Bacteria	Proteobacteria	Gammaproteobacteria	Gammaproteobacteria_incertae_sedis	Thioprofundum	Thioprofundum_unclassified	Otu01432	0	0	0	0	0	0	0	0	0	0	3	0
Otu01433	Bacteria	Proteobacteria	Deltaproteobacteria	Desulfobacterales	Desulfobulbaceae	Desulfobulbaceae_unclassified	Otu01433	0	3	0	0	0	0	0	0	0	0	0	0
Otu01434	Bacteria	Bacteria_unclassified	Bacteria_unclassified	Bacteria_unclassified	Bacteria_unclassified	Bacteria_unclassified	Otu01434	0	0	0	0	0	0	0	0	0	0	0	2
Otu01435	Bacteria	Proteobacteria	Alphaproteobacteria	Alphaproteobacteria_unclassified	Alphaproteobacteria_unclassified	Alphaproteobacteria_unclassified	Otu01435	0	0	0	2	0	0	0	0	0	0	0	0
Otu01436	Bacteria	Bacteria_unclassified	Bacteria_unclassified	Bacteria_unclassified	Bacteria_unclassified	Bacteria_unclassified	Otu01436	0	0	0	0	0	0	0	0	0	1	1	0
Otu01437	Bacteria	Bacteria_unclassified	Bacteria_unclassified	Bacteria_unclassified	Bacteria_unclassified	Bacteria_unclassified	Otu01437	0	0	0	0	0	0	1	0	1	0	1	0
Otu01438	Bacteria	Bacteria_unclassified	Bacteria_unclassified	Bacteria_unclassified	Bacteria_unclassified	Bacteria_unclassified	Otu01438	0	0	0	0	0	0	0	0	0	0	1	0
Otu01439	Bacteria	Cyanobacteria/Chloroplast	Chloroplast	Chloroplast	Bacillariophyta	Bacillariophyta_unclassified	Otu01439	0	0	0	0	3	0	0	0	0	0	0	0
Otu01440	Bacteria	Bacteria_unclassified	Bacteria_unclassified	Bacteria_unclassified	Bacteria_unclassified	Bacteria_unclassified	Otu01440	0	0	0	0	0	0	0	0	0	0	2	0
Otu01441	Bacteria	Bacteroidetes	Flavobacteriia	Flavobacteriales	Cryomorphaceae	Cryomorphaceae_unclassified	Otu01441	0	0	0	0	2	0	0	0	0	0	0	0
Otu01442	Bacteria	Bacteria_unclassified	Bacteria_unclassified	Bacteria_unclassified	Bacteria_unclassified	Bacteria_unclassified	Otu01442	2	0	0	0	0	0	0	0	0	0	0	0
Otu01443	Bacteria	Proteobacteria	Proteobacteria_unclassified	Proteobacteria_unclassified	Proteobacteria_unclassified	Proteobacteria_unclassified	Otu01443	0	0	0	0	0	0	0	0	0	0	0	1
Otu01444	Bacteria	Bacteroidetes	Flavobacteriia	Flavobacteriales	Cryomorphaceae	Cryomorphaceae_unclassified	Otu01444	0	0	0	0	2	0	0	0	0	0	0	0
Otu01445	Bacteria	Proteobacteria	Alphaproteobacteria	Rhodobacterales	Rhodobacteraceae	Rhodobacteraceae_unclassified	Otu01445	0	0	0	0	0	0	0	0	0	0	2	0
Otu01446	Bacteria	Proteobacteria	Gammaproteobacteria	Methylococcales	Methylococcaceae	Methylococcaceae_unclassified	Otu01446	0	0	0	0	3	0	0	0	0	0	0	0
Otu01447	Bacteria	Bacteria_unclassified	Bacteria_unclassified	Bacteria_unclassified	Bacteria_unclassified	Bacteria_unclassified	Otu01447	0	0	0	1	0	2	0	0	0	0	0	0
Otu01448	Bacteria	Bacteria_unclassified	Bacteria_unclassified	Bacteria_unclassified	Bacteria_unclassified	Bacteria_unclassified	Otu01448	0	0	0	0	0	0	0	0	0	0	1	2
Otu01449	Bacteria	Bacteria_unclassified	Bacteria_unclassified	Bacteria_unclassified	Bacteria_unclassified	Bacteria_unclassified	Otu01449	0	0	0	0	0	1	0	0	0	0	0	1
Otu01450	Bacteria	Planctomycetes	Planctomycetia	Planctomycetales	Planctomycetaceae	Planctomycetaceae_unclassified	Otu01450	0	0	0	0	2	0	0	1	0	0	0	0
Otu01451	Bacteria	Proteobacteria	Deltaproteobacteria	Desulfobacterales	Desulfobacteraceae	Desulfobacteraceae_unclassified	Otu01451	0	0	0	0	0	0	0	0	0	1	1	0
Otu01452	Bacteria	Proteobacteria	Proteobacteria_unclassified	Proteobacteria_unclassified	Proteobacteria_unclassified	Proteobacteria_unclassified	Otu01452	0	0	0	0	0	3	0	0	0	0	0	0
Otu01453	Archaea	Woesearchaeota	Woesearchaeota_unclassified	Woesearchaeota_unclassified	Woesearchaeota_unclassified	Woesearchaeota_unclassified	Otu01453	0	0	0	0	0	0	0	0	2	0	0	0
Otu01454	Bacteria	Proteobacteria	Alphaproteobacteria	Rhodobacterales	Rhodobacteraceae	Rhodobacteraceae_unclassified	Otu01454	0	0	0	0	0	0	0	2	0	0	0	0
Otu01455	Bacteria	Bacteria_unclassified	Bacteria_unclassified	Bacteria_unclassified	Bacteria_unclassified	Bacteria_unclassified	Otu01455	1	0	0	0	0	0	0	0	0	0	0	0
Otu01456	Bacteria	Proteobacteria	Deltaproteobacteria	Desulfobacterales	Desulfobacteraceae	Desulfobacteraceae_unclassified	Otu01456	0	0	0	0	1	0	0	0	0	2	0	0
Otu01457	Bacteria	Bacteroidetes	Flavobacteriia	Flavobacteriales	Flavobacteriales_unclassified	Flavobacteriales_unclassified	Otu01457	0	0	0	0	0	1	0	0	0	0	0	0
Otu01458	Bacteria	Bacteroidetes	Bacteroidetes_unclassified	Bacteroidetes_unclassified	Bacteroidetes_unclassified	Bacteroidetes_unclassified	Otu01458	0	0	1	0	0	0	0	0	0	0	0	0
Otu01459	Bacteria	Bacteria_unclassified	Bacteria_unclassified	Bacteria_unclassified	Bacteria_unclassified	Bacteria_unclassified	Otu01459	0	2	0	0	0	0	0	0	0	0	0	0
Otu01460	Bacteria	Bacteroidetes	Flavobacteriia	Flavobacteriales	Flavobacteriaceae	Flavobacteriaceae_unclassified	Otu01460	0	0	0	0	0	1	0	0	0	0	0	0
Otu01461	Bacteria	Bacteroidetes	Flavobacteriia	Flavobacteriales	Flavobacteriales_unclassified	Flavobacteriales_unclassified	Otu01461	0	0	0	0	0	0	2	0	0	0	0	0
Otu01462	Bacteria	Bacteroidetes	Flavobacteriia	Flavobacteriales	Flavobacteriales_unclassified	Flavobacteriales_unclassified	Otu01462	0	0	0	0	1	0	0	0	0	0	0	0
Otu01463	Bacteria	Bacteria_unclassified	Bacteria_unclassified	Bacteria_unclassified	Bacteria_unclassified	Bacteria_unclassified	Otu01463	0	0	0	0	0	0	0	0	0	1	1	0
Otu01464	Bacteria	Bacteria_unclassified	Bacteria_unclassified	Bacteria_unclassified	Bacteria_unclassified	Bacteria_unclassified	Otu01464	0	0	0	0	0	0	0	0	0	0	2	0
Otu01465	Bacteria	Bacteria_unclassified	Bacteria_unclassified	Bacteria_unclassified	Bacteria_unclassified	Bacteria_unclassified	Otu01465	2	0	0	0	0	0	0	0	0	0	0	0
Otu01466	Bacteria	Bacteria_unclassified	Bacteria_unclassified	Bacteria_unclassified	Bacteria_unclassified	Bacteria_unclassified	Otu01466	0	0	0	0	1	0	0	0	0	0	0	1
Otu01467	Bacteria	Bacteroidetes	Flavobacteriia	Flavobacteriales	Flavobacteriaceae	Flavobacteriaceae_unclassified	Otu01467	0	0	0	0	2	0	0	0	0	0	0	0
Otu01468	Bacteria	Bacteria_unclassified	Bacteria_unclassified	Bacteria_unclassified	Bacteria_unclassified	Bacteria_unclassified	Otu01468	0	0	0	1	0	0	0	0	0	0	0	0
Otu01469	Bacteria	Bacteria_unclassified	Bacteria_unclassified	Bacteria_unclassified	Bacteria_unclassified	Bacteria_unclassified	Otu01469	1	0	0	0	0	0	0	0	0	0	0	2
Otu01470	Bacteria	Proteobacteria	Proteobacteria_unclassified	Proteobacteria_unclassified	Proteobacteria_unclassified	Proteobacteria_unclassified	Otu01470	0	0	2	0	0	0	1	0	0	0	0	0
Otu01471	Bacteria	Proteobacteria	Alphaproteobacteria	Rhodobacterales	Rhodobacteraceae	Rhodobacteraceae_unclassified	Otu01471	0	0	0	1	0	0	0	0	0	0	0	0
Otu01472	Archaea	Woesearchaeota	Woesearchaeota_unclassified	Woesearchaeota_unclassified	Woesearchaeota_unclassified	Woesearchaeota_unclassified	Otu01472	0	0	0	3	0	0	0	0	0	0	0	0
Otu01473	Bacteria	Proteobacteria	Alphaproteobacteria	Rhodobacterales	Rhodobacteraceae	Rhodobacteraceae_unclassified	Otu01473	0	0	0	2	0	0	0	0	0	0	0	0
Otu01474	Bacteria	Bacteria_unclassified	Bacteria_unclassified	Bacteria_unclassified	Bacteria_unclassified	Bacteria_unclassified	Otu01474	0	1	0	0	0	0	0	0	0	0	0	0
Otu01475	Bacteria	Proteobacteria	Gammaproteobacteria	Oceanospirillales	Hahellaceae	Endozoicomonas	Otu01475	0	0	0	0	0	0	0	0	2	0	0	0
Otu01476	Bacteria	Bacteroidetes	Flavobacteriia	Flavobacteriales	Cryomorphaceae	Owenweeksia	Otu01476	0	0	0	0	1	0	0	0	0	0	0	0
Otu01477	Bacteria	Proteobacteria	Alphaproteobacteria	Alphaproteobacteria_unclassified	Alphaproteobacteria_unclassified	Alphaproteobacteria_unclassified	Otu01477	0	0	0	0	0	2	0	0	0	0	0	0
Otu01478	Bacteria	Bacteroidetes	Flavobacteriia	Flavobacteriales	Flavobacteriaceae	Flavobacteriaceae_unclassified	Otu01478	0	0	0	0	3	0	0	0	0	0	0	0
Otu01479	Bacteria	Bacteria_unclassified	Bacteria_unclassified	Bacteria_unclassified	Bacteria_unclassified	Bacteria_unclassified	Otu01479	0	0	0	0	0	0	0	0	0	1	0	0
Otu01480	Bacteria	Proteobacteria	Gammaproteobacteria	Gammaproteobacteria_incertae_sedis	Thiohalomonas	Thiohalomonas_unclassified	Otu01480	0	0	0	0	0	0	2	0	0	0	0	1
Otu01481	Bacteria	Bacteroidetes	Flavobacteriia	Flavobacteriales	Flavobacteriaceae	Flavobacteriaceae_unclassified	Otu01481	0	0	0	0	0	0	0	0	0	0	2	0
Otu01483	Bacteria	Proteobacteria	Alphaproteobacteria	Rhodobacterales	Rhodobacteraceae	Rhodobacteraceae_unclassified	Otu01483	0	0	0	0	0	2	0	0	0	0	0	0
Otu01484	Bacteria	Bacteroidetes	Flavobacteriia	Flavobacteriales	Flavobacteriaceae	Flavobacteriaceae_unclassified	Otu01484	0	0	0	0	0	0	0	0	0	0	3	0
Otu01485	Bacteria	Bacteroidetes	Flavobacteriia	Flavobacteriales	Flavobacteriaceae	Flavobacteriaceae_unclassified	Otu01485	0	0	0	0	1	0	0	0	0	0	0	0
Otu01486	Bacteria	Bacteroidetes	Flavobacteriia	Flavobacteriales	Flavobacteriaceae	Flavobacteriaceae_unclassified	Otu01486	0	0	0	0	2	0	0	0	0	0	0	0
Otu01487	Bacteria	Proteobacteria	Alphaproteobacteria	Rhodobacterales	Rhodobacteraceae	Rhodobacteraceae_unclassified	Otu01487	0	0	0	0	0	0	0	0	0	0	2	0
Otu01488	Bacteria	Proteobacteria	Deltaproteobacteria	Desulfobacterales	Desulfobacteraceae	Desulfobacteraceae_unclassified	Otu01488	0	0	0	0	0	0	0	0	0	0	2	1
Otu01489	Bacteria	Proteobacteria	Gammaproteobacteria	Gammaproteobacteria_unclassified	Gammaproteobacteria_unclassified	Gammaproteobacteria_unclassified	Otu01489	0	0	1	0	0	1	0	0	0	0	0	0
Otu01490	Bacteria	Proteobacteria	Gammaproteobacteria	Gammaproteobacteria_incertae_sedis	Gammaproteobacteria_incertae_sedis_unclassified	Gammaproteobacteria_incertae_sedis_unclassified	Otu01490	0	0	0	2	0	0	0	0	0	1	0	0
Otu01492	Bacteria	Bacteria_unclassified	Bacteria_unclassified	Bacteria_unclassified	Bacteria_unclassified	Bacteria_unclassified	Otu01492	0	0	0	0	0	0	0	0	0	2	0	1
Otu01493	Archaea	Archaea_unclassified	Archaea_unclassified	Archaea_unclassified	Archaea_unclassified	Archaea_unclassified	Otu01493	0	0	2	0	0	0	0	1	0	0	0	0
Otu01494	Archaea	Archaea_unclassified	Archaea_unclassified	Archaea_unclassified	Archaea_unclassified	Archaea_unclassified	Otu01494	1	0	0	0	0	0	0	0	0	0	0	0
Otu01495	Archaea	Archaea_unclassified	Archaea_unclassified	Archaea_unclassified	Archaea_unclassified	Archaea_unclassified	Otu01495	0	0	0	0	1	0	0	0	0	0	0	1
Otu01496	Bacteria	Proteobacteria	Alphaproteobacteria	Rhodobacterales	Rhodobacteraceae	Rhodobacteraceae_unclassified	Otu01496	0	0	0	0	0	0	0	0	0	0	3	0
Otu01497	Bacteria	Bacteria_unclassified	Bacteria_unclassified	Bacteria_unclassified	Bacteria_unclassified	Bacteria_unclassified	Otu01497	2	0	0	0	0	0	0	0	0	0	0	0
Otu01498	Bacteria	Proteobacteria	Gammaproteobacteria	Gammaproteobacteria_unclassified	Gammaproteobacteria_unclassified	Gammaproteobacteria_unclassified	Otu01498	0	0	0	0	0	0	0	0	0	0	1	0
Otu01499	Bacteria	Proteobacteria	Deltaproteobacteria	Desulfobacterales	Desulfobacteraceae	Desulfobacteraceae_unclassified	Otu01499	0	0	0	0	0	0	0	0	0	1	0	2
Otu01500	Bacteria	Proteobacteria	Deltaproteobacteria	Desulfobacterales	Desulfobacteraceae	Desulfobacteraceae_unclassified	Otu01500	0	0	0	0	0	0	0	0	0	3	0	0
Otu01501	Bacteria	Proteobacteria	Gammaproteobacteria	Gammaproteobacteria_unclassified	Gammaproteobacteria_unclassified	Gammaproteobacteria_unclassified	Otu01501	0	0	0	0	0	2	0	0	0	0	0	0
Otu01502	Bacteria	Cyanobacteria/Chloroplast	Chloroplast	Chloroplast	Bacillariophyta	Bacillariophyta_unclassified	Otu01502	0	0	0	0	0	0	0	0	0	0	0	3
Otu01503	Bacteria	Bacteria_unclassified	Bacteria_unclassified	Bacteria_unclassified	Bacteria_unclassified	Bacteria_unclassified	Otu01503	0	0	0	0	0	0	0	0	0	1	0	2
Otu01504	Bacteria	Bacteria_unclassified	Bacteria_unclassified	Bacteria_unclassified	Bacteria_unclassified	Bacteria_unclassified	Otu01504	0	0	1	0	2	0	0	0	0	0	0	0
Otu01505	Bacteria	Proteobacteria	Alphaproteobacteria	Rhodobacterales	Rhodobacteraceae	Rhodobacteraceae_unclassified	Otu01505	0	0	1	0	0	0	0	0	0	0	0	0
Otu01506	Bacteria	Bacteria_unclassified	Bacteria_unclassified	Bacteria_unclassified	Bacteria_unclassified	Bacteria_unclassified	Otu01506	0	0	0	1	0	0	0	0	0	1	0	0
Otu01507	Bacteria	Proteobacteria	Proteobacteria_unclassified	Proteobacteria_unclassified	Proteobacteria_unclassified	Proteobacteria_unclassified	Otu01507	0	0	0	2	0	0	0	0	0	0	0	0
Otu01508	Bacteria	Proteobacteria	Gammaproteobacteria	Gammaproteobacteria_incertae_sedis	Cocleimonas	Cocleimonas_unclassified	Otu01508	0	0	0	0	0	0	0	0	0	1	0	2
Otu01509	Bacteria	Proteobacteria	Deltaproteobacteria	Desulfobacterales	Desulfobacteraceae	Desulfobacteraceae_unclassified	Otu01509	0	0	0	0	0	0	0	0	0	1	2	0
Otu01510	Bacteria	Proteobacteria	Deltaproteobacteria	Desulfobacterales	Desulfobacteraceae	Desulfobacteraceae_unclassified	Otu01510	0	0	0	1	0	1	0	0	0	0	0	0
Otu01511	Bacteria	Proteobacteria	Alphaproteobacteria	SAR11	Candidatus_Pelagibacter	Candidatus_Pelagibacter_unclassified	Otu01511	0	0	0	0	3	0	0	0	0	0	0	0
Otu01512	Bacteria	Proteobacteria	Deltaproteobacteria	Desulfobacterales	Desulfobacteraceae	Desulfobacteraceae_unclassified	Otu01512	0	0	0	0	0	0	0	0	0	1	0	2
Otu01513	Bacteria	Bacteria_unclassified	Bacteria_unclassified	Bacteria_unclassified	Bacteria_unclassified	Bacteria_unclassified	Otu01513	0	0	0	1	1	0	0	0	0	0	0	0
Otu01514	Bacteria	Proteobacteria	Alphaproteobacteria	Rhodobacterales	Rhodobacteraceae	Rhodobacteraceae_unclassified	Otu01514	0	0	0	0	0	1	0	0	0	0	0	0
Otu01515	Bacteria	Bacteroidetes	Flavobacteriia	Flavobacteriales	Flavobacteriaceae	Flavobacteriaceae_unclassified	Otu01515	0	0	2	0	0	0	0	0	0	0	0	0
Otu01516	Bacteria	Proteobacteria	Betaproteobacteria	Hydrogenophilales	Hydrogenophilaceae	Thiobacillus	Otu01516	0	0	0	0	1	0	0	1	0	0	0	0
Otu01517	Bacteria	Proteobacteria	Gammaproteobacteria	Gammaproteobacteria_unclassified	Gammaproteobacteria_unclassified	Gammaproteobacteria_unclassified	Otu01517	0	0	0	0	0	0	1	1	0	0	1	0
Otu01519	Bacteria	Bacteria_unclassified	Bacteria_unclassified	Bacteria_unclassified	Bacteria_unclassified	Bacteria_unclassified	Otu01519	2	0	0	0	0	0	0	0	0	0	0	0
Otu01520	Bacteria	Bacteria_unclassified	Bacteria_unclassified	Bacteria_unclassified	Bacteria_unclassified	Bacteria_unclassified	Otu01520	0	0	0	0	0	0	0	1	0	0	2	0
Otu01521	Bacteria	Proteobacteria	Gammaproteobacteria	Pseudomonadales	Pseudomonadales_incertae_sedis	Dasania	Otu01521	0	0	2	0	0	0	0	0	0	0	0	0
Otu01522	Bacteria	Bacteria_unclassified	Bacteria_unclassified	Bacteria_unclassified	Bacteria_unclassified	Bacteria_unclassified	Otu01522	0	1	0	0	0	0	0	0	0	0	0	0
Otu01523	Bacteria	Bacteria_unclassified	Bacteria_unclassified	Bacteria_unclassified	Bacteria_unclassified	Bacteria_unclassified	Otu01523	0	0	0	0	0	0	0	1	0	1	0	1
Otu01524	Bacteria	Proteobacteria	Gammaproteobacteria	Gammaproteobacteria_unclassified	Gammaproteobacteria_unclassified	Gammaproteobacteria_unclassified	Otu01524	1	0	0	0	0	1	1	0	0	0	0	0
Otu01525	Bacteria	Proteobacteria	Alphaproteobacteria	Rhodobacterales	Rhodobacteraceae	Rhodobacteraceae_unclassified	Otu01525	0	0	0	0	0	0	3	0	0	0	0	0
Otu01526	Bacteria	Proteobacteria	Alphaproteobacteria	Rhodobacterales	Rhodobacteraceae	Rhodobacteraceae_unclassified	Otu01526	0	0	0	2	0	0	0	0	0	0	0	0
Otu01527	Bacteria	Verrucomicrobia	Subdivision3	Subdivision3_unclassified	Subdivision3_unclassified	Subdivision3_unclassified	Otu01527	0	0	0	3	0	0	0	0	0	0	0	0
Otu01528	Bacteria	Verrucomicrobia	Subdivision3	Subdivision3_unclassified	Subdivision3_unclassified	Subdivision3_unclassified	Otu01528	0	0	0	0	3	0	0	0	0	0	0	0
Otu01529	Bacteria	Proteobacteria	Proteobacteria_unclassified	Proteobacteria_unclassified	Proteobacteria_unclassified	Proteobacteria_unclassified	Otu01529	3	0	0	0	0	0	0	0	0	0	0	0
Otu01530	Bacteria	Bacteria_unclassified	Bacteria_unclassified	Bacteria_unclassified	Bacteria_unclassified	Bacteria_unclassified	Otu01530	2	0	0	0	0	0	0	0	0	0	0	0
Otu01531	Bacteria	Proteobacteria	Gammaproteobacteria	Gammaproteobacteria_unclassified	Gammaproteobacteria_unclassified	Gammaproteobacteria_unclassified	Otu01531	0	0	0	0	0	0	0	0	0	0	1	0
Otu01532	Bacteria	Bacteria_unclassified	Bacteria_unclassified	Bacteria_unclassified	Bacteria_unclassified	Bacteria_unclassified	Otu01532	3	0	0	0	0	0	0	0	0	0	0	0
Otu01533	Bacteria	Latescibacteria	Latescibacteria_unclassified	Latescibacteria_unclassified	Latescibacteria_unclassified	Latescibacteria_unclassified	Otu01533	0	0	0	2	0	0	0	0	0	0	1	0
Otu01534	Bacteria	Proteobacteria	Alphaproteobacteria	Rhodobacterales	Rhodobacteraceae	Rhodobacteraceae_unclassified	Otu01534	0	0	0	0	0	0	3	0	0	0	0	0
Otu01535	Bacteria	Bacteria_unclassified	Bacteria_unclassified	Bacteria_unclassified	Bacteria_unclassified	Bacteria_unclassified	Otu01535	0	0	0	0	1	0	0	0	0	1	0	1
Otu01536	Bacteria	Bacteria_unclassified	Bacteria_unclassified	Bacteria_unclassified	Bacteria_unclassified	Bacteria_unclassified	Otu01536	0	3	0	0	0	0	0	0	0	0	0	0
Otu01537	Bacteria	Proteobacteria	Gammaproteobacteria	Thiotrichales	Thiotrichales_unclassified	Thiotrichales_unclassified	Otu01537	0	0	0	0	0	0	0	0	0	0	2	0
Otu01538	Bacteria	Bacteria_unclassified	Bacteria_unclassified	Bacteria_unclassified	Bacteria_unclassified	Bacteria_unclassified	Otu01538	0	0	0	0	0	1	0	1	0	1	0	0
Otu01539	Bacteria	Bacteroidetes	Sphingobacteriia	Sphingobacteriales	Saprospiraceae	Saprospiraceae_unclassified	Otu01539	0	0	0	0	0	0	0	0	0	1	0	2
Otu01540	Bacteria	Bacteria_unclassified	Bacteria_unclassified	Bacteria_unclassified	Bacteria_unclassified	Bacteria_unclassified	Otu01540	0	0	0	0	0	0	1	0	1	1	0	0
Otu01541	Bacteria	Bacteroidetes	Sphingobacteriia	Sphingobacteriales	Rhodothermaceae	Rhodothermaceae_unclassified	Otu01541	0	0	0	0	1	2	0	0	0	0	0	0
Otu01542	Bacteria	Proteobacteria	Gammaproteobacteria	Gammaproteobacteria_unclassified	Gammaproteobacteria_unclassified	Gammaproteobacteria_unclassified	Otu01542	0	0	0	0	1	0	0	0	1	0	0	1
Otu01543	Bacteria	Bacteroidetes	Sphingobacteriia	Sphingobacteriales	Chitinophagaceae	Sediminibacterium	Otu01543	0	1	0	1	0	1	0	0	0	0	0	0
Otu01544	Bacteria	Bacteroidetes	Sphingobacteriia	Sphingobacteriales	Sphingobacteriales_unclassified	Sphingobacteriales_unclassified	Otu01544	0	0	0	0	0	0	0	0	0	1	0	1
Otu01545	Bacteria	Proteobacteria	Gammaproteobacteria	Thiotrichales	Thiotrichales_incertae_sedis	Caedibacter	Otu01545	0	1	0	0	0	0	0	0	0	0	0	0
Otu01546	Bacteria	Bacteroidetes	Bacteroidetes_unclassified	Bacteroidetes_unclassified	Bacteroidetes_unclassified	Bacteroidetes_unclassified	Otu01546	0	0	0	1	0	0	0	0	0	0	0	0
Otu01547	Bacteria	Chlamydiae	Chlamydiia	Chlamydiales	Chlamydiales_unclassified	Chlamydiales_unclassified	Otu01547	0	2	0	0	0	0	0	0	0	0	0	0
Otu01548	Bacteria	Proteobacteria	Gammaproteobacteria	Gammaproteobacteria_unclassified	Gammaproteobacteria_unclassified	Gammaproteobacteria_unclassified	Otu01548	0	0	0	0	0	0	0	1	1	0	1	0
Otu01549	Bacteria	Bacteria_unclassified	Bacteria_unclassified	Bacteria_unclassified	Bacteria_unclassified	Bacteria_unclassified	Otu01549	0	0	0	0	0	0	1	0	0	1	0	0
Otu01550	Bacteria	Proteobacteria	Gammaproteobacteria	Gammaproteobacteria_unclassified	Gammaproteobacteria_unclassified	Gammaproteobacteria_unclassified	Otu01550	0	0	0	0	1	0	0	0	0	1	0	1
Otu01551	Bacteria	Bacteria_unclassified	Bacteria_unclassified	Bacteria_unclassified	Bacteria_unclassified	Bacteria_unclassified	Otu01551	3	0	0	0	0	0	0	0	0	0	0	0
Otu01552	Bacteria	Bacteria_unclassified	Bacteria_unclassified	Bacteria_unclassified	Bacteria_unclassified	Bacteria_unclassified	Otu01552	2	0	0	0	0	0	0	0	0	0	0	0
Otu01553	Bacteria	Bacteria_unclassified	Bacteria_unclassified	Bacteria_unclassified	Bacteria_unclassified	Bacteria_unclassified	Otu01553	2	0	0	0	0	0	0	0	0	0	0	0
Otu01554	Bacteria	Planctomycetes	Planctomycetia	Planctomycetales	Planctomycetaceae	Planctomycetaceae_unclassified	Otu01554	0	0	2	0	0	0	0	0	0	0	0	1
Otu01555	Bacteria	Bacteria_unclassified	Bacteria_unclassified	Bacteria_unclassified	Bacteria_unclassified	Bacteria_unclassified	Otu01555	0	0	0	0	0	0	0	0	1	0	1	0
Otu01556	Bacteria	Bacteria_unclassified	Bacteria_unclassified	Bacteria_unclassified	Bacteria_unclassified	Bacteria_unclassified	Otu01556	2	0	0	0	0	0	0	0	0	0	0	0
Otu01557	Bacteria	Proteobacteria	Proteobacteria_unclassified	Proteobacteria_unclassified	Proteobacteria_unclassified	Proteobacteria_unclassified	Otu01557	1	2	0	0	0	0	0	0	0	0	0	0
Otu01558	Bacteria	Proteobacteria	Alphaproteobacteria	Rhodobacterales	Rhodobacteraceae	Rhodobacteraceae_unclassified	Otu01558	0	0	0	0	0	0	0	2	0	0	1	0
Otu01559	Bacteria	Proteobacteria	Alphaproteobacteria	Rhodobacterales	Rhodobacteraceae	Rhodobacteraceae_unclassified	Otu01559	0	0	0	1	2	0	0	0	0	0	0	0
Otu01560	Bacteria	Chlamydiae	Chlamydiia	Chlamydiales	Chlamydiales_unclassified	Chlamydiales_unclassified	Otu01560	0	0	0	0	1	0	0	0	0	0	0	0
Otu01561	Bacteria	Proteobacteria	Alphaproteobacteria	Rhodobacterales	Rhodobacteraceae	Rhodobacteraceae_unclassified	Otu01561	0	0	0	0	0	0	0	0	0	0	2	1
Otu01562	Bacteria	Proteobacteria	Alphaproteobacteria	Rhodobacterales	Rhodobacteraceae	Rhodobacteraceae_unclassified	Otu01562	0	1	0	0	1	0	0	0	0	0	0	0
Otu01563	Bacteria	Proteobacteria	Alphaproteobacteria	Rhodobacterales	Rhodobacteraceae	Rhodobacteraceae_unclassified	Otu01563	0	0	0	0	0	0	0	0	2	1	0	0
Otu01564	Bacteria	Proteobacteria	Alphaproteobacteria	Rhodobacterales	Rhodobacteraceae	Roseovarius	Otu01564	0	0	0	0	1	0	0	0	0	1	0	0
Otu01565	Bacteria	Proteobacteria	Alphaproteobacteria	Rhodobacterales	Rhodobacteraceae	Rhodobacteraceae_unclassified	Otu01565	0	0	0	1	0	0	0	0	0	0	1	0
Otu01566	Bacteria	Proteobacteria	Alphaproteobacteria	Rhodobacterales	Rhodobacteraceae	Rhodobacteraceae_unclassified	Otu01566	0	0	0	2	0	0	0	0	0	0	1	0
Otu01567	Bacteria	Proteobacteria	Proteobacteria_unclassified	Proteobacteria_unclassified	Proteobacteria_unclassified	Proteobacteria_unclassified	Otu01567	0	0	0	2	0	0	0	0	0	0	0	0
Otu01568	Bacteria	Proteobacteria	Alphaproteobacteria	Rhodobacterales	Rhodobacteraceae	Rhodobacteraceae_unclassified	Otu01568	0	0	0	0	0	1	0	0	0	0	0	1
Otu01569	Bacteria	Proteobacteria	Alphaproteobacteria	Rhodobacterales	Rhodobacteraceae	Rhodobacteraceae_unclassified	Otu01569	0	3	0	0	0	0	0	0	0	0	0	0
Otu01570	Bacteria	Proteobacteria	Alphaproteobacteria	Rhodobacterales	Rhodobacteraceae	Rhodobacteraceae_unclassified	Otu01570	1	0	0	0	0	1	0	0	0	0	0	0
Otu01571	Bacteria	Proteobacteria	Alphaproteobacteria	Caulobacterales	Hyphomonadaceae	Hellea	Otu01571	0	0	0	0	0	0	0	3	0	0	0	0
Otu01572	Bacteria	Proteobacteria	Alphaproteobacteria	Rhodobacterales	Rhodobacteraceae	Rhodobacteraceae_unclassified	Otu01572	1	0	0	1	0	0	0	0	0	0	0	0
Otu01573	Bacteria	Proteobacteria	Proteobacteria_unclassified	Proteobacteria_unclassified	Proteobacteria_unclassified	Proteobacteria_unclassified	Otu01573	1	0	0	0	0	0	0	0	0	0	0	0
Otu01574	Bacteria	Proteobacteria	Proteobacteria_unclassified	Proteobacteria_unclassified	Proteobacteria_unclassified	Proteobacteria_unclassified	Otu01574	0	0	0	0	0	0	0	0	0	0	2	0
Otu01575	Bacteria	Chlamydiae	Chlamydiia	Chlamydiales	Chlamydiales_unclassified	Chlamydiales_unclassified	Otu01575	0	0	0	0	2	0	0	0	0	0	0	0
Otu01576	Bacteria	Bacteria_unclassified	Bacteria_unclassified	Bacteria_unclassified	Bacteria_unclassified	Bacteria_unclassified	Otu01576	0	2	0	0	0	0	0	0	0	1	0	0
Otu01577	Bacteria	Bacteria_unclassified	Bacteria_unclassified	Bacteria_unclassified	Bacteria_unclassified	Bacteria_unclassified	Otu01577	0	2	0	0	0	0	0	0	0	0	0	0
Otu01578	Bacteria	Bacteria_unclassified	Bacteria_unclassified	Bacteria_unclassified	Bacteria_unclassified	Bacteria_unclassified	Otu01578	0	2	0	0	0	0	0	0	0	0	0	0
Otu01579	Bacteria	Proteobacteria	Proteobacteria_unclassified	Proteobacteria_unclassified	Proteobacteria_unclassified	Proteobacteria_unclassified	Otu01579	1	0	0	0	0	0	0	0	0	0	0	0
Otu01581	Bacteria	Bacteria_unclassified	Bacteria_unclassified	Bacteria_unclassified	Bacteria_unclassified	Bacteria_unclassified	Otu01581	0	2	0	0	0	0	0	0	0	0	0	0
Otu01582	Bacteria	Proteobacteria	Alphaproteobacteria	Rhodobacterales	Rhodobacteraceae	Rhodobacteraceae_unclassified	Otu01582	0	0	0	0	0	0	0	0	2	0	0	0
Otu01583	Bacteria	Proteobacteria	Alphaproteobacteria	Rhodobacterales	Rhodobacteraceae	Rhodobacteraceae_unclassified	Otu01583	0	0	0	3	0	0	0	0	0	0	0	0
Otu01584	Bacteria	Bacteria_unclassified	Bacteria_unclassified	Bacteria_unclassified	Bacteria_unclassified	Bacteria_unclassified	Otu01584	0	1	0	0	0	0	0	0	0	0	0	0
Otu01585	Bacteria	Proteobacteria	Alphaproteobacteria	Rhodobacterales	Rhodobacteraceae	Rhodobacteraceae_unclassified	Otu01585	0	0	0	0	2	0	0	1	0	0	0	0
Otu01586	Bacteria	Bacteria_unclassified	Bacteria_unclassified	Bacteria_unclassified	Bacteria_unclassified	Bacteria_unclassified	Otu01586	0	2	0	0	0	0	0	0	0	0	0	0
Otu01587	Bacteria	Proteobacteria	Alphaproteobacteria	Rhodobacterales	Rhodobacteraceae	Litoreibacter	Otu01587	0	0	0	0	0	2	0	0	0	0	0	0
Otu01588	Archaea	Woesearchaeota	Woesearchaeota_Incertae_Sedis_AR16	Woesearchaeota_Incertae_Sedis_AR16_unclassified	Woesearchaeota_Incertae_Sedis_AR16_unclassified	Woesearchaeota_Incertae_Sedis_AR16_unclassified	Otu01588	0	0	0	0	0	0	0	0	0	1	1	0
Otu01589	Bacteria	Bacteria_unclassified	Bacteria_unclassified	Bacteria_unclassified	Bacteria_unclassified	Bacteria_unclassified	Otu01589	0	2	0	0	0	0	0	0	0	0	0	0
Otu01590	Bacteria	Proteobacteria	Alphaproteobacteria	Rhodobacterales	Rhodobacteraceae	Rhodobacteraceae_unclassified	Otu01590	0	0	0	0	0	0	0	0	0	1	0	2
Otu01591	Bacteria	Proteobacteria	Alphaproteobacteria	Rhodobacterales	Rhodobacteraceae	Rhodobacteraceae_unclassified	Otu01591	0	0	0	0	0	0	0	0	0	0	1	2
Otu01592	Bacteria	Proteobacteria	Alphaproteobacteria	Rhodobacterales	Rhodobacteraceae	Rhodobacteraceae_unclassified	Otu01592	0	0	0	0	0	0	0	0	0	0	0	2
Otu01593	Archaea	Euryarchaeota	Methanomicrobia	Methanosarcinales	Methanosarcinaceae	Methanolobus	Otu01593	0	0	0	1	0	0	0	0	0	0	0	0
Otu01594	Bacteria	Proteobacteria	Alphaproteobacteria	Rhodobacterales	Rhodobacteraceae	Rhodobacteraceae_unclassified	Otu01594	1	0	0	0	0	0	0	2	0	0	0	0
Otu01595	Bacteria	Proteobacteria	Alphaproteobacteria	Caulobacterales	Caulobacteraceae	Asticcacaulis	Otu01595	0	0	0	2	0	0	0	0	0	0	0	0
Otu01596	Bacteria	Proteobacteria	Alphaproteobacteria	Caulobacterales	Hyphomonadaceae	Hellea	Otu01596	0	2	0	0	0	0	0	0	0	0	0	0
Otu01597	Bacteria	Proteobacteria	Proteobacteria_unclassified	Proteobacteria_unclassified	Proteobacteria_unclassified	Proteobacteria_unclassified	Otu01597	3	0	0	0	0	0	0	0	0	0	0	0
Otu01598	Bacteria	Planctomycetes	Planctomycetia	Planctomycetales	Planctomycetaceae	Rhodopirellula	Otu01598	0	0	0	0	0	0	0	0	0	1	1	0
Otu01599	Bacteria	Bacteria_unclassified	Bacteria_unclassified	Bacteria_unclassified	Bacteria_unclassified	Bacteria_unclassified	Otu01599	0	0	0	0	0	0	0	0	0	3	0	0
Otu01600	Bacteria	Proteobacteria	Deltaproteobacteria	Desulfobacterales	Desulfobacteraceae	Desulfobacteraceae_unclassified	Otu01600	0	0	0	0	0	0	3	0	0	0	0	0
Otu01601	Bacteria	Proteobacteria	Alphaproteobacteria	Rhodobacterales	Rhodobacteraceae	Rhodobacteraceae_unclassified	Otu01601	0	0	0	0	0	0	0	0	0	0	0	3
Otu01602	Bacteria	Ignavibacteriae	Ignavibacteria	Ignavibacteriales	Ignavibacteriaceae	Ignavibacterium	Otu01602	0	0	0	0	0	0	0	0	0	0	1	2
Otu01603	Bacteria	Ignavibacteriae	Ignavibacteria	Ignavibacteriales	Ignavibacteriaceae	Ignavibacterium	Otu01603	0	0	0	3	0	0	0	0	0	0	0	0
Otu01604	Bacteria	Bacteria_unclassified	Bacteria_unclassified	Bacteria_unclassified	Bacteria_unclassified	Bacteria_unclassified	Otu01604	0	0	3	0	0	0	0	0	0	0	0	0
Otu01605	Bacteria	Bacteria_unclassified	Bacteria_unclassified	Bacteria_unclassified	Bacteria_unclassified	Bacteria_unclassified	Otu01605	0	0	3	0	0	0	0	0	0	0	0	0
Otu01607	Bacteria	Bacteria_unclassified	Bacteria_unclassified	Bacteria_unclassified	Bacteria_unclassified	Bacteria_unclassified	Otu01607	0	0	3	0	0	0	0	0	0	0	0	0
Otu01608	Bacteria	Bacteria_unclassified	Bacteria_unclassified	Bacteria_unclassified	Bacteria_unclassified	Bacteria_unclassified	Otu01608	0	0	1	0	0	0	0	0	0	0	0	0
Otu01609	Bacteria	Bacteria_unclassified	Bacteria_unclassified	Bacteria_unclassified	Bacteria_unclassified	Bacteria_unclassified	Otu01609	0	0	3	0	0	0	0	0	0	0	0	0
Otu01610	Bacteria	Bacteria_unclassified	Bacteria_unclassified	Bacteria_unclassified	Bacteria_unclassified	Bacteria_unclassified	Otu01610	0	0	3	0	0	0	0	0	0	0	0	0
Otu01611	Bacteria	Proteobacteria	Gammaproteobacteria	Gammaproteobacteria_unclassified	Gammaproteobacteria_unclassified	Gammaproteobacteria_unclassified	Otu01611	0	0	0	0	0	0	0	0	0	0	3	0
Otu01612	Bacteria	Bacteria_unclassified	Bacteria_unclassified	Bacteria_unclassified	Bacteria_unclassified	Bacteria_unclassified	Otu01612	0	0	0	0	0	0	0	0	0	1	0	1
Otu01613	Bacteria	Bacteria_unclassified	Bacteria_unclassified	Bacteria_unclassified	Bacteria_unclassified	Bacteria_unclassified	Otu01613	0	0	0	2	0	0	0	0	0	0	0	0
Otu01614	Bacteria	Proteobacteria	Gammaproteobacteria	Gammaproteobacteria_unclassified	Gammaproteobacteria_unclassified	Gammaproteobacteria_unclassified	Otu01614	0	0	2	0	0	0	0	0	0	0	0	1
Otu01615	Bacteria	Proteobacteria	Alphaproteobacteria	Rhodobacterales	Rhodobacteraceae	Rhodobacteraceae_unclassified	Otu01615	1	0	0	0	0	0	0	0	0	0	0	0
Otu01616	Bacteria	Cyanobacteria/Chloroplast	Chloroplast	Chloroplast	Chloroplast_unclassified	Chloroplast_unclassified	Otu01616	0	0	0	0	0	0	1	0	0	0	1	1
Otu01617	Bacteria	Cyanobacteria/Chloroplast	Chloroplast	Chloroplast	Chlorophyta	Chlorophyta_unclassified	Otu01617	0	0	2	0	0	1	0	0	0	0	0	0
Otu01618	Bacteria	Cyanobacteria/Chloroplast	Chloroplast	Chloroplast	Cryptomonadaceae	Cryptomonadaceae_unclassified	Otu01618	0	0	0	2	0	0	0	0	0	0	0	0
Otu01619	Bacteria	Bacteria_unclassified	Bacteria_unclassified	Bacteria_unclassified	Bacteria_unclassified	Bacteria_unclassified	Otu01619	0	3	0	0	0	0	0	0	0	0	0	0
Otu01620	Bacteria	Bacteria_unclassified	Bacteria_unclassified	Bacteria_unclassified	Bacteria_unclassified	Bacteria_unclassified	Otu01620	1	0	0	1	0	0	0	0	0	0	0	0
Otu01621	Bacteria	Bacteria_unclassified	Bacteria_unclassified	Bacteria_unclassified	Bacteria_unclassified	Bacteria_unclassified	Otu01621	0	1	0	0	0	0	0	0	0	0	0	0
Otu01622	Bacteria	Proteobacteria	Alphaproteobacteria	Rhodobacterales	Rhodobacteraceae	Rhodobacteraceae_unclassified	Otu01622	0	0	0	0	3	0	0	0	0	0	0	0
Otu01623	Bacteria	Proteobacteria	Alphaproteobacteria	SAR11	Candidatus_Pelagibacter	Candidatus_Pelagibacter_unclassified	Otu01623	0	2	0	0	0	0	0	0	0	0	0	0
Otu01624	Bacteria	Proteobacteria	Alphaproteobacteria	Rhodobacterales	Rhodobacteraceae	Rhodobacteraceae_unclassified	Otu01624	0	0	0	0	2	0	0	0	0	0	0	0
Otu01625	Bacteria	Proteobacteria	Alphaproteobacteria	Rhodobacterales	Rhodobacteraceae	Rhodobacteraceae_unclassified	Otu01625	0	0	0	0	2	0	0	0	0	0	0	0
Otu01626	Bacteria	Proteobacteria	Alphaproteobacteria	Rhodobacterales	Rhodobacteraceae	Rhodobacteraceae_unclassified	Otu01626	0	0	0	0	1	0	0	0	0	0	0	0
Otu01627	Bacteria	Proteobacteria	Alphaproteobacteria	Alphaproteobacteria_unclassified	Alphaproteobacteria_unclassified	Alphaproteobacteria_unclassified	Otu01627	0	0	0	0	0	0	2	0	0	0	0	1
Otu01628	Bacteria	Proteobacteria	Alphaproteobacteria	Rhodobacterales	Rhodobacteraceae	Rhodobacteraceae_unclassified	Otu01628	0	0	0	0	1	0	0	0	0	0	0	0
Otu01629	Bacteria	Cyanobacteria/Chloroplast	Chloroplast	Chloroplast	Bacillariophyta	Bacillariophyta_unclassified	Otu01629	0	0	0	0	0	0	0	3	0	0	0	0
Otu01630	Bacteria	Cyanobacteria/Chloroplast	Chloroplast	Chloroplast	Bacillariophyta	Bacillariophyta_unclassified	Otu01630	0	0	0	0	0	0	0	0	0	2	0	0
Otu01631	Bacteria	Proteobacteria	Gammaproteobacteria	Gammaproteobacteria_unclassified	Gammaproteobacteria_unclassified	Gammaproteobacteria_unclassified	Otu01631	0	0	0	0	0	0	0	0	0	0	2	0
Otu01632	Bacteria	Bacteria_unclassified	Bacteria_unclassified	Bacteria_unclassified	Bacteria_unclassified	Bacteria_unclassified	Otu01632	0	0	1	1	0	0	0	0	0	0	0	1
Otu01633	Bacteria	Cyanobacteria/Chloroplast	Chloroplast	Chloroplast	Cryptomonadaceae	Cryptomonadaceae_unclassified	Otu01633	0	0	0	0	0	1	0	0	0	0	0	2
Otu01634	Bacteria	Bacteria_unclassified	Bacteria_unclassified	Bacteria_unclassified	Bacteria_unclassified	Bacteria_unclassified	Otu01634	0	0	0	0	0	0	1	0	0	1	0	0
Otu01636	Bacteria	Planctomycetes	Planctomycetia	Planctomycetales	Planctomycetaceae	Planctomycetaceae_unclassified	Otu01636	0	0	1	0	0	0	1	0	0	0	0	0
Otu01637	Bacteria	Proteobacteria	Proteobacteria_unclassified	Proteobacteria_unclassified	Proteobacteria_unclassified	Proteobacteria_unclassified	Otu01637	0	0	0	0	0	0	0	0	0	0	0	2
Otu01638	Bacteria	Bacteroidetes	Sphingobacteriia	Sphingobacteriales	Chitinophagaceae	Chitinophagaceae_unclassified	Otu01638	0	0	0	2	0	0	0	0	0	0	0	0
Otu01639	Bacteria	Actinobacteria	Actinobacteria	Acidimicrobiales	Acidimicrobiales_unclassified	Acidimicrobiales_unclassified	Otu01639	0	0	0	0	1	0	0	0	0	0	0	0
Otu01640	Bacteria	Proteobacteria	Gammaproteobacteria	Gammaproteobacteria_unclassified	Gammaproteobacteria_unclassified	Gammaproteobacteria_unclassified	Otu01640	0	0	0	0	0	0	0	0	0	2	1	0
Otu01641	Bacteria	Proteobacteria	Proteobacteria_unclassified	Proteobacteria_unclassified	Proteobacteria_unclassified	Proteobacteria_unclassified	Otu01641	1	2	0	0	0	0	0	0	0	0	0	0
Otu01642	Bacteria	Proteobacteria	Proteobacteria_unclassified	Proteobacteria_unclassified	Proteobacteria_unclassified	Proteobacteria_unclassified	Otu01642	0	0	0	0	0	0	0	0	0	0	0	2
Otu01643	Bacteria	Bacteroidetes	Sphingobacteriia	Sphingobacteriales	Chitinophagaceae	Chitinophagaceae_unclassified	Otu01643	0	0	0	1	1	0	0	0	0	0	0	0
Otu01644	Bacteria	Proteobacteria	Gammaproteobacteria	Gammaproteobacteria_unclassified	Gammaproteobacteria_unclassified	Gammaproteobacteria_unclassified	Otu01644	0	1	0	0	2	0	0	0	0	0	0	0
Otu01645	Bacteria	Chlamydiae	Chlamydiia	Chlamydiales	Chlamydiales_unclassified	Chlamydiales_unclassified	Otu01645	1	0	0	0	0	0	0	0	0	0	0	0
Otu01646	Bacteria	Proteobacteria	Gammaproteobacteria	Pseudomonadales	Pseudomonadales_incertae_sedis	Dasania	Otu01646	0	0	0	2	0	0	1	0	0	0	0	0
Otu01647	Bacteria	Bacteroidetes	Sphingobacteriia	Sphingobacteriales	Sphingobacteriaceae	Mucilaginibacter	Otu01647	0	0	0	0	1	0	0	0	0	0	0	0
Otu01648	Bacteria	Proteobacteria	Gammaproteobacteria	Pseudomonadales	Pseudomonadales_incertae_sedis	Dasania	Otu01648	0	0	0	1	0	0	2	0	0	0	0	0
Otu01649	Bacteria	Bacteroidetes	Sphingobacteriia	Sphingobacteriales	Saprospiraceae	Saprospiraceae_unclassified	Otu01649	0	0	0	0	2	0	0	0	0	0	1	0
Otu01650	Archaea	Woesearchaeota	Woesearchaeota_unclassified	Woesearchaeota_unclassified	Woesearchaeota_unclassified	Woesearchaeota_unclassified	Otu01650	0	0	0	0	0	0	0	0	0	2	0	0
Otu01651	Bacteria	Proteobacteria	Gammaproteobacteria	Pseudomonadales	Moraxellaceae	Acinetobacter	Otu01651	0	2	0	0	0	0	0	0	0	0	0	0
Otu01652	Bacteria	Proteobacteria	Alphaproteobacteria	Rhodobacterales	Rhodobacteraceae	Rhodobacteraceae_unclassified	Otu01652	0	0	0	0	0	2	0	0	0	0	0	0
Otu01653	Bacteria	Proteobacteria	Gammaproteobacteria	Gammaproteobacteria_unclassified	Gammaproteobacteria_unclassified	Gammaproteobacteria_unclassified	Otu01653	0	0	0	0	0	0	0	0	0	2	1	0
Otu01654	Bacteria	Proteobacteria	Alphaproteobacteria	Rhodobacterales	Rhodobacteraceae	Rhodobacteraceae_unclassified	Otu01654	0	0	0	0	0	2	0	0	0	0	0	0
Otu01655	Bacteria	Proteobacteria	Gammaproteobacteria	Gammaproteobacteria_unclassified	Gammaproteobacteria_unclassified	Gammaproteobacteria_unclassified	Otu01655	0	0	0	0	1	0	0	0	0	0	0	0
Otu01656	Bacteria	Proteobacteria	Gammaproteobacteria	Gammaproteobacteria_unclassified	Gammaproteobacteria_unclassified	Gammaproteobacteria_unclassified	Otu01656	0	0	0	0	1	0	0	0	0	0	0	1
Otu01657	Bacteria	Proteobacteria	Deltaproteobacteria	Desulfobacterales	Desulfobulbaceae	Desulfobulbus	Otu01657	0	0	0	0	3	0	0	0	0	0	0	0
Otu01658	Bacteria	Bacteroidetes	Bacteroidetes_unclassified	Bacteroidetes_unclassified	Bacteroidetes_unclassified	Bacteroidetes_unclassified	Otu01658	0	0	0	0	0	0	0	0	0	2	0	0
Otu01659	Bacteria	Proteobacteria	Gammaproteobacteria	Gammaproteobacteria_unclassified	Gammaproteobacteria_unclassified	Gammaproteobacteria_unclassified	Otu01659	0	0	0	0	1	0	0	0	0	0	0	1
Otu01660	Bacteria	Planctomycetes	Planctomycetia	Planctomycetales	Planctomycetaceae	Planctomyces	Otu01660	0	0	0	2	0	1	0	0	0	0	0	0
Otu01661	Bacteria	Planctomycetes	Planctomycetia	Planctomycetales	Planctomycetaceae	Planctomycetaceae_unclassified	Otu01661	1	0	0	2	0	0	0	0	0	0	0	0
Otu01662	Bacteria	Proteobacteria	Gammaproteobacteria	Gammaproteobacteria_unclassified	Gammaproteobacteria_unclassified	Gammaproteobacteria_unclassified	Otu01662	0	0	0	1	0	0	0	0	0	0	0	0
Otu01663	Bacteria	Proteobacteria	Gammaproteobacteria	Gammaproteobacteria_unclassified	Gammaproteobacteria_unclassified	Gammaproteobacteria_unclassified	Otu01663	0	0	1	0	0	0	0	0	0	0	0	0
Otu01664	Bacteria	Bacteroidetes	Bacteroidetes_unclassified	Bacteroidetes_unclassified	Bacteroidetes_unclassified	Bacteroidetes_unclassified	Otu01664	0	0	0	2	0	0	0	0	0	0	0	0
Otu01665	Bacteria	Proteobacteria	Deltaproteobacteria	Desulfobacterales	Desulfobacteraceae	Desulfobacteraceae_unclassified	Otu01665	0	0	0	0	0	0	0	0	0	0	0	3
Otu01666	Bacteria	Actinobacteria	Actinobacteria	Acidimicrobiales	Acidimicrobiaceae	Acidimicrobiaceae_unclassified	Otu01666	0	0	0	0	2	1	0	0	0	0	0	0
Otu01667	Bacteria	Proteobacteria	Betaproteobacteria	Gallionellales	Gallionellaceae	Sideroxydans	Otu01667	0	0	0	0	0	0	0	0	0	0	2	0
Otu01668	Bacteria	Bacteroidetes	Bacteroidetes_unclassified	Bacteroidetes_unclassified	Bacteroidetes_unclassified	Bacteroidetes_unclassified	Otu01668	0	0	0	0	0	0	0	0	0	3	0	0
Otu01669	Bacteria	Proteobacteria	Gammaproteobacteria	Gammaproteobacteria_unclassified	Gammaproteobacteria_unclassified	Gammaproteobacteria_unclassified	Otu01669	0	0	1	2	0	0	0	0	0	0	0	0
Otu01670	Bacteria	Proteobacteria	Deltaproteobacteria	Desulfobacterales	Desulfobacterales_unclassified	Desulfobacterales_unclassified	Otu01670	0	0	0	0	1	0	0	0	0	0	0	0
Otu01671	Bacteria	Proteobacteria	Gammaproteobacteria	Gammaproteobacteria_unclassified	Gammaproteobacteria_unclassified	Gammaproteobacteria_unclassified	Otu01671	0	0	0	0	1	0	0	0	2	0	0	0
Otu01672	Bacteria	Marinimicrobia	Marinimicrobia_unclassified	Marinimicrobia_unclassified	Marinimicrobia_unclassified	Marinimicrobia_unclassified	Otu01672	0	0	0	0	0	0	0	2	0	0	0	0
Otu01673	Bacteria	Bacteria_unclassified	Bacteria_unclassified	Bacteria_unclassified	Bacteria_unclassified	Bacteria_unclassified	Otu01673	0	2	0	0	0	0	0	0	0	0	0	0
Otu01674	Bacteria	Bacteria_unclassified	Bacteria_unclassified	Bacteria_unclassified	Bacteria_unclassified	Bacteria_unclassified	Otu01674	0	1	0	0	0	0	0	0	0	0	0	0
Otu01675	Bacteria	Proteobacteria	Gammaproteobacteria	Gammaproteobacteria_unclassified	Gammaproteobacteria_unclassified	Gammaproteobacteria_unclassified	Otu01675	0	0	0	0	0	0	0	0	0	0	2	1
Otu01676	Bacteria	Proteobacteria	Deltaproteobacteria	Desulfobacterales	Desulfobacteraceae	Desulfobacteraceae_unclassified	Otu01676	0	0	0	0	0	1	0	0	0	0	0	0
Otu01677	Bacteria	Planctomycetes	Planctomycetia	Planctomycetales	Planctomycetaceae	Planctomycetaceae_unclassified	Otu01677	0	0	0	0	1	1	0	0	0	0	0	0
Otu01678	Bacteria	Bacteria_unclassified	Bacteria_unclassified	Bacteria_unclassified	Bacteria_unclassified	Bacteria_unclassified	Otu01678	0	0	0	0	3	0	0	0	0	0	0	0
Otu01679	Bacteria	Proteobacteria	Gammaproteobacteria	Alteromonadales	Alteromonadales_unclassified	Alteromonadales_unclassified	Otu01679	0	0	0	0	0	0	0	0	2	0	0	0
Otu01680	Bacteria	Proteobacteria	Gammaproteobacteria	Alteromonadales	Alteromonadales_unclassified	Alteromonadales_unclassified	Otu01680	0	0	0	0	0	2	0	0	0	0	0	0
Otu01681	Bacteria	Proteobacteria	Gammaproteobacteria	Gammaproteobacteria_unclassified	Gammaproteobacteria_unclassified	Gammaproteobacteria_unclassified	Otu01681	0	0	0	0	2	0	0	0	0	0	0	0
Otu01682	Bacteria	Bacteroidetes	Bacteroidetes_unclassified	Bacteroidetes_unclassified	Bacteroidetes_unclassified	Bacteroidetes_unclassified	Otu01682	0	0	0	0	0	2	0	0	0	0	0	0
Otu01683	Bacteria	Bacteroidetes	Bacteroidetes_unclassified	Bacteroidetes_unclassified	Bacteroidetes_unclassified	Bacteroidetes_unclassified	Otu01683	0	0	0	0	0	0	0	0	0	1	0	1
Otu01684	Bacteria	Proteobacteria	Gammaproteobacteria	Alteromonadales	Alteromonadaceae	Haliea	Otu01684	0	0	0	1	0	1	0	0	0	0	0	0
Otu01685	Bacteria	Proteobacteria	Gammaproteobacteria	Gammaproteobacteria_unclassified	Gammaproteobacteria_unclassified	Gammaproteobacteria_unclassified	Otu01685	0	0	0	0	1	0	0	0	0	0	0	0
Otu01686	Bacteria	Proteobacteria	Gammaproteobacteria	Vibrionales	Vibrionaceae	Vibrionaceae_unclassified	Otu01686	0	0	0	2	0	0	0	0	0	0	0	0
Otu01687	Bacteria	Proteobacteria	Betaproteobacteria	Betaproteobacteria_unclassified	Betaproteobacteria_unclassified	Betaproteobacteria_unclassified	Otu01687	0	0	0	0	0	0	0	0	0	0	1	0
Otu01688	Bacteria	Proteobacteria	Proteobacteria_unclassified	Proteobacteria_unclassified	Proteobacteria_unclassified	Proteobacteria_unclassified	Otu01688	0	0	0	0	0	0	0	2	0	0	0	0
Otu01689	Bacteria	Bacteria_unclassified	Bacteria_unclassified	Bacteria_unclassified	Bacteria_unclassified	Bacteria_unclassified	Otu01689	0	0	0	0	0	2	0	0	0	0	0	0
Otu01690	Bacteria	Proteobacteria	Gammaproteobacteria	Gammaproteobacteria_unclassified	Gammaproteobacteria_unclassified	Gammaproteobacteria_unclassified	Otu01690	0	0	0	0	0	0	0	3	0	0	0	0
Otu01691	Bacteria	Proteobacteria	Gammaproteobacteria	Alteromonadales	Shewanellaceae	Shewanella	Otu01691	0	0	0	2	0	0	0	0	0	1	0	0
Otu01692	Bacteria	Proteobacteria	Gammaproteobacteria	Alteromonadales	Alteromonadaceae	Haliea	Otu01692	0	0	0	1	0	0	0	0	0	0	2	0
Otu01693	Bacteria	Proteobacteria	Gammaproteobacteria	Gammaproteobacteria_unclassified	Gammaproteobacteria_unclassified	Gammaproteobacteria_unclassified	Otu01693	0	0	0	0	2	0	0	0	0	0	0	0
Otu01694	Bacteria	Spirochaetes	Spirochaetia	Spirochaetales	Leptospiraceae	Leptospira	Otu01694	0	0	0	0	1	0	0	0	0	0	0	0
Otu01695	Bacteria	Acidobacteria	Acidobacteria_Gp1	Granulicella	Granulicella_unclassified	Granulicella_unclassified	Otu01695	0	0	0	0	2	0	0	0	0	0	0	0
Otu01696	Bacteria	Proteobacteria	Gammaproteobacteria	Gammaproteobacteria_unclassified	Gammaproteobacteria_unclassified	Gammaproteobacteria_unclassified	Otu01696	0	3	0	0	0	0	0	0	0	0	0	0
Otu01697	Bacteria	Bacteria_unclassified	Bacteria_unclassified	Bacteria_unclassified	Bacteria_unclassified	Bacteria_unclassified	Otu01697	0	0	0	0	0	0	0	0	0	0	3	0
Otu01698	Bacteria	Proteobacteria	Alphaproteobacteria	Sphingomonadales	Erythrobacteraceae	Altererythrobacter	Otu01698	0	0	0	3	0	0	0	0	0	0	0	0
Otu01699	Bacteria	Bacteria_unclassified	Bacteria_unclassified	Bacteria_unclassified	Bacteria_unclassified	Bacteria_unclassified	Otu01699	0	0	0	3	0	0	0	0	0	0	0	0
Otu01700	Bacteria	SR1	SR1_unclassified	SR1_unclassified	SR1_unclassified	SR1_unclassified	Otu01700	0	3	0	0	0	0	0	0	0	0	0	0
Otu01701	Bacteria	candidate_division_WPS-2	candidate_division_WPS-2_unclassified	candidate_division_WPS-2_unclassified	candidate_division_WPS-2_unclassified	candidate_division_WPS-2_unclassified	Otu01701	0	0	0	0	0	2	0	0	0	0	0	0
Otu01702	Bacteria	Proteobacteria	Gammaproteobacteria	Alteromonadales	Shewanellaceae	Shewanella	Otu01702	0	0	0	0	0	3	0	0	0	0	0	0
Otu01703	Bacteria	Proteobacteria	Gammaproteobacteria	Alteromonadales	Moritellaceae	Moritellaceae_unclassified	Otu01703	0	0	0	0	0	2	0	0	0	0	0	0
Otu01704	Bacteria	Proteobacteria	Proteobacteria_unclassified	Proteobacteria_unclassified	Proteobacteria_unclassified	Proteobacteria_unclassified	Otu01704	0	0	0	0	0	0	0	0	0	2	0	0
Otu01705	Bacteria	Proteobacteria	Deltaproteobacteria	Myxococcales	Myxococcales_unclassified	Myxococcales_unclassified	Otu01705	0	0	0	1	0	1	0	0	0	0	0	0
Otu01706	Bacteria	Proteobacteria	Gammaproteobacteria	Alteromonadales	Alteromonadaceae	Haliea	Otu01706	3	0	0	0	0	0	0	0	0	0	0	0
Otu01707	Bacteria	Proteobacteria	Deltaproteobacteria	Myxococcales	Myxococcales_unclassified	Myxococcales_unclassified	Otu01707	1	0	0	2	0	0	0	0	0	0	0	0
Otu01708	Bacteria	Acidobacteria	Acidobacteria_Gp10	Gp10	Gp10_unclassified	Gp10_unclassified	Otu01708	0	0	0	0	0	0	0	1	0	1	0	0
Otu01709	Bacteria	Bacteria_unclassified	Bacteria_unclassified	Bacteria_unclassified	Bacteria_unclassified	Bacteria_unclassified	Otu01709	0	0	0	0	0	1	0	0	0	0	0	0
Otu01710	Bacteria	Bacteroidetes	Bacteroidetes_unclassified	Bacteroidetes_unclassified	Bacteroidetes_unclassified	Bacteroidetes_unclassified	Otu01710	0	0	0	0	0	0	0	2	0	0	1	0
Otu01711	Bacteria	Proteobacteria	Gammaproteobacteria	Gammaproteobacteria_unclassified	Gammaproteobacteria_unclassified	Gammaproteobacteria_unclassified	Otu01711	0	0	0	0	0	1	0	0	0	0	0	0
Otu01712	Bacteria	Proteobacteria	Gammaproteobacteria	Gammaproteobacteria_unclassified	Gammaproteobacteria_unclassified	Gammaproteobacteria_unclassified	Otu01712	0	0	0	0	0	2	0	0	0	0	0	0
Otu01713	Bacteria	Proteobacteria	Gammaproteobacteria	Gammaproteobacteria_unclassified	Gammaproteobacteria_unclassified	Gammaproteobacteria_unclassified	Otu01713	0	0	0	0	0	3	0	0	0	0	0	0
Otu01714	Bacteria	Proteobacteria	Gammaproteobacteria	Gammaproteobacteria_unclassified	Gammaproteobacteria_unclassified	Gammaproteobacteria_unclassified	Otu01714	0	0	0	0	0	2	0	0	0	0	0	0
Otu01715	Bacteria	Proteobacteria	Gammaproteobacteria	Gammaproteobacteria_unclassified	Gammaproteobacteria_unclassified	Gammaproteobacteria_unclassified	Otu01715	0	0	0	2	0	0	0	0	0	0	0	0
Otu01716	Bacteria	Proteobacteria	Gammaproteobacteria	Gammaproteobacteria_unclassified	Gammaproteobacteria_unclassified	Gammaproteobacteria_unclassified	Otu01716	0	0	0	0	0	0	0	0	3	0	0	0
Otu01717	Bacteria	Proteobacteria	Gammaproteobacteria	Gammaproteobacteria_unclassified	Gammaproteobacteria_unclassified	Gammaproteobacteria_unclassified	Otu01717	0	0	0	2	0	0	0	0	0	0	0	0
Otu01718	Bacteria	Proteobacteria	Gammaproteobacteria	Gammaproteobacteria_unclassified	Gammaproteobacteria_unclassified	Gammaproteobacteria_unclassified	Otu01718	0	0	0	0	0	2	0	0	0	0	0	0
Otu01719	Bacteria	Proteobacteria	Gammaproteobacteria	Gammaproteobacteria_unclassified	Gammaproteobacteria_unclassified	Gammaproteobacteria_unclassified	Otu01719	0	0	0	3	0	0	0	0	0	0	0	0
Otu01720	Bacteria	Proteobacteria	Gammaproteobacteria	Gammaproteobacteria_unclassified	Gammaproteobacteria_unclassified	Gammaproteobacteria_unclassified	Otu01720	0	0	0	0	0	0	0	0	0	3	0	0
Otu01721	Bacteria	Bacteroidetes	Bacteroidetes_unclassified	Bacteroidetes_unclassified	Bacteroidetes_unclassified	Bacteroidetes_unclassified	Otu01721	0	0	0	0	0	0	0	0	0	0	1	0
Otu01722	Bacteria	Proteobacteria	Gammaproteobacteria	Gammaproteobacteria_unclassified	Gammaproteobacteria_unclassified	Gammaproteobacteria_unclassified	Otu01722	0	0	0	0	0	0	0	0	0	3	0	0
Otu01723	Bacteria	Acidobacteria	Acidobacteria_Gp10	Gp10	Gp10_unclassified	Gp10_unclassified	Otu01723	0	0	0	0	0	0	0	0	0	3	0	0
Otu01724	Bacteria	Bacteroidetes	Bacteroidetes_unclassified	Bacteroidetes_unclassified	Bacteroidetes_unclassified	Bacteroidetes_unclassified	Otu01724	0	0	0	1	0	1	0	0	1	0	0	0
Otu01725	Bacteria	Proteobacteria	Gammaproteobacteria	Gammaproteobacteria_unclassified	Gammaproteobacteria_unclassified	Gammaproteobacteria_unclassified	Otu01725	0	0	0	0	0	0	0	0	0	3	0	0
Otu01726	Bacteria	Proteobacteria	Gammaproteobacteria	Gammaproteobacteria_unclassified	Gammaproteobacteria_unclassified	Gammaproteobacteria_unclassified	Otu01726	0	0	0	0	0	0	0	0	0	3	0	0
Otu01727	Bacteria	Bacteroidetes	Bacteroidetes_unclassified	Bacteroidetes_unclassified	Bacteroidetes_unclassified	Bacteroidetes_unclassified	Otu01727	0	0	0	0	0	0	0	0	0	1	1	1
Otu01728	Bacteria	Proteobacteria	Gammaproteobacteria	Gammaproteobacteria_unclassified	Gammaproteobacteria_unclassified	Gammaproteobacteria_unclassified	Otu01728	0	0	0	0	0	0	0	0	0	2	0	0
Otu01729	Bacteria	Bacteria_unclassified	Bacteria_unclassified	Bacteria_unclassified	Bacteria_unclassified	Bacteria_unclassified	Otu01729	0	0	0	0	1	0	0	0	0	0	0	0
Otu01730	Bacteria	Proteobacteria	Gammaproteobacteria	Alteromonadales	Colwelliaceae	Thalassomonas	Otu01730	0	0	0	0	1	0	0	0	0	0	1	0
Otu01731	Bacteria	Proteobacteria	Gammaproteobacteria	Gammaproteobacteria_unclassified	Gammaproteobacteria_unclassified	Gammaproteobacteria_unclassified	Otu01731	0	0	3	0	0	0	0	0	0	0	0	0
Otu01732	Bacteria	Bacteroidetes	Bacteroidetes_unclassified	Bacteroidetes_unclassified	Bacteroidetes_unclassified	Bacteroidetes_unclassified	Otu01732	0	0	0	0	0	0	1	0	0	0	1	0
Otu01733	Bacteria	Proteobacteria	Gammaproteobacteria	Gammaproteobacteria_unclassified	Gammaproteobacteria_unclassified	Gammaproteobacteria_unclassified	Otu01733	0	0	2	0	0	0	0	0	0	0	0	0
Otu01734	Bacteria	Bacteroidetes	Bacteroidetes_unclassified	Bacteroidetes_unclassified	Bacteroidetes_unclassified	Bacteroidetes_unclassified	Otu01734	0	0	0	0	0	1	0	0	0	1	0	1
Otu01735	Bacteria	Proteobacteria	Gammaproteobacteria	Alteromonadales	Alteromonadaceae	Haliea	Otu01735	0	0	0	1	0	0	0	0	0	1	0	1
Otu01736	Bacteria	Bacteroidetes	Bacteroidetes_unclassified	Bacteroidetes_unclassified	Bacteroidetes_unclassified	Bacteroidetes_unclassified	Otu01736	0	0	0	0	0	0	0	0	0	2	1	0
Otu01737	Bacteria	Proteobacteria	Proteobacteria_unclassified	Proteobacteria_unclassified	Proteobacteria_unclassified	Proteobacteria_unclassified	Otu01737	0	0	0	0	0	0	0	0	0	3	0	0
Otu01738	Bacteria	Bacteria_unclassified	Bacteria_unclassified	Bacteria_unclassified	Bacteria_unclassified	Bacteria_unclassified	Otu01738	0	0	0	0	0	0	0	0	0	0	2	0
Otu01739	Bacteria	Bacteroidetes	Bacteroidetes_unclassified	Bacteroidetes_unclassified	Bacteroidetes_unclassified	Bacteroidetes_unclassified	Otu01739	0	0	0	0	0	0	1	1	0	1	0	0
Otu01740	Bacteria	Bacteria_unclassified	Bacteria_unclassified	Bacteria_unclassified	Bacteria_unclassified	Bacteria_unclassified	Otu01740	0	0	0	0	2	0	0	0	0	0	0	0
Otu01741	Bacteria	Proteobacteria	Gammaproteobacteria	Vibrionales	Vibrionaceae	Vibrionaceae_unclassified	Otu01741	0	0	1	0	0	0	0	0	0	0	0	0
Otu01742	Bacteria	Proteobacteria	Betaproteobacteria	Betaproteobacteria_unclassified	Betaproteobacteria_unclassified	Betaproteobacteria_unclassified	Otu01742	0	2	0	0	0	0	0	0	0	0	0	0
Otu01743	Bacteria	Chlamydiae	Chlamydiia	Chlamydiales	Chlamydiales_unclassified	Chlamydiales_unclassified	Otu01743	3	0	0	0	0	0	0	0	0	0	0	0
Otu01744	Bacteria	Bacteroidetes	Bacteroidetes_unclassified	Bacteroidetes_unclassified	Bacteroidetes_unclassified	Bacteroidetes_unclassified	Otu01744	0	0	0	0	0	0	0	0	0	3	0	0
Otu01745	Bacteria	Proteobacteria	Gammaproteobacteria	Gammaproteobacteria_unclassified	Gammaproteobacteria_unclassified	Gammaproteobacteria_unclassified	Otu01745	0	2	0	0	0	0	0	0	0	0	0	0
Otu01746	Bacteria	Proteobacteria	Alphaproteobacteria	Sphingomonadales	Erythrobacteraceae	Erythrobacter	Otu01746	0	0	0	0	0	0	0	3	0	0	0	0
Otu01747	Bacteria	Proteobacteria	Betaproteobacteria	Betaproteobacteria_unclassified	Betaproteobacteria_unclassified	Betaproteobacteria_unclassified	Otu01747	0	0	0	1	0	1	0	0	0	0	0	0
Otu01748	Bacteria	Proteobacteria	Proteobacteria_unclassified	Proteobacteria_unclassified	Proteobacteria_unclassified	Proteobacteria_unclassified	Otu01748	0	0	0	0	0	2	0	0	0	0	0	0
Otu01749	Bacteria	Proteobacteria	Betaproteobacteria	Betaproteobacteria_unclassified	Betaproteobacteria_unclassified	Betaproteobacteria_unclassified	Otu01749	0	0	1	0	0	0	0	0	0	0	0	0
Otu01750	Bacteria	Proteobacteria	Betaproteobacteria	Betaproteobacteria_unclassified	Betaproteobacteria_unclassified	Betaproteobacteria_unclassified	Otu01750	0	0	0	0	2	0	0	0	0	0	0	0
Otu01751	Bacteria	Bacteria_unclassified	Bacteria_unclassified	Bacteria_unclassified	Bacteria_unclassified	Bacteria_unclassified	Otu01751	0	0	0	1	0	1	0	0	0	0	0	0
Otu01752	Bacteria	Proteobacteria	Gammaproteobacteria	Gammaproteobacteria_unclassified	Gammaproteobacteria_unclassified	Gammaproteobacteria_unclassified	Otu01752	0	0	0	0	0	0	3	0	0	0	0	0
Otu01753	Bacteria	Proteobacteria	Betaproteobacteria	Betaproteobacteria_unclassified	Betaproteobacteria_unclassified	Betaproteobacteria_unclassified	Otu01753	0	0	0	1	0	0	0	0	0	1	0	0
Otu01754	Bacteria	Proteobacteria	Betaproteobacteria	Betaproteobacteria_unclassified	Betaproteobacteria_unclassified	Betaproteobacteria_unclassified	Otu01754	0	0	1	0	0	1	0	0	0	1	0	0
Otu01755	Bacteria	Bacteroidetes	Bacteroidetes_unclassified	Bacteroidetes_unclassified	Bacteroidetes_unclassified	Bacteroidetes_unclassified	Otu01755	0	0	0	0	0	3	0	0	0	0	0	0
Otu01756	Bacteria	Actinobacteria	Actinobacteria	Actinobacteria_unclassified	Actinobacteria_unclassified	Actinobacteria_unclassified	Otu01756	0	0	0	0	0	1	1	0	0	0	0	0
Otu01757	Bacteria	Actinobacteria	Actinobacteria	Actinobacteria_unclassified	Actinobacteria_unclassified	Actinobacteria_unclassified	Otu01757	0	0	0	1	1	0	0	0	0	0	0	0
Otu01758	Bacteria	Acidobacteria	Acidobacteria_Gp21	Gp21	Gp21_unclassified	Gp21_unclassified	Otu01758	0	0	0	0	1	2	0	0	0	0	0	0
Otu01759	Bacteria	Bacteria_unclassified	Bacteria_unclassified	Bacteria_unclassified	Bacteria_unclassified	Bacteria_unclassified	Otu01759	0	0	0	0	0	0	0	2	0	0	0	0
Otu01760	Bacteria	Bacteroidetes	Bacteroidetes_unclassified	Bacteroidetes_unclassified	Bacteroidetes_unclassified	Bacteroidetes_unclassified	Otu01760	0	0	0	0	0	2	0	0	0	0	0	0
Otu01761	Bacteria	Planctomycetes	Planctomycetia	Planctomycetales	Planctomycetaceae	Planctomycetaceae_unclassified	Otu01761	2	0	0	0	0	0	0	0	0	0	0	0
Otu01762	Bacteria	Proteobacteria	Gammaproteobacteria	Gammaproteobacteria_unclassified	Gammaproteobacteria_unclassified	Gammaproteobacteria_unclassified	Otu01762	2	0	0	0	0	0	0	0	0	0	0	0
Otu01763	Bacteria	Proteobacteria	Alphaproteobacteria	SAR11	Candidatus_Pelagibacter	Candidatus_Pelagibacter_unclassified	Otu01763	0	0	0	0	0	0	0	3	0	0	0	0
Otu01764	Bacteria	Bacteroidetes	Bacteroidetes_unclassified	Bacteroidetes_unclassified	Bacteroidetes_unclassified	Bacteroidetes_unclassified	Otu01764	0	0	0	0	0	2	0	0	0	0	0	0
Otu01765	Bacteria	Bacteria_unclassified	Bacteria_unclassified	Bacteria_unclassified	Bacteria_unclassified	Bacteria_unclassified	Otu01765	0	0	0	0	2	0	0	0	0	0	0	0
Otu01766	Bacteria	Nitrospinae	Nitrospinia	Nitrospinales	Nitrospinaceae	Nitrospina	Otu01766	0	1	0	0	2	0	0	0	0	0	0	0
Otu01767	Bacteria	Bacteroidetes	Bacteroidetes_unclassified	Bacteroidetes_unclassified	Bacteroidetes_unclassified	Bacteroidetes_unclassified	Otu01767	0	0	0	0	0	2	0	0	0	0	0	0
Otu01768	Bacteria	Nitrospinae	Nitrospinia	Nitrospinales	Nitrospinaceae	Nitrospina	Otu01768	0	0	0	0	0	1	0	1	1	0	0	0
Otu01769	Bacteria	Proteobacteria	Gammaproteobacteria	Gammaproteobacteria_unclassified	Gammaproteobacteria_unclassified	Gammaproteobacteria_unclassified	Otu01769	1	0	0	0	0	0	0	0	0	0	0	0
Otu01770	Bacteria	Bacteroidetes	Bacteroidetes_unclassified	Bacteroidetes_unclassified	Bacteroidetes_unclassified	Bacteroidetes_unclassified	Otu01770	0	0	0	0	0	3	0	0	0	0	0	0
Otu01771	Bacteria	Proteobacteria	Alphaproteobacteria	Alphaproteobacteria_unclassified	Alphaproteobacteria_unclassified	Alphaproteobacteria_unclassified	Otu01771	0	0	0	0	3	0	0	0	0	0	0	0
Otu01772	Bacteria	Proteobacteria	Alphaproteobacteria	Alphaproteobacteria_unclassified	Alphaproteobacteria_unclassified	Alphaproteobacteria_unclassified	Otu01772	0	0	0	0	3	0	0	0	0	0	0	0
Otu01773	Bacteria	Proteobacteria	Zetaproteobacteria	Mariprofundales	Mariprofundaceae	Mariprofundus	Otu01773	0	0	0	0	2	0	0	0	0	0	0	0
Otu01774	Bacteria	Proteobacteria	Deltaproteobacteria	Myxococcales	Polyangiaceae	Polyangiaceae_unclassified	Otu01774	0	0	0	0	1	0	0	0	0	0	0	0
Otu01775	Bacteria	Bacteria_unclassified	Bacteria_unclassified	Bacteria_unclassified	Bacteria_unclassified	Bacteria_unclassified	Otu01775	0	0	0	0	0	0	3	0	0	0	0	0
Otu01776	Bacteria	Proteobacteria	Gammaproteobacteria	Alteromonadales	Alteromonadaceae	Alteromonadaceae_unclassified	Otu01776	1	0	0	0	0	0	0	0	0	0	0	0
Otu01777	Bacteria	Proteobacteria	Deltaproteobacteria	Myxococcales	Myxococcales_unclassified	Myxococcales_unclassified	Otu01777	0	0	0	3	0	0	0	0	0	0	0	0
Otu01778	Bacteria	Proteobacteria	Gammaproteobacteria	Alteromonadales	Alteromonadaceae	Haliea	Otu01778	0	0	0	1	0	0	0	0	0	0	0	0
Otu01779	Bacteria	Chlamydiae	Chlamydiia	Chlamydiales	Chlamydiales_unclassified	Chlamydiales_unclassified	Otu01779	0	1	0	0	0	0	0	0	0	0	0	1
Otu01780	Bacteria	Proteobacteria	Deltaproteobacteria	Myxococcales	Cystobacteraceae	Anaeromyxobacter	Otu01780	0	0	0	0	0	1	0	0	0	0	0	0
Otu01781	Bacteria	Proteobacteria	Gammaproteobacteria	Alteromonadales	Colwelliaceae	Colwelliaceae_unclassified	Otu01781	0	0	0	3	0	0	0	0	0	0	0	0
Otu01782	Bacteria	Fusobacteria	Fusobacteriia	Fusobacteriales	Fusobacteriaceae	Fusobacteriaceae_unclassified	Otu01782	0	0	0	3	0	0	0	0	0	0	0	0
Otu01783	Bacteria	Proteobacteria	Deltaproteobacteria	Myxococcales	Nannocystaceae	Nannocystaceae_unclassified	Otu01783	0	0	0	0	0	0	0	0	0	0	0	2
Otu01784	Bacteria	Firmicutes	Clostridia	Clostridiales	Ruminococcaceae	Ruminococcaceae_unclassified	Otu01784	0	0	0	0	0	0	0	3	0	0	0	0
Otu01785	Bacteria	Firmicutes	Clostridia	Clostridiales	Clostridiales_unclassified	Clostridiales_unclassified	Otu01785	0	0	0	0	0	0	0	0	0	0	3	0
Otu01786	Bacteria	Actinobacteria	Actinobacteria	Actinomycetales	Actinomycetales_unclassified	Actinomycetales_unclassified	Otu01786	1	0	1	0	0	0	0	0	0	0	0	0
Otu01787	Bacteria	Firmicutes	Clostridia	Clostridiales	Ruminococcaceae	Oscillibacter	Otu01787	0	0	0	0	0	0	3	0	0	0	0	0
Otu01788	Bacteria	Proteobacteria	Deltaproteobacteria	Myxococcales	Myxococcales_unclassified	Myxococcales_unclassified	Otu01788	0	0	0	0	0	0	0	0	0	3	0	0
Otu01789	Bacteria	Bacteria_unclassified	Bacteria_unclassified	Bacteria_unclassified	Bacteria_unclassified	Bacteria_unclassified	Otu01789	0	0	0	1	0	1	0	0	0	0	0	0
Otu01790	Bacteria	Proteobacteria	Gammaproteobacteria	Gammaproteobacteria_unclassified	Gammaproteobacteria_unclassified	Gammaproteobacteria_unclassified	Otu01790	0	0	0	0	0	0	0	0	0	0	0	3
Otu01791	Bacteria	Proteobacteria	Betaproteobacteria	Betaproteobacteria_unclassified	Betaproteobacteria_unclassified	Betaproteobacteria_unclassified	Otu01791	2	0	0	0	0	0	1	0	0	0	0	0
Otu01792	Bacteria	Proteobacteria	Gammaproteobacteria	Gammaproteobacteria_unclassified	Gammaproteobacteria_unclassified	Gammaproteobacteria_unclassified	Otu01792	0	3	0	0	0	0	0	0	0	0	0	0
Otu01793	Bacteria	Planctomycetes	Planctomycetia	Planctomycetales	Planctomycetaceae	Planctomycetaceae_unclassified	Otu01793	0	0	0	0	3	0	0	0	0	0	0	0
Otu01794	Bacteria	Proteobacteria	Gammaproteobacteria	Gammaproteobacteria_unclassified	Gammaproteobacteria_unclassified	Gammaproteobacteria_unclassified	Otu01794	0	3	0	0	0	0	0	0	0	0	0	0
Otu01795	Bacteria	Proteobacteria	Betaproteobacteria	Betaproteobacteria_unclassified	Betaproteobacteria_unclassified	Betaproteobacteria_unclassified	Otu01795	0	0	0	0	0	0	1	0	2	0	0	0
Otu01796	Bacteria	Bacteria_unclassified	Bacteria_unclassified	Bacteria_unclassified	Bacteria_unclassified	Bacteria_unclassified	Otu01796	0	0	0	0	0	0	0	0	0	3	0	0
Otu01797	Bacteria	Proteobacteria	Betaproteobacteria	Betaproteobacteria_unclassified	Betaproteobacteria_unclassified	Betaproteobacteria_unclassified	Otu01797	0	0	0	0	1	0	0	0	0	0	0	0
Otu01798	Bacteria	Proteobacteria	Alphaproteobacteria	Alphaproteobacteria_unclassified	Alphaproteobacteria_unclassified	Alphaproteobacteria_unclassified	Otu01798	0	0	0	0	2	0	0	0	0	0	0	0
Otu01799	Bacteria	Fusobacteria	Fusobacteriia	Fusobacteriales	Fusobacteriaceae	Psychrilyobacter	Otu01799	0	0	0	2	0	0	0	0	0	0	0	0
Otu01800	Bacteria	Proteobacteria	Alphaproteobacteria	Sphingomonadales	Sphingomonadales_unclassified	Sphingomonadales_unclassified	Otu01800	0	0	0	0	2	0	0	0	0	0	0	0
Otu01801	Bacteria	Proteobacteria	Alphaproteobacteria	Alphaproteobacteria_unclassified	Alphaproteobacteria_unclassified	Alphaproteobacteria_unclassified	Otu01801	0	0	0	0	3	0	0	0	0	0	0	0
Otu01802	Bacteria	Verrucomicrobia	Opitutae	Puniceicoccales	Puniceicoccaceae	Puniceicoccaceae_unclassified	Otu01802	0	0	0	1	1	0	0	0	0	1	0	0
Otu01803	Bacteria	Verrucomicrobia	Opitutae	Puniceicoccales	Puniceicoccaceae	Pelagicoccus	Otu01803	0	0	0	0	2	0	0	0	0	0	0	0
Otu01804	Bacteria	Bacteroidetes	Bacteroidetes_unclassified	Bacteroidetes_unclassified	Bacteroidetes_unclassified	Bacteroidetes_unclassified	Otu01804	0	0	0	0	0	0	0	3	0	0	0	0
Otu01805	Bacteria	Bacteria_unclassified	Bacteria_unclassified	Bacteria_unclassified	Bacteria_unclassified	Bacteria_unclassified	Otu01805	0	0	0	0	0	0	0	0	0	3	0	0
Otu01806	Bacteria	Bacteria_unclassified	Bacteria_unclassified	Bacteria_unclassified	Bacteria_unclassified	Bacteria_unclassified	Otu01806	0	0	0	0	0	2	0	0	0	0	1	0
Otu01807	Archaea	Pacearchaeota	Pacearchaeota_Incertae_Sedis_AR13	Pacearchaeota_Incertae_Sedis_AR13_unclassified	Pacearchaeota_Incertae_Sedis_AR13_unclassified	Pacearchaeota_Incertae_Sedis_AR13_unclassified	Otu01807	0	0	0	0	0	0	0	0	0	0	3	0
Otu01808	Bacteria	Proteobacteria	Gammaproteobacteria	Gammaproteobacteria_unclassified	Gammaproteobacteria_unclassified	Gammaproteobacteria_unclassified	Otu01808	0	0	0	0	0	0	0	0	0	0	3	0
Otu01809	Bacteria	Bacteria_unclassified	Bacteria_unclassified	Bacteria_unclassified	Bacteria_unclassified	Bacteria_unclassified	Otu01809	0	0	0	0	0	3	0	0	0	0	0	0
Otu01810	Bacteria	Bacteria_unclassified	Bacteria_unclassified	Bacteria_unclassified	Bacteria_unclassified	Bacteria_unclassified	Otu01810	0	0	0	0	0	2	0	0	0	0	0	0
Otu01811	Bacteria	Proteobacteria	Gammaproteobacteria	Gammaproteobacteria_unclassified	Gammaproteobacteria_unclassified	Gammaproteobacteria_unclassified	Otu01811	0	0	0	0	0	0	0	0	0	0	2	0
Otu01812	Bacteria	Bacteria_unclassified	Bacteria_unclassified	Bacteria_unclassified	Bacteria_unclassified	Bacteria_unclassified	Otu01812	0	0	0	0	0	2	0	0	0	0	0	0
Otu01813	Bacteria	Bacteria_unclassified	Bacteria_unclassified	Bacteria_unclassified	Bacteria_unclassified	Bacteria_unclassified	Otu01813	0	0	0	0	0	3	0	0	0	0	0	0
Otu01814	Bacteria	Proteobacteria	Gammaproteobacteria	Gammaproteobacteria_unclassified	Gammaproteobacteria_unclassified	Gammaproteobacteria_unclassified	Otu01814	0	0	0	0	0	0	0	0	0	0	2	0
Otu01815	Bacteria	Bacteria_unclassified	Bacteria_unclassified	Bacteria_unclassified	Bacteria_unclassified	Bacteria_unclassified	Otu01815	0	0	0	0	0	3	0	0	0	0	0	0
Otu01816	Bacteria	Proteobacteria	Alphaproteobacteria	SAR11	Candidatus_Pelagibacter	Candidatus_Pelagibacter_unclassified	Otu01816	0	0	0	0	0	0	0	0	1	0	0	2
Otu01817	unknown	unknown_unclassified	unknown_unclassified	unknown_unclassified	unknown_unclassified	unknown_unclassified	Otu01817	0	0	2	0	0	0	0	0	0	0	0	0
Otu01818	Bacteria	Acidobacteria	Acidobacteria_Gp6	Gp6	Gp6_unclassified	Gp6_unclassified	Otu01818	0	0	0	0	0	0	0	0	0	0	0	1
Otu01819	Bacteria	Bacteria_unclassified	Bacteria_unclassified	Bacteria_unclassified	Bacteria_unclassified	Bacteria_unclassified	Otu01819	0	0	0	0	3	0	0	0	0	0	0	0
Otu01820	Bacteria	Bacteria_unclassified	Bacteria_unclassified	Bacteria_unclassified	Bacteria_unclassified	Bacteria_unclassified	Otu01820	0	0	0	0	0	2	0	0	0	0	0	0
Otu01821	Bacteria	Proteobacteria	Proteobacteria_unclassified	Proteobacteria_unclassified	Proteobacteria_unclassified	Proteobacteria_unclassified	Otu01821	0	0	0	2	0	0	0	0	0	0	0	0
Otu01822	Bacteria	Bacteria_unclassified	Bacteria_unclassified	Bacteria_unclassified	Bacteria_unclassified	Bacteria_unclassified	Otu01822	0	0	0	1	0	0	0	0	0	2	0	0
Otu01823	Bacteria	Bacteria_unclassified	Bacteria_unclassified	Bacteria_unclassified	Bacteria_unclassified	Bacteria_unclassified	Otu01823	0	0	0	0	0	2	0	0	0	0	0	0
Otu01824	unknown	unknown_unclassified	unknown_unclassified	unknown_unclassified	unknown_unclassified	unknown_unclassified	Otu01824	0	0	0	3	0	0	0	0	0	0	0	0
Otu01825	Bacteria	Proteobacteria	Alphaproteobacteria	SAR11	Candidatus_Pelagibacter	Candidatus_Pelagibacter_unclassified	Otu01825	0	0	0	0	0	2	1	0	0	0	0	0
Otu01826	Bacteria	Proteobacteria	Proteobacteria_unclassified	Proteobacteria_unclassified	Proteobacteria_unclassified	Proteobacteria_unclassified	Otu01826	0	0	0	0	0	0	2	0	0	0	0	0
Otu01827	Bacteria	Cyanobacteria/Chloroplast	Cyanobacteria	Family_II	GpIIa	GpIIa_unclassified	Otu01827	1	0	0	0	0	0	0	0	0	0	0	0
Otu01828	Bacteria	Proteobacteria	Gammaproteobacteria	Gammaproteobacteria_unclassified	Gammaproteobacteria_unclassified	Gammaproteobacteria_unclassified	Otu01828	0	0	1	0	0	0	0	0	0	0	0	0
Otu01829	Bacteria	Bacteria_unclassified	Bacteria_unclassified	Bacteria_unclassified	Bacteria_unclassified	Bacteria_unclassified	Otu01829	0	0	0	0	0	2	0	0	0	0	0	0
Otu01830	Bacteria	Proteobacteria	Gammaproteobacteria	Gammaproteobacteria_unclassified	Gammaproteobacteria_unclassified	Gammaproteobacteria_unclassified	Otu01830	0	0	0	0	0	0	0	0	0	0	2	0
Otu01831	Bacteria	Chloroflexi	Caldilineae	Caldilineales	Caldilineaceae	Caldilineaceae_unclassified	Otu01831	0	0	0	0	2	0	0	0	0	1	0	0
Otu01832	Bacteria	Bacteria_unclassified	Bacteria_unclassified	Bacteria_unclassified	Bacteria_unclassified	Bacteria_unclassified	Otu01832	0	0	0	0	0	2	0	0	0	0	0	0
Otu01833	Bacteria	Bacteria_unclassified	Bacteria_unclassified	Bacteria_unclassified	Bacteria_unclassified	Bacteria_unclassified	Otu01833	0	1	0	1	0	0	0	0	0	0	0	0
Otu01834	Bacteria	Proteobacteria	Gammaproteobacteria	Gammaproteobacteria_unclassified	Gammaproteobacteria_unclassified	Gammaproteobacteria_unclassified	Otu01834	0	0	2	0	0	0	0	0	0	0	0	0
Otu01835	Bacteria	Bacteria_unclassified	Bacteria_unclassified	Bacteria_unclassified	Bacteria_unclassified	Bacteria_unclassified	Otu01835	0	0	0	0	0	2	0	0	0	0	0	0
Otu01836	Bacteria	Bacteria_unclassified	Bacteria_unclassified	Bacteria_unclassified	Bacteria_unclassified	Bacteria_unclassified	Otu01836	0	0	0	0	0	1	0	0	0	0	0	0
Otu01837	Bacteria	Bacteria_unclassified	Bacteria_unclassified	Bacteria_unclassified	Bacteria_unclassified	Bacteria_unclassified	Otu01837	0	0	0	0	0	0	0	0	0	0	2	0
Otu01838	Bacteria	Bacteria_unclassified	Bacteria_unclassified	Bacteria_unclassified	Bacteria_unclassified	Bacteria_unclassified	Otu01838	0	0	0	0	0	0	0	0	0	0	3	0
Otu01839	Bacteria	Bacteria_unclassified	Bacteria_unclassified	Bacteria_unclassified	Bacteria_unclassified	Bacteria_unclassified	Otu01839	0	0	0	1	0	0	0	0	0	0	1	0
Otu01840	Bacteria	Proteobacteria	Proteobacteria_unclassified	Proteobacteria_unclassified	Proteobacteria_unclassified	Proteobacteria_unclassified	Otu01840	0	0	0	0	2	0	0	0	0	0	0	0
Otu01841	Bacteria	Proteobacteria	Proteobacteria_unclassified	Proteobacteria_unclassified	Proteobacteria_unclassified	Proteobacteria_unclassified	Otu01841	0	0	0	0	3	0	0	0	0	0	0	0
Otu01842	Bacteria	Bacteroidetes	Bacteroidetes_unclassified	Bacteroidetes_unclassified	Bacteroidetes_unclassified	Bacteroidetes_unclassified	Otu01842	0	0	0	0	0	0	0	0	0	0	0	3
Otu01843	Bacteria	Bacteria_unclassified	Bacteria_unclassified	Bacteria_unclassified	Bacteria_unclassified	Bacteria_unclassified	Otu01843	0	0	0	0	1	0	0	0	0	0	0	0
Otu01844	Bacteria	Bacteroidetes	Bacteroidetes_unclassified	Bacteroidetes_unclassified	Bacteroidetes_unclassified	Bacteroidetes_unclassified	Otu01844	0	0	0	0	0	0	0	0	0	0	0	2
Otu01845	Bacteria	Acidobacteria	Acidobacteria_Gp6	Gp6	Gp6_unclassified	Gp6_unclassified	Otu01845	0	0	0	1	0	0	0	0	0	0	0	0
Otu01846	Bacteria	Bacteria_unclassified	Bacteria_unclassified	Bacteria_unclassified	Bacteria_unclassified	Bacteria_unclassified	Otu01846	0	0	0	0	0	0	0	0	0	2	0	0
Otu01847	Bacteria	Bacteria_unclassified	Bacteria_unclassified	Bacteria_unclassified	Bacteria_unclassified	Bacteria_unclassified	Otu01847	0	0	2	0	0	0	0	0	1	0	0	0
Otu01848	Bacteria	Proteobacteria	Alphaproteobacteria	Alphaproteobacteria_unclassified	Alphaproteobacteria_unclassified	Alphaproteobacteria_unclassified	Otu01848	0	0	0	2	0	0	0	0	0	0	0	0
Otu01849	Bacteria	Proteobacteria	Proteobacteria_unclassified	Proteobacteria_unclassified	Proteobacteria_unclassified	Proteobacteria_unclassified	Otu01849	0	0	0	0	0	0	0	0	3	0	0	0
Otu01850	Bacteria	Bacteria_unclassified	Bacteria_unclassified	Bacteria_unclassified	Bacteria_unclassified	Bacteria_unclassified	Otu01850	0	0	0	0	0	0	0	0	0	3	0	0
Otu01851	Bacteria	Proteobacteria	Gammaproteobacteria	Gammaproteobacteria_unclassified	Gammaproteobacteria_unclassified	Gammaproteobacteria_unclassified	Otu01851	0	0	2	0	0	0	0	0	0	0	0	0
Otu01852	Bacteria	Bacteria_unclassified	Bacteria_unclassified	Bacteria_unclassified	Bacteria_unclassified	Bacteria_unclassified	Otu01852	0	0	0	0	0	0	0	0	0	3	0	0
Otu01853	Bacteria	Acidobacteria	Acidobacteria_Gp6	Gp6	Gp6_unclassified	Gp6_unclassified	Otu01853	0	2	0	0	0	0	0	0	0	0	0	0
Otu01854	Bacteria	Bacteria_unclassified	Bacteria_unclassified	Bacteria_unclassified	Bacteria_unclassified	Bacteria_unclassified	Otu01854	0	0	0	0	0	2	0	0	0	0	0	0
Otu01855	Bacteria	Proteobacteria	Deltaproteobacteria	Bdellovibrionales	Bacteriovoracaceae	Bacteriovorax	Otu01855	2	0	0	0	0	0	0	0	0	0	0	0
Otu01856	Bacteria	Bacteria_unclassified	Bacteria_unclassified	Bacteria_unclassified	Bacteria_unclassified	Bacteria_unclassified	Otu01856	0	0	0	0	0	0	0	0	0	3	0	0
Otu01857	Bacteria	Proteobacteria	Alphaproteobacteria	SAR11	Candidatus_Pelagibacter	Candidatus_Pelagibacter_unclassified	Otu01857	0	0	0	0	0	0	1	0	0	0	0	0
Otu01858	Bacteria	Proteobacteria	Gammaproteobacteria	Gammaproteobacteria_unclassified	Gammaproteobacteria_unclassified	Gammaproteobacteria_unclassified	Otu01858	0	0	0	0	0	0	0	0	0	0	3	0
Otu01859	Bacteria	Bacteria_unclassified	Bacteria_unclassified	Bacteria_unclassified	Bacteria_unclassified	Bacteria_unclassified	Otu01859	0	0	0	0	0	0	0	0	0	3	0	0
Otu01861	Bacteria	Proteobacteria	Deltaproteobacteria	Bdellovibrionales	Bacteriovoracaceae	Bacteriovorax	Otu01861	1	0	0	0	0	0	0	0	0	0	0	0
Otu01862	Bacteria	Bacteria_unclassified	Bacteria_unclassified	Bacteria_unclassified	Bacteria_unclassified	Bacteria_unclassified	Otu01862	0	0	0	0	0	0	0	0	0	3	0	0
Otu01863	Bacteria	Actinobacteria	Actinobacteria	Actinomycetales	Nocardioidaceae	Nocardioides	Otu01863	1	0	0	0	0	0	0	0	0	0	0	0
Otu01864	Bacteria	Actinobacteria	Actinobacteria	Coriobacteriales	Coriobacteriaceae	Coriobacteriaceae_unclassified	Otu01864	0	0	2	0	0	0	0	0	0	0	0	0
Otu01865	Bacteria	Bacteroidetes	Bacteroidetes_unclassified	Bacteroidetes_unclassified	Bacteroidetes_unclassified	Bacteroidetes_unclassified	Otu01865	0	0	0	0	2	0	0	0	0	0	0	0
Otu01866	unknown	unknown_unclassified	unknown_unclassified	unknown_unclassified	unknown_unclassified	unknown_unclassified	Otu01866	0	0	0	0	0	0	0	0	0	0	0	2
Otu01867	unknown	unknown_unclassified	unknown_unclassified	unknown_unclassified	unknown_unclassified	unknown_unclassified	Otu01867	0	0	0	0	0	0	0	0	0	2	0	1
Otu01868	unknown	unknown_unclassified	unknown_unclassified	unknown_unclassified	unknown_unclassified	unknown_unclassified	Otu01868	0	0	2	0	0	0	0	0	0	0	0	0
Otu01869	Bacteria	Bacteria_unclassified	Bacteria_unclassified	Bacteria_unclassified	Bacteria_unclassified	Bacteria_unclassified	Otu01869	0	0	0	0	0	0	0	0	2	0	1	0
Otu01870	Bacteria	Proteobacteria	Proteobacteria_unclassified	Proteobacteria_unclassified	Proteobacteria_unclassified	Proteobacteria_unclassified	Otu01870	0	0	0	0	0	0	0	0	0	3	0	0
Otu01871	Bacteria	Bacteroidetes	Bacteroidetes_unclassified	Bacteroidetes_unclassified	Bacteroidetes_unclassified	Bacteroidetes_unclassified	Otu01871	0	2	0	0	0	0	0	0	0	0	0	0
Otu01872	Bacteria	Proteobacteria	Gammaproteobacteria	Gammaproteobacteria_unclassified	Gammaproteobacteria_unclassified	Gammaproteobacteria_unclassified	Otu01872	0	0	0	0	3	0	0	0	0	0	0	0
Otu01873	Bacteria	Proteobacteria	Gammaproteobacteria	Gammaproteobacteria_unclassified	Gammaproteobacteria_unclassified	Gammaproteobacteria_unclassified	Otu01873	0	0	0	0	2	0	0	0	0	0	0	0
Otu01874	Bacteria	Proteobacteria	Alphaproteobacteria	Alphaproteobacteria_unclassified	Alphaproteobacteria_unclassified	Alphaproteobacteria_unclassified	Otu01874	0	2	0	0	0	0	0	0	0	0	0	0
Otu01875	Bacteria	Proteobacteria	Gammaproteobacteria	Gammaproteobacteria_unclassified	Gammaproteobacteria_unclassified	Gammaproteobacteria_unclassified	Otu01875	0	0	0	0	1	0	0	0	0	0	0	0
Otu01876	Bacteria	Actinobacteria	Actinobacteria	Gaiellales	Gaiellaceae	Gaiella	Otu01876	0	0	0	2	0	0	0	0	0	0	0	0
Otu01877	Bacteria	Proteobacteria	Alphaproteobacteria	Alphaproteobacteria_unclassified	Alphaproteobacteria_unclassified	Alphaproteobacteria_unclassified	Otu01877	0	0	0	0	0	0	0	0	0	0	2	0
Otu01878	Bacteria	Proteobacteria	Gammaproteobacteria	Gammaproteobacteria_unclassified	Gammaproteobacteria_unclassified	Gammaproteobacteria_unclassified	Otu01878	0	0	0	0	1	0	0	0	0	0	0	0
Otu01879	Bacteria	Bacteroidetes	Bacteroidetes_unclassified	Bacteroidetes_unclassified	Bacteroidetes_unclassified	Bacteroidetes_unclassified	Otu01879	0	0	0	0	0	0	0	0	0	1	0	2
Otu01880	Bacteria	Proteobacteria	Gammaproteobacteria	Gammaproteobacteria_unclassified	Gammaproteobacteria_unclassified	Gammaproteobacteria_unclassified	Otu01880	0	0	0	0	2	0	0	0	0	0	0	0
Otu01881	Bacteria	Bacteria_unclassified	Bacteria_unclassified	Bacteria_unclassified	Bacteria_unclassified	Bacteria_unclassified	Otu01881	0	0	0	0	0	0	2	0	0	0	0	0
Otu01882	Bacteria	Proteobacteria	Alphaproteobacteria	Sphingomonadales	Erythrobacteraceae	Erythrobacteraceae_unclassified	Otu01882	0	0	2	0	0	0	0	0	0	0	0	0
Otu01883	Bacteria	Proteobacteria	Alphaproteobacteria	Sphingomonadales	Sphingomonadaceae	Sphingomonadaceae_unclassified	Otu01883	0	0	0	1	1	0	0	0	0	0	0	0
Otu01884	Bacteria	Bacteroidetes	Bacteroidetes_unclassified	Bacteroidetes_unclassified	Bacteroidetes_unclassified	Bacteroidetes_unclassified	Otu01884	0	0	1	0	0	0	0	0	0	0	0	1
Otu01885	Bacteria	Bacteroidetes	Cytophagia	Cytophagales	Cytophagales_unclassified	Cytophagales_unclassified	Otu01885	0	0	0	0	0	0	0	1	0	2	0	0
Otu01886	Bacteria	Bacteria_unclassified	Bacteria_unclassified	Bacteria_unclassified	Bacteria_unclassified	Bacteria_unclassified	Otu01886	0	0	0	0	0	0	0	0	0	0	2	0
Otu01887	Bacteria	Bacteria_unclassified	Bacteria_unclassified	Bacteria_unclassified	Bacteria_unclassified	Bacteria_unclassified	Otu01887	0	0	0	0	3	0	0	0	0	0	0	0
Otu01888	Bacteria	Proteobacteria	Gammaproteobacteria	Gammaproteobacteria_unclassified	Gammaproteobacteria_unclassified	Gammaproteobacteria_unclassified	Otu01888	0	0	0	0	0	1	0	0	0	0	0	0
Otu01889	Bacteria	Bacteroidetes	Bacteroidetes_unclassified	Bacteroidetes_unclassified	Bacteroidetes_unclassified	Bacteroidetes_unclassified	Otu01889	0	0	0	0	0	0	0	0	0	0	0	3
Otu01890	Bacteria	Bacteroidetes	Bacteroidetes_unclassified	Bacteroidetes_unclassified	Bacteroidetes_unclassified	Bacteroidetes_unclassified	Otu01890	0	0	0	0	0	0	0	0	0	2	0	1
Otu01891	Bacteria	Bacteroidetes	Bacteroidetes_unclassified	Bacteroidetes_unclassified	Bacteroidetes_unclassified	Bacteroidetes_unclassified	Otu01891	0	0	0	0	0	0	0	0	2	0	0	1
Otu01892	Bacteria	Proteobacteria	Betaproteobacteria	Betaproteobacteria_unclassified	Betaproteobacteria_unclassified	Betaproteobacteria_unclassified	Otu01892	0	0	0	0	1	0	0	0	0	0	0	0
Otu01893	Bacteria	Bacteroidetes	Cytophagia	Cytophagales	Cytophagales_unclassified	Cytophagales_unclassified	Otu01893	0	0	0	0	0	0	1	0	1	0	0	0
Otu01894	Bacteria	Bacteroidetes	Cytophagia	Cytophagales	Cytophagales_unclassified	Cytophagales_unclassified	Otu01894	0	0	0	0	0	3	0	0	0	0	0	0
Otu01895	Bacteria	Bacteroidetes	Bacteroidetes_unclassified	Bacteroidetes_unclassified	Bacteroidetes_unclassified	Bacteroidetes_unclassified	Otu01895	0	0	0	0	0	0	0	1	0	0	2	0
Otu01896	Bacteria	Proteobacteria	Betaproteobacteria	Betaproteobacteria_unclassified	Betaproteobacteria_unclassified	Betaproteobacteria_unclassified	Otu01896	0	0	0	0	1	0	0	0	0	0	0	0
Otu01897	Bacteria	Bacteroidetes	Bacteroidetes_unclassified	Bacteroidetes_unclassified	Bacteroidetes_unclassified	Bacteroidetes_unclassified	Otu01897	0	0	0	0	0	0	0	1	0	1	0	0
Otu01898	Bacteria	Bacteria_unclassified	Bacteria_unclassified	Bacteria_unclassified	Bacteria_unclassified	Bacteria_unclassified	Otu01898	0	0	0	0	0	0	0	0	0	3	0	0
Otu01899	Bacteria	Proteobacteria	Gammaproteobacteria	Gammaproteobacteria_unclassified	Gammaproteobacteria_unclassified	Gammaproteobacteria_unclassified	Otu01899	0	0	0	0	2	0	0	0	0	0	0	0
Otu01900	Bacteria	Bacteroidetes	Bacteroidetes_unclassified	Bacteroidetes_unclassified	Bacteroidetes_unclassified	Bacteroidetes_unclassified	Otu01900	0	0	0	0	0	0	0	0	0	0	2	0
Otu01901	Bacteria	Proteobacteria	Gammaproteobacteria	Gammaproteobacteria_unclassified	Gammaproteobacteria_unclassified	Gammaproteobacteria_unclassified	Otu01901	0	0	0	0	2	0	0	0	0	0	0	0
Otu01902	Bacteria	Bacteroidetes	Bacteroidetes_unclassified	Bacteroidetes_unclassified	Bacteroidetes_unclassified	Bacteroidetes_unclassified	Otu01902	0	0	0	0	0	0	0	0	0	1	0	0
Otu01903	Bacteria	Bacteroidetes	Bacteroidetes_unclassified	Bacteroidetes_unclassified	Bacteroidetes_unclassified	Bacteroidetes_unclassified	Otu01903	0	0	0	0	0	0	0	0	0	0	2	0
Otu01904	Bacteria	Bacteria_unclassified	Bacteria_unclassified	Bacteria_unclassified	Bacteria_unclassified	Bacteria_unclassified	Otu01904	0	0	0	0	0	1	0	0	0	0	0	0
Otu01905	Bacteria	Chloroflexi	Chloroflexi_unclassified	Chloroflexi_unclassified	Chloroflexi_unclassified	Chloroflexi_unclassified	Otu01905	0	0	0	2	0	0	0	0	0	0	0	0
Otu01906	Bacteria	Bacteroidetes	Bacteroidetes_unclassified	Bacteroidetes_unclassified	Bacteroidetes_unclassified	Bacteroidetes_unclassified	Otu01906	0	1	0	0	0	0	0	0	0	0	0	0
Otu01907	Bacteria	Bacteroidetes	Bacteroidetes_unclassified	Bacteroidetes_unclassified	Bacteroidetes_unclassified	Bacteroidetes_unclassified	Otu01907	0	0	0	0	0	0	0	0	1	0	0	0
Otu01908	Bacteria	Bacteroidetes	Bacteroidetes_unclassified	Bacteroidetes_unclassified	Bacteroidetes_unclassified	Bacteroidetes_unclassified	Otu01908	0	0	0	0	0	0	0	0	0	2	0	0
Otu01909	Bacteria	Bacteria_unclassified	Bacteria_unclassified	Bacteria_unclassified	Bacteria_unclassified	Bacteria_unclassified	Otu01909	0	0	0	0	0	0	0	0	0	0	2	0
Otu01910	Bacteria	Bacteroidetes	Bacteroidetes_unclassified	Bacteroidetes_unclassified	Bacteroidetes_unclassified	Bacteroidetes_unclassified	Otu01910	0	0	0	0	1	0	0	0	0	2	0	0
Otu01911	Bacteria	Bacteroidetes	Bacteroidetes_unclassified	Bacteroidetes_unclassified	Bacteroidetes_unclassified	Bacteroidetes_unclassified	Otu01911	0	0	0	0	0	0	0	2	0	0	0	0
Otu01912	unknown	unknown_unclassified	unknown_unclassified	unknown_unclassified	unknown_unclassified	unknown_unclassified	Otu01912	3	0	0	0	0	0	0	0	0	0	0	0
Otu01913	Bacteria	Proteobacteria	Betaproteobacteria	Betaproteobacteria_unclassified	Betaproteobacteria_unclassified	Betaproteobacteria_unclassified	Otu01913	0	0	2	0	0	0	0	0	0	0	0	0
Otu01914	Bacteria	Bacteroidetes	Bacteroidetes_unclassified	Bacteroidetes_unclassified	Bacteroidetes_unclassified	Bacteroidetes_unclassified	Otu01914	0	0	0	0	0	0	0	0	0	3	0	0
Otu01915	Bacteria	Bacteria_unclassified	Bacteria_unclassified	Bacteria_unclassified	Bacteria_unclassified	Bacteria_unclassified	Otu01915	0	0	0	0	0	0	0	0	0	3	0	0
Otu01917	Bacteria	Bacteria_unclassified	Bacteria_unclassified	Bacteria_unclassified	Bacteria_unclassified	Bacteria_unclassified	Otu01917	0	0	0	0	1	0	0	0	0	0	0	0
Otu01918	Bacteria	Bacteroidetes	Cytophagia	Cytophagales	Cytophagaceae	Cytophaga	Otu01918	0	0	0	0	0	0	3	0	0	0	0	0
Otu01919	Bacteria	Bacteria_unclassified	Bacteria_unclassified	Bacteria_unclassified	Bacteria_unclassified	Bacteria_unclassified	Otu01919	0	0	0	0	0	1	0	0	0	0	0	0
Otu01920	Bacteria	Proteobacteria	Gammaproteobacteria	Gammaproteobacteria_unclassified	Gammaproteobacteria_unclassified	Gammaproteobacteria_unclassified	Otu01920	0	0	0	0	3	0	0	0	0	0	0	0
Otu01921	Bacteria	Proteobacteria	Alphaproteobacteria	SAR11	Candidatus_Pelagibacter	Candidatus_Pelagibacter_unclassified	Otu01921	0	0	0	0	0	0	0	2	1	0	0	0
Otu01922	Bacteria	Proteobacteria	Alphaproteobacteria	SAR11	Candidatus_Pelagibacter	Candidatus_Pelagibacter_unclassified	Otu01922	0	0	0	0	0	0	1	0	1	1	0	0
Otu01923	Bacteria	Proteobacteria	Betaproteobacteria	Betaproteobacteria_unclassified	Betaproteobacteria_unclassified	Betaproteobacteria_unclassified	Otu01923	0	3	0	0	0	0	0	0	0	0	0	0
Otu01924	Bacteria	Bacteroidetes	Cytophagia	Cytophagales	Cytophagales_unclassified	Cytophagales_unclassified	Otu01924	0	0	0	0	0	0	0	3	0	0	0	0
Otu01925	Bacteria	Proteobacteria	Alphaproteobacteria	Alphaproteobacteria_unclassified	Alphaproteobacteria_unclassified	Alphaproteobacteria_unclassified	Otu01925	0	2	0	0	0	0	0	0	0	0	0	0
Otu01926	Bacteria	Bacteria_unclassified	Bacteria_unclassified	Bacteria_unclassified	Bacteria_unclassified	Bacteria_unclassified	Otu01926	0	0	0	0	0	2	0	0	0	0	0	0
Otu01927	Bacteria	Bacteroidetes	Cytophagia	Cytophagales	Cytophagaceae	Cytophaga	Otu01927	0	0	0	1	0	0	0	0	0	0	0	0
Otu01928	Bacteria	Bacteria_unclassified	Bacteria_unclassified	Bacteria_unclassified	Bacteria_unclassified	Bacteria_unclassified	Otu01928	1	0	0	0	0	0	0	1	0	0	0	0
Otu01929	Bacteria	Bacteria_unclassified	Bacteria_unclassified	Bacteria_unclassified	Bacteria_unclassified	Bacteria_unclassified	Otu01929	0	0	0	0	0	0	0	0	0	0	1	1
Otu01930	Bacteria	Bacteroidetes	Bacteroidetes_unclassified	Bacteroidetes_unclassified	Bacteroidetes_unclassified	Bacteroidetes_unclassified	Otu01930	0	0	2	0	0	0	0	0	1	0	0	0
Otu01931	Bacteria	Bacteria_unclassified	Bacteria_unclassified	Bacteria_unclassified	Bacteria_unclassified	Bacteria_unclassified	Otu01931	3	0	0	0	0	0	0	0	0	0	0	0
Otu01932	Bacteria	Bacteroidetes	Bacteroidetes_unclassified	Bacteroidetes_unclassified	Bacteroidetes_unclassified	Bacteroidetes_unclassified	Otu01932	0	1	0	0	0	0	0	0	0	0	0	0
Otu01933	Bacteria	Proteobacteria	Betaproteobacteria	Betaproteobacteria_unclassified	Betaproteobacteria_unclassified	Betaproteobacteria_unclassified	Otu01933	0	0	0	0	0	2	0	0	0	0	0	0
Otu01934	Bacteria	Proteobacteria	Betaproteobacteria	Methylophilales	Methylophilaceae	Methylophilaceae_unclassified	Otu01934	1	0	0	0	0	0	0	0	0	0	0	0
Otu01935	Bacteria	Proteobacteria	Alphaproteobacteria	SAR11	Candidatus_Pelagibacter	Candidatus_Pelagibacter_unclassified	Otu01935	0	0	0	0	0	0	1	1	0	0	0	0
Otu01936	Bacteria	Chloroflexi	Caldilineae	Caldilineales	Caldilineaceae	Litorilinea	Otu01936	0	0	0	0	2	0	0	0	0	0	0	0
Otu01937	Bacteria	Proteobacteria	Deltaproteobacteria	Deltaproteobacteria_unclassified	Deltaproteobacteria_unclassified	Deltaproteobacteria_unclassified	Otu01937	0	0	0	0	0	0	0	0	0	0	0	2
Otu01938	Bacteria	Proteobacteria	Epsilonproteobacteria	Campylobacterales	Campylobacterales_unclassified	Campylobacterales_unclassified	Otu01938	0	0	0	0	0	0	0	0	0	0	3	0
Otu01939	Bacteria	Proteobacteria	Epsilonproteobacteria	Campylobacterales	Campylobacteraceae	Arcobacter	Otu01939	0	3	0	0	0	0	0	0	0	0	0	0
Otu01940	Bacteria	Proteobacteria	Proteobacteria_unclassified	Proteobacteria_unclassified	Proteobacteria_unclassified	Proteobacteria_unclassified	Otu01940	0	0	0	0	0	1	0	0	1	0	0	1
Otu01942	Bacteria	Proteobacteria	Proteobacteria_unclassified	Proteobacteria_unclassified	Proteobacteria_unclassified	Proteobacteria_unclassified	Otu01942	0	0	0	0	0	0	1	0	0	1	1	0
Otu01944	Bacteria	Cyanobacteria/Chloroplast	Chloroplast	Chloroplast	Cryptomonadaceae	Cryptomonadaceae_unclassified	Otu01944	0	0	0	1	0	0	0	0	0	0	0	0
Otu01945	Bacteria	Proteobacteria	Proteobacteria_unclassified	Proteobacteria_unclassified	Proteobacteria_unclassified	Proteobacteria_unclassified	Otu01945	0	0	0	0	0	0	0	0	1	1	1	0
Otu01946	Bacteria	Bacteria_unclassified	Bacteria_unclassified	Bacteria_unclassified	Bacteria_unclassified	Bacteria_unclassified	Otu01946	0	0	0	0	0	0	0	0	3	0	0	0
Otu01947	Bacteria	Proteobacteria	Proteobacteria_unclassified	Proteobacteria_unclassified	Proteobacteria_unclassified	Proteobacteria_unclassified	Otu01947	0	0	0	0	1	0	0	0	0	0	0	1
Otu01948	Bacteria	Proteobacteria	Epsilonproteobacteria	Campylobacterales	Helicobacteraceae	Sulfurovum	Otu01948	0	0	0	0	0	0	0	0	0	0	3	0
Otu01949	Bacteria	Proteobacteria	Epsilonproteobacteria	Campylobacterales	Campylobacterales_unclassified	Campylobacterales_unclassified	Otu01949	0	0	0	0	0	0	0	0	0	3	0	0
Otu01950	Bacteria	Proteobacteria	Alphaproteobacteria	Caulobacterales	Hyphomonadaceae	Litorimonas	Otu01950	0	1	0	0	0	0	0	1	0	1	0	0
Otu01951	Bacteria	Proteobacteria	Alphaproteobacteria	Caulobacterales	Caulobacteraceae	Brevundimonas	Otu01951	0	1	0	0	1	0	0	0	0	0	0	0
Otu01952	Bacteria	Proteobacteria	Epsilonproteobacteria	Campylobacterales	Campylobacteraceae	Arcobacter	Otu01952	0	0	3	0	0	0	0	0	0	0	0	0
Otu01953	Bacteria	Verrucomicrobia	Verrucomicrobiae	Verrucomicrobiales	Verrucomicrobiales_unclassified	Verrucomicrobiales_unclassified	Otu01953	0	0	0	0	2	0	0	0	0	0	0	0
Otu01954	Bacteria	Proteobacteria	Proteobacteria_unclassified	Proteobacteria_unclassified	Proteobacteria_unclassified	Proteobacteria_unclassified	Otu01954	0	0	0	0	0	0	2	0	0	0	0	0
Otu01955	Bacteria	Bacteria_unclassified	Bacteria_unclassified	Bacteria_unclassified	Bacteria_unclassified	Bacteria_unclassified	Otu01955	0	0	0	3	0	0	0	0	0	0	0	0
Otu01956	Bacteria	Proteobacteria	Proteobacteria_unclassified	Proteobacteria_unclassified	Proteobacteria_unclassified	Proteobacteria_unclassified	Otu01956	0	0	0	0	0	0	1	0	1	0	0	0
Otu01957	Bacteria	Proteobacteria	Proteobacteria_unclassified	Proteobacteria_unclassified	Proteobacteria_unclassified	Proteobacteria_unclassified	Otu01957	0	0	0	0	0	0	1	1	1	0	0	0
Otu01958	Bacteria	Proteobacteria	Alphaproteobacteria	Caulobacterales	Hyphomonadaceae	Hyphomonas	Otu01958	0	2	0	1	0	0	0	0	0	0	0	0
Otu01959	Bacteria	Bacteria_unclassified	Bacteria_unclassified	Bacteria_unclassified	Bacteria_unclassified	Bacteria_unclassified	Otu01959	0	0	1	0	0	0	0	0	0	0	0	0
Otu01960	Bacteria	Proteobacteria	Gammaproteobacteria	Xanthomonadales	Sinobacteraceae	Steroidobacter	Otu01960	1	0	0	0	0	0	0	0	0	0	0	0
Otu01961	Bacteria	Bacteroidetes	Flavobacteriia	Flavobacteriales	Flavobacteriaceae	Flavobacteriaceae_unclassified	Otu01961	0	1	0	0	0	0	0	0	0	0	0	0
Otu01962	Bacteria	Proteobacteria	Alphaproteobacteria	Caulobacterales	Hyphomonadaceae	Hyphomonadaceae_unclassified	Otu01962	0	0	0	0	0	0	1	0	1	0	0	0
Otu01963	Bacteria	Verrucomicrobia	Verrucomicrobiae	Verrucomicrobiales	Verrucomicrobiaceae	Luteolibacter	Otu01963	0	1	0	0	0	1	0	0	0	0	0	0
Otu01964	Bacteria	Verrucomicrobia	Verrucomicrobiae	Verrucomicrobiales	Verrucomicrobiaceae	Luteolibacter	Otu01964	0	0	0	0	1	1	0	1	0	0	0	0
Otu01965	Bacteria	Verrucomicrobia	Verrucomicrobiae	Verrucomicrobiales	Verrucomicrobiaceae	Verrucomicrobiaceae_unclassified	Otu01965	0	0	0	0	1	1	0	0	0	0	0	0
Otu01966	Bacteria	Proteobacteria	Alphaproteobacteria	Caulobacterales	Caulobacteraceae	Brevundimonas	Otu01966	0	0	0	0	2	0	0	0	0	0	0	0
Otu01967	Bacteria	Proteobacteria	Proteobacteria_unclassified	Proteobacteria_unclassified	Proteobacteria_unclassified	Proteobacteria_unclassified	Otu01967	0	0	0	1	0	0	1	0	0	0	1	0
Otu01968	Bacteria	Bacteroidetes	Flavobacteriia	Flavobacteriales	Flavobacteriaceae	Flavobacteriaceae_unclassified	Otu01968	0	0	0	0	0	0	0	0	0	0	0	3
Otu01969	Bacteria	Verrucomicrobia	Verrucomicrobiae	Verrucomicrobiales	Verrucomicrobiaceae	Verrucomicrobiaceae_unclassified	Otu01969	0	0	0	0	0	0	0	0	0	0	1	1
Otu01970	Bacteria	Proteobacteria	Betaproteobacteria	Rhodocyclales	Rhodocyclaceae	Uliginosibacterium	Otu01970	0	0	1	0	0	0	0	2	0	0	0	0
Otu01971	Bacteria	Proteobacteria	Alphaproteobacteria	Rhizobiales	Methylocystaceae	Terasakiella	Otu01971	0	0	0	0	0	0	0	0	0	3	0	0
Otu01972	Bacteria	Proteobacteria	Alphaproteobacteria	Rhizobiales	Rhodobiaceae	Rhodobiaceae_unclassified	Otu01972	0	0	0	0	0	0	0	0	0	3	0	0
Otu01973	Bacteria	Proteobacteria	Proteobacteria_unclassified	Proteobacteria_unclassified	Proteobacteria_unclassified	Proteobacteria_unclassified	Otu01973	0	0	0	0	0	3	0	0	0	0	0	0
Otu01974	Bacteria	Proteobacteria	Proteobacteria_unclassified	Proteobacteria_unclassified	Proteobacteria_unclassified	Proteobacteria_unclassified	Otu01974	0	1	0	0	0	0	0	0	0	0	0	0
Otu01975	Bacteria	Tenericutes	Mollicutes	Acholeplasmatales	Acholeplasmataceae	Acholeplasma	Otu01975	0	0	0	0	0	3	0	0	0	0	0	0
Otu01976	Bacteria	Bacteria_unclassified	Bacteria_unclassified	Bacteria_unclassified	Bacteria_unclassified	Bacteria_unclassified	Otu01976	0	0	0	2	0	0	0	0	0	0	0	0
Otu01977	Bacteria	Proteobacteria	Proteobacteria_unclassified	Proteobacteria_unclassified	Proteobacteria_unclassified	Proteobacteria_unclassified	Otu01977	0	1	0	0	0	0	0	0	0	0	0	0
Otu01978	Bacteria	Firmicutes	Clostridia	Clostridiales	Clostridiales_unclassified	Clostridiales_unclassified	Otu01978	0	0	0	0	0	1	0	0	0	0	0	2
Otu01979	Bacteria	Firmicutes	Clostridia	Clostridiales	Clostridiales_unclassified	Clostridiales_unclassified	Otu01979	0	0	0	0	0	0	0	0	0	2	0	1
Otu01980	Bacteria	Firmicutes	Clostridia	Clostridiales	Clostridiaceae_1	Clostridium_sensu_stricto	Otu01980	1	0	0	0	0	0	0	0	0	0	0	0
Otu01981	Bacteria	Proteobacteria	Alphaproteobacteria	Rhodobacterales	Rhodobacteraceae	Rhodobacteraceae_unclassified	Otu01981	0	0	0	0	0	0	0	0	3	0	0	0
Otu01982	Bacteria	Acidobacteria	Acidobacteria_Gp22	Gp22	Gp22_unclassified	Gp22_unclassified	Otu01982	0	0	0	0	0	3	0	0	0	0	0	0
Otu01983	Bacteria	Acidobacteria	Acidobacteria_Gp22	Gp22	Gp22_unclassified	Gp22_unclassified	Otu01983	0	0	0	0	0	2	0	0	0	0	0	0
Otu01984	Bacteria	Proteobacteria	Betaproteobacteria	Rhodocyclales	Rhodocyclaceae	Sterolibacterium	Otu01984	0	0	2	0	0	0	0	0	0	0	0	0
Otu01985	Bacteria	Proteobacteria	Proteobacteria_unclassified	Proteobacteria_unclassified	Proteobacteria_unclassified	Proteobacteria_unclassified	Otu01985	0	3	0	0	0	0	0	0	0	0	0	0
Otu01986	Bacteria	Proteobacteria	Epsilonproteobacteria	Campylobacterales	Helicobacteraceae	Sulfuricurvum	Otu01986	0	0	0	0	1	1	0	0	0	0	0	0
Otu01987	Bacteria	Bacteroidetes	Flavobacteriia	Flavobacteriales	Flavobacteriaceae	Flavobacteriaceae_unclassified	Otu01987	0	0	1	0	0	0	0	0	0	0	0	0
Otu01988	Bacteria	Proteobacteria	Epsilonproteobacteria	Campylobacterales	Campylobacteraceae	Arcobacter	Otu01988	0	2	0	0	0	0	0	0	0	0	0	0
Otu01989	Bacteria	Proteobacteria	Epsilonproteobacteria	Campylobacterales	Helicobacteraceae	Sulfurimonas	Otu01989	1	0	1	0	0	0	0	0	0	0	0	0
Otu01990	Bacteria	Bacteroidetes	Flavobacteriia	Flavobacteriales	Flavobacteriaceae	Flavobacteriaceae_unclassified	Otu01990	2	0	0	0	0	0	0	0	0	0	0	0
Otu01991	Bacteria	Bacteroidetes	Flavobacteriia	Flavobacteriales	Flavobacteriaceae	Flavobacteriaceae_unclassified	Otu01991	0	0	0	0	0	0	0	0	0	0	0	3
Otu01992	Bacteria	Firmicutes	Negativicutes	Selenomonadales	Acidaminococcaceae	Acidaminococcaceae_unclassified	Otu01992	1	0	0	0	0	0	0	0	0	0	1	0
Otu01993	Bacteria	Firmicutes	Negativicutes	Selenomonadales	Veillonellaceae	Zymophilus	Otu01993	0	1	0	1	0	0	0	0	0	0	0	0
Otu01994	Bacteria	Cyanobacteria/Chloroplast	Cyanobacteria/Chloroplast_unclassified	Cyanobacteria/Chloroplast_unclassified	Cyanobacteria/Chloroplast_unclassified	Cyanobacteria/Chloroplast_unclassified	Otu01994	0	0	0	0	0	2	0	0	0	0	0	0
Otu01995	Bacteria	Proteobacteria	Gammaproteobacteria	Gammaproteobacteria_unclassified	Gammaproteobacteria_unclassified	Gammaproteobacteria_unclassified	Otu01995	0	0	0	0	0	0	0	3	0	0	0	0
Otu01996	Bacteria	Proteobacteria	Gammaproteobacteria	Gammaproteobacteria_unclassified	Gammaproteobacteria_unclassified	Gammaproteobacteria_unclassified	Otu01996	0	0	0	0	0	0	0	0	0	0	0	3
Otu01997	Bacteria	Proteobacteria	Gammaproteobacteria	Gammaproteobacteria_unclassified	Gammaproteobacteria_unclassified	Gammaproteobacteria_unclassified	Otu01997	0	0	0	0	0	0	0	0	0	0	0	3
Otu01998	Bacteria	Cyanobacteria/Chloroplast	Cyanobacteria/Chloroplast_unclassified	Cyanobacteria/Chloroplast_unclassified	Cyanobacteria/Chloroplast_unclassified	Cyanobacteria/Chloroplast_unclassified	Otu01998	0	0	0	0	0	0	2	0	0	0	1	0
Otu01999	Bacteria	Proteobacteria	Gammaproteobacteria	Gammaproteobacteria_unclassified	Gammaproteobacteria_unclassified	Gammaproteobacteria_unclassified	Otu01999	0	1	0	0	0	0	0	0	0	0	0	0
Otu02000	Bacteria	Proteobacteria	Gammaproteobacteria	Gammaproteobacteria_unclassified	Gammaproteobacteria_unclassified	Gammaproteobacteria_unclassified	Otu02000	0	0	0	0	0	0	0	0	0	0	0	3
Otu02001	Bacteria	Proteobacteria	Proteobacteria_unclassified	Proteobacteria_unclassified	Proteobacteria_unclassified	Proteobacteria_unclassified	Otu02001	0	3	0	0	0	0	0	0	0	0	0	0
Otu02002	Bacteria	Bacteroidetes	Bacteroidia	Bacteroidales	Bacteroidaceae	Bacteroides	Otu02002	0	0	0	0	0	1	0	1	0	0	0	0
Otu02003	Bacteria	Proteobacteria	Proteobacteria_unclassified	Proteobacteria_unclassified	Proteobacteria_unclassified	Proteobacteria_unclassified	Otu02003	0	0	0	0	0	0	1	0	0	0	0	1
Otu02004	Bacteria	Chlamydiae	Chlamydiia	Chlamydiales	Chlamydiales_unclassified	Chlamydiales_unclassified	Otu02004	0	0	0	0	0	3	0	0	0	0	0	0
Otu02005	Bacteria	Bacteria_unclassified	Bacteria_unclassified	Bacteria_unclassified	Bacteria_unclassified	Bacteria_unclassified	Otu02005	0	0	0	0	0	0	0	3	0	0	0	0
Otu02006	Bacteria	Proteobacteria	Proteobacteria_unclassified	Proteobacteria_unclassified	Proteobacteria_unclassified	Proteobacteria_unclassified	Otu02006	0	0	0	0	0	0	2	0	0	0	0	1
Otu02007	Bacteria	Verrucomicrobia	Opitutae	Opitutales	Opitutaceae	Opitutus	Otu02007	2	0	0	0	0	0	0	0	0	0	0	0
Otu02008	Bacteria	Proteobacteria	Proteobacteria_unclassified	Proteobacteria_unclassified	Proteobacteria_unclassified	Proteobacteria_unclassified	Otu02008	0	0	0	1	0	0	0	0	0	0	0	0
Otu02009	Bacteria	Bacteria_unclassified	Bacteria_unclassified	Bacteria_unclassified	Bacteria_unclassified	Bacteria_unclassified	Otu02009	0	0	0	3	0	0	0	0	0	0	0	0
Otu02010	Bacteria	Candidatus_Saccharibacteria	Candidatus_Saccharibacteria_unclassified	Candidatus_Saccharibacteria_unclassified	Candidatus_Saccharibacteria_unclassified	Candidatus_Saccharibacteria_unclassified	Otu02010	0	0	0	0	0	3	0	0	0	0	0	0
Otu02011	Bacteria	Proteobacteria	Proteobacteria_unclassified	Proteobacteria_unclassified	Proteobacteria_unclassified	Proteobacteria_unclassified	Otu02011	0	0	0	1	0	0	0	0	2	0	0	0
Otu02012	Bacteria	Proteobacteria	Gammaproteobacteria	Gammaproteobacteria_unclassified	Gammaproteobacteria_unclassified	Gammaproteobacteria_unclassified	Otu02012	0	0	0	0	0	0	0	1	2	0	0	0
Otu02013	Bacteria	Verrucomicrobia	Verrucomicrobiae	Verrucomicrobiales	Verrucomicrobiaceae	Haloferula	Otu02013	0	0	0	2	0	0	0	0	0	0	0	0
[truncated: 4,793 more rows]
