# Supplementary material for: Microbial Community Structure–Function Relationships in Yaquina Bay Estuary Reveal Spatially Distinct Carbon and Nitrogen Cycling Capacities
Source: Front Microbiol. 2018 Jun 14;9:1282. doi: 10.3389/fmicb.2018.01282 (PMC6010575; doi:10.3389/fmicb.2018.01282)
Supplement: Supplementary file 3 [file Data_Sheet_1.ZIP › faith_diversity_and_unifrac_calculator.R]

## Written in R version 3.4.4 using RStudio version 1.1.442 

## Please use accompanying input files

library(ape)
library(phyloseq)
library(ggplot2)
library(GUniFrac)
library(phangorn)
library(picante)

## Read in otu table and metadata
otu_table  <- read.table('otu_table.tsv', header=T, row.names=1, sep='\t') ## read in otu table 
otu_table <- t(otu_table)

otu_table_order  <- read.table('otu_table_order_level.tsv', header=T, row.names=1, sep='\t') ## read in otu table collapsed at the order level
otu_table_order <- t(otu_table_order)

meta_table  <- read.table('metadata.tsv', header=T, row.names=1, sep='\t') ## read in metadata

## Read in and curate tree
OTU_tree  <- read.tree('otu_tree.nw') ## read in otu tree
species = as.character(colnames(otu_table)) ## label tree
OTU_tree_pruned <-drop.tip(OTU_tree,OTU_tree$tip.label[-match(species, OTU_tree$tip.label)]) ## prune tree (if necessary)

## Read in taxonomy of otus
OTU_taxonomy  <- read.table('otu_to_taxonomy.tsv', row.names=1, header=T, sep='\t')

## Create phyloseq object from above data
OTU  <- otu_table(as.matrix(t(otu_table)), taxa_are_rows=TRUE)
TAX  <- tax_table(as.matrix(OTU_taxonomy))
SAM  <- sample_data(meta_table)
physeq  <- merge_phyloseq(phyloseq(OTU,TAX,SAM,OTU_tree_pruned))

## Calculate Faith's Alpha Diversity
faith_alpha = pd(otu_table, OTU_tree, include.root=T)

## Calculate distance matrices
otu_table_unifrac = distance(physeq, method="wunifrac") ## Weighted Unifrac for OTU-level table
otu_table_euclidean = dist(otu_table, method="euclidean") ## Euclidean for OTU-level table
otu_table_order_euclidean = dist(otu_table_order, method="euclidean") ## Euclidean for Order-level table

## Perform Permutational Mantel test on distance matrices
unifrac_vs_otu_euclidean_mantel = mantel(unifrac, otu_table_euclidean, permutations = 9999)
unifrac_vs_order_euclidean_mantel = mantel(unifrac, otu_table_order_euclidean, permutations = 9999)
otu_euclidean_vs_order_euclidean_mantel = mantel(otu_table_euclidean, otu_table_order_euclidean, permutations = 9999)

## Perform dimension reduction analyses
unifrac_pca = prcomp(unifrac, center = T, scale. = T)
otu_table_euclidean_pca = prcomp(otu_table_euclidean, center = T, scale. = T)
otu_table_order_euclidean_pca = prcomp(otu_table_order_euclidean, center = T, scale. = T)

## Perform Permutational Procrustes analysis on dimension reduction shapes
unifrac_vs_otu_euclidean_proc = protest(unifrac_pca, otu_table_euclidean_pca, permutations = 9999)
unifrac_vs_order_euclidean_proc = protest(unifrac_pca, otu_table_order_euclidean_pca, permutations = 9999)
otu_euclidean_vs_order_euclidean_proc = protest(otu_table_euclidean_pca, otu_table_order_euclidean_pca, permutations = 9999)

## Perform Permutational ANOVA for sample grouping by variable
otu_table_unifrac_adonis = adonis(as.matrix(otu_table_unifrac) ~ location + lifestyle, data = meta_table, permutations=9999)
otu_table_euclidean_adonis = adonis(as.matrix(otu_table_euclidean) ~ location + lifestyle, data = meta_table, permutations=9999)
otu_table_order_euclidean_adonis = adonis(as.matrix(otu_table_order_euclidean) ~ location + lifestyle, data = meta_table, permutations=9999)

## Report all statistics

unifrac_vs_otu_euclidean_mantel
unifrac_vs_order_euclidean_mantel
otu_euclidean_vs_order_euclidean_mantel

unifrac_vs_otu_euclidean_proc
unifrac_vs_order_euclidean_proc
otu_euclidean_vs_order_euclidean_proc

otu_table_unifrac_adonis
otu_table_euclidean_adonis
otu_table_order_euclidean_adonis
